# Supplementary material for: Microbiota Dysbiosis in Fungal Rhinosinusitis
Source: J Clin Med. 2019 Nov 14;8(11):1973. doi: 10.3390/jcm8111973 (PMC6912393; doi:10.3390/jcm8111973)
Supplement: Supplementary file 1 [file jcm-08-01973-s001.zip]

Archive with 2 entries (2 files):
- Figure S1.zip
- jcm-618582.xlsx
