# Supplementary material for: Microbiota Dysbiosis in Fungal Rhinosinusitis
Source: J Clin Med. 2019 Nov 14;8(11):1973. doi: 10.3390/jcm8111973 (PMC6912393; doi:10.3390/jcm8111973)
Supplement: Supplementary file 1 [file jcm-08-01973-s001.zip › jcm-618582.xlsx]

## Sheet: 工作表1
Taxanomy	FS-01-MM	FS-02-MM	FS-03-MM	FS-04-MM	FS-05-MM	FS-06-MM	FS-07-MM	nFS-01-MM	nFS-02-MM	nFS-03-MM	nFS-04-MM	nFS-05-MM	nFS-06-MM	nFS-07-MM	nFS-08-MM	nFS-09-MM	nFS-10-MM	nFS-11-MM	nFS-12-MM	nFS-13-MM	nFS-14-MM	nFS-15-MM	nFS-16-MM	nFS-17-MM	FS-01-NP	FS-02-NP	FS-03-NP	FS-04-NP	FS-05-NP	FS-06-NP	nFS-01-NP	nFS-02-NP	nFS-03-NP	nFS-04-NP	nFS-05-NP	nFS-06-NP	nFS-07-NP	nFS-08-NP	nFS-09-NP	nFS-10-NP	nFS-11-NP	nFS-12-NP	nFS-13-NP	nFS-14-NP	nFS-15-NP	nFS-16-NP	nFS-17-NP	nFS-18-NP
D_0__Archaea;D_1__Euryarchaeota;D_2__Methanomicrobia;D_3__Methanomicrobiales;D_4__Methanoregulaceae;D_5__Methanolinea	1.54681e-05	5.24082e-05	1.40503e-05	2.68269e-05	1.23522e-05	2.93884e-05	3.33156e-05	0.000107411	3.26851e-05	0.00164378	4.13445e-05	2.48645e-05	2.19269e-05	2.00682e-05	2.28901e-05	2.23105e-05	2.19058e-05	3.20811e-05	1.87049e-05	1.94818e-05	2.3161e-05	3.25256e-05	3.73706e-05	2.50878e-05	2.88268e-05	1.99485e-05	3.06532e-05	1.78336e-05	2.58164e-05	2.21293e-05	3.28818e-05	4.6307e-05	2.34082e-05	2.09644e-05	4.44939e-05	2.6286e-05	3.1954e-05	2.58358e-05	3.86787e-05	2.94023e-05	2.42559e-05	3.32038e-05	2.73441e-05	3.72689e-05	1.74249e-05	2.94221e-05	3.88606e-05	3.00761e-05
D_0__Archaea;D_1__Nanoarchaeaeota;D_2__Nanohaloarchaeia;D_3__Deep Sea Euryarchaeotic Group(DSEG);D_4__uncultured archaeon;D_5__uncultured archaeon	1.54681e-05	5.24082e-05	1.40503e-05	2.68269e-05	1.23522e-05	2.93884e-05	3.33156e-05	0.000107411	3.26851e-05	2.31519e-05	4.13445e-05	2.48645e-05	2.19269e-05	2.00682e-05	0.000114451	2.23105e-05	2.19058e-05	3.20811e-05	1.87049e-05	1.94818e-05	2.3161e-05	3.25256e-05	3.73706e-05	2.50878e-05	2.88268e-05	1.99485e-05	3.06532e-05	1.78336e-05	2.58164e-05	2.21293e-05	3.28818e-05	4.6307e-05	2.34082e-05	2.09644e-05	4.44939e-05	2.6286e-05	3.1954e-05	2.58358e-05	3.86787e-05	2.94023e-05	2.42559e-05	3.32038e-05	2.73441e-05	3.72689e-05	1.74249e-05	2.94221e-05	3.88606e-05	3.00761e-05
D_0__Archaea;D_1__Nanoarchaeaeota;D_2__Woesearchaeia;__;__;__	1.54681e-05	5.24082e-05	1.40503e-05	2.68269e-05	1.23522e-05	2.93884e-05	3.33156e-05	0.000107411	3.26851e-05	0.000115759	4.13445e-05	2.48645e-05	2.19269e-05	2.00682e-05	2.28901e-05	2.23105e-05	2.19058e-05	3.20811e-05	1.87049e-05	1.94818e-05	2.3161e-05	3.25256e-05	0.000186853	2.50878e-05	2.88268e-05	1.99485e-05	3.06532e-05	1.78336e-05	2.58164e-05	2.21293e-05	3.28818e-05	4.6307e-05	2.34082e-05	2.09644e-05	4.44939e-05	2.6286e-05	3.1954e-05	2.58358e-05	3.86787e-05	2.94023e-05	2.42559e-05	3.32038e-05	2.73441e-05	3.72689e-05	1.74249e-05	2.94221e-05	3.88606e-05	3.00761e-05
D_0__Archaea;D_1__Nanoarchaeaeota;__;__;__;__	1.54681e-05	5.24082e-05	1.40503e-05	2.68269e-05	1.23522e-05	2.93884e-05	3.33156e-05	0.000107411	0.000457591	0.00048619	4.13445e-05	2.48645e-05	0.000219269	2.00682e-05	9.15604e-05	2.23105e-05	0.000306681	3.20811e-05	7.48195e-05	1.94818e-05	0.000208449	3.25256e-05	0.000747412	2.50878e-05	2.88268e-05	1.99485e-05	0.000245226	1.78336e-05	2.58164e-05	8.85171e-05	3.28818e-05	4.6307e-05	0.000163858	0.000356394	0.000177976	2.6286e-05	3.1954e-05	2.58358e-05	0.000193394	0.000323425	0.00012128	3.32038e-05	8.20322e-05	3.72689e-05	1.74249e-05	0.000264799	0.00062177	0.00015038
D_0__Archaea;__;__;__;__;__	1.54681e-05	5.24082e-05	1.40503e-05	2.68269e-05	1.23522e-05	2.93884e-05	3.33156e-05	0.000107411	3.26851e-05	2.31519e-05	4.13445e-05	0.000124322	2.19269e-05	2.00682e-05	2.28901e-05	2.23105e-05	2.19058e-05	3.20811e-05	1.87049e-05	1.94818e-05	2.3161e-05	3.25256e-05	3.73706e-05	2.50878e-05	2.88268e-05	1.99485e-05	3.06532e-05	1.78336e-05	2.58164e-05	2.21293e-05	3.28818e-05	4.6307e-05	2.34082e-05	0.000125786	4.44939e-05	2.6286e-05	3.1954e-05	2.58358e-05	3.86787e-05	2.94023e-05	2.42559e-05	3.32038e-05	2.73441e-05	3.72689e-05	1.74249e-05	2.94221e-05	3.88606e-05	3.00761e-05
D_0__Bacteria;D_1__Acidobacteria;D_2__Acidobacteriia;D_3__Acidobacteriales;D_4__Acidobacteriaceae (Subgroup 1);D_5__Occallatibacter	1.54681e-05	5.24082e-05	1.40503e-05	2.68269e-05	1.23522e-05	2.93884e-05	3.33156e-05	0.000107411	3.26851e-05	2.31519e-05	4.13445e-05	2.48645e-05	2.19269e-05	2.00682e-05	2.28901e-05	2.23105e-05	2.19058e-05	3.20811e-05	1.87049e-05	1.94818e-05	2.3161e-05	3.25256e-05	3.73706e-05	2.50878e-05	2.88268e-05	0.000119691	3.06532e-05	1.78336e-05	2.58164e-05	2.21293e-05	3.28818e-05	4.6307e-05	2.34082e-05	2.09644e-05	4.44939e-05	2.6286e-05	3.1954e-05	2.58358e-05	3.86787e-05	2.94023e-05	2.42559e-05	3.32038e-05	2.73441e-05	3.72689e-05	1.74249e-05	2.94221e-05	3.88606e-05	3.00761e-05
D_0__Bacteria;D_1__Acidobacteria;D_2__Acidobacteriia;D_3__Acidobacteriales;D_4__Acidobacteriaceae (Subgroup 1);__	1.54681e-05	5.24082e-05	1.40503e-05	2.68269e-05	1.23522e-05	2.93884e-05	3.33156e-05	0.000107411	3.26851e-05	2.31519e-05	4.13445e-05	2.48645e-05	2.19269e-05	2.00682e-05	2.28901e-05	2.23105e-05	2.19058e-05	3.20811e-05	1.87049e-05	1.94818e-05	2.3161e-05	3.25256e-05	3.73706e-05	2.50878e-05	2.88268e-05	1.99485e-05	3.06532e-05	1.78336e-05	2.58164e-05	2.21293e-05	3.28818e-05	4.6307e-05	2.34082e-05	2.09644e-05	4.44939e-05	2.6286e-05	3.1954e-05	2.58358e-05	3.86787e-05	0.00252859	2.42559e-05	3.32038e-05	2.73441e-05	3.72689e-05	1.74249e-05	2.94221e-05	3.88606e-05	3.00761e-05
D_0__Bacteria;D_1__Acidobacteria;D_2__Acidobacteriia;D_3__Acidobacteriales;D_4__uncultured;__	1.54681e-05	5.24082e-05	1.40503e-05	2.68269e-05	1.23522e-05	2.93884e-05	3.33156e-05	0.000107411	3.26851e-05	0.00212997	4.13445e-05	2.48645e-05	2.19269e-05	2.00682e-05	0.000206011	2.23105e-05	2.19058e-05	3.20811e-05	1.87049e-05	1.94818e-05	2.3161e-05	3.25256e-05	3.73706e-05	0.000175615	2.88268e-05	1.99485e-05	3.06532e-05	1.78336e-05	2.58164e-05	2.21293e-05	3.28818e-05	4.6307e-05	2.34082e-05	2.09644e-05	4.44939e-05	2.6286e-05	3.1954e-05	2.58358e-05	3.86787e-05	2.94023e-05	2.42559e-05	3.32038e-05	2.73441e-05	3.72689e-05	1.74249e-05	2.94221e-05	3.88606e-05	3.00761e-05
D_0__Bacteria;D_1__Acidobacteria;D_2__Acidobacteriia;D_3__Acidobacteriales;__;__	1.54681e-05	5.24082e-05	1.40503e-05	2.68269e-05	1.23522e-05	2.93884e-05	3.33156e-05	0.000107411	3.26851e-05	0.00111129	4.13445e-05	2.48645e-05	2.19269e-05	2.00682e-05	2.28901e-05	2.23105e-05	2.19058e-05	3.20811e-05	1.87049e-05	1.94818e-05	2.3161e-05	3.25256e-05	3.73706e-05	2.50878e-05	2.88268e-05	1.99485e-05	3.06532e-05	1.78336e-05	2.58164e-05	2.21293e-05	3.28818e-05	4.6307e-05	2.34082e-05	2.09644e-05	4.44939e-05	2.6286e-05	3.1954e-05	2.58358e-05	3.86787e-05	2.94023e-05	2.42559e-05	3.32038e-05	2.73441e-05	3.72689e-05	1.74249e-05	2.94221e-05	3.88606e-05	3.00761e-05
D_0__Bacteria;D_1__Acidobacteria;D_2__Acidobacteriia;D_3__Solibacterales;D_4__Solibacteraceae (Subgroup 3);D_5__AKIW659	1.54681e-05	5.24082e-05	1.40503e-05	2.68269e-05	1.23522e-05	2.93884e-05	3.33156e-05	0.000107411	3.26851e-05	2.31519e-05	4.13445e-05	2.48645e-05	2.19269e-05	2.00682e-05	2.28901e-05	2.23105e-05	2.19058e-05	3.20811e-05	1.87049e-05	1.94818e-05	2.3161e-05	3.25256e-05	3.73706e-05	2.50878e-05	2.88268e-05	1.99485e-05	3.06532e-05	1.78336e-05	2.58164e-05	2.21293e-05	3.28818e-05	4.6307e-05	2.34082e-05	2.09644e-05	4.44939e-05	2.6286e-05	3.1954e-05	2.58358e-05	3.86787e-05	2.94023e-05	0.000194048	3.32038e-05	2.73441e-05	3.72689e-05	1.74249e-05	2.94221e-05	3.88606e-05	3.00761e-05
D_0__Bacteria;D_1__Acidobacteria;D_2__Acidobacteriia;D_3__Solibacterales;D_4__Solibacteraceae (Subgroup 3);D_5__Bryobacter	1.54681e-05	5.24082e-05	1.40503e-05	2.68269e-05	1.23522e-05	2.93884e-05	3.33156e-05	0.000107411	3.26851e-05	2.31519e-05	4.13445e-05	9.9458e-05	2.19269e-05	2.00682e-05	0.000228901	0.000133863	0.000153341	3.20811e-05	1.87049e-05	1.94818e-05	2.3161e-05	3.25256e-05	3.73706e-05	2.50878e-05	2.88268e-05	1.99485e-05	3.06532e-05	1.78336e-05	2.58164e-05	2.21293e-05	3.28818e-05	4.6307e-05	2.34082e-05	2.09644e-05	0.000489433	2.6286e-05	3.1954e-05	2.58358e-05	3.86787e-05	2.94023e-05	2.42559e-05	3.32038e-05	2.73441e-05	3.72689e-05	1.74249e-05	2.94221e-05	3.88606e-05	3.00761e-05
D_0__Bacteria;D_1__Acidobacteria;D_2__Acidobacteriia;D_3__Solibacterales;D_4__Solibacteraceae (Subgroup 3);D_5__Candidatus Solibacter	1.54681e-05	5.24082e-05	1.40503e-05	2.68269e-05	1.23522e-05	2.93884e-05	3.33156e-05	0.000107411	0.000359536	2.31519e-05	4.13445e-05	2.48645e-05	0.000219269	2.00682e-05	2.28901e-05	0.000290036	2.19058e-05	3.20811e-05	1.87049e-05	1.94818e-05	2.3161e-05	3.25256e-05	3.73706e-05	2.50878e-05	2.88268e-05	1.99485e-05	3.06532e-05	0.000160502	2.58164e-05	2.21293e-05	3.28818e-05	4.6307e-05	2.34082e-05	2.09644e-05	0.00253615	2.6286e-05	3.1954e-05	2.58358e-05	3.86787e-05	2.94023e-05	2.42559e-05	3.32038e-05	0.00448443	3.72689e-05	1.74249e-05	2.94221e-05	3.88606e-05	3.00761e-05
D_0__Bacteria;D_1__Acidobacteria;D_2__Acidobacteriia;D_3__Solibacterales;D_4__Solibacteraceae (Subgroup 3);D_5__GOUTB8	1.54681e-05	5.24082e-05	0.00106782	2.68269e-05	1.23522e-05	2.93884e-05	3.33156e-05	0.000107411	3.26851e-05	2.31519e-05	4.13445e-05	2.48645e-05	2.19269e-05	2.00682e-05	2.28901e-05	2.23105e-05	2.19058e-05	3.20811e-05	1.87049e-05	1.94818e-05	2.3161e-05	3.25256e-05	3.73706e-05	2.50878e-05	2.88268e-05	1.99485e-05	3.06532e-05	1.78336e-05	2.58164e-05	2.21293e-05	3.28818e-05	4.6307e-05	2.34082e-05	2.09644e-05	4.44939e-05	2.6286e-05	3.1954e-05	2.58358e-05	3.86787e-05	2.94023e-05	2.42559e-05	3.32038e-05	2.73441e-05	3.72689e-05	1.74249e-05	2.94221e-05	3.88606e-05	3.00761e-05
D_0__Bacteria;D_1__Acidobacteria;D_2__Aminicenantia;D_3__Aminicenantales;D_4__metagenome;D_5__metagenome	1.54681e-05	5.24082e-05	1.40503e-05	2.68269e-05	1.23522e-05	2.93884e-05	3.33156e-05	0.000107411	3.26851e-05	0.000208367	4.13445e-05	2.48645e-05	2.19269e-05	2.00682e-05	2.28901e-05	2.23105e-05	2.19058e-05	3.20811e-05	1.87049e-05	1.94818e-05	2.3161e-05	3.25256e-05	3.73706e-05	2.50878e-05	2.88268e-05	1.99485e-05	3.06532e-05	1.78336e-05	2.58164e-05	2.21293e-05	3.28818e-05	4.6307e-05	2.34082e-05	2.09644e-05	4.44939e-05	2.6286e-05	3.1954e-05	2.58358e-05	3.86787e-05	2.94023e-05	2.42559e-05	3.32038e-05	2.73441e-05	3.72689e-05	1.74249e-05	2.94221e-05	3.88606e-05	3.00761e-05
D_0__Bacteria;D_1__Acidobacteria;D_2__Aminicenantia;D_3__Aminicenantales;D_4__uncultured prokaryote;D_5__uncultured prokaryote	1.54681e-05	5.24082e-05	1.40503e-05	2.68269e-05	1.23522e-05	2.93884e-05	3.33156e-05	0.000107411	3.26851e-05	2.31519e-05	0.00210857	2.48645e-05	2.19269e-05	2.00682e-05	2.28901e-05	2.23105e-05	2.19058e-05	3.20811e-05	1.87049e-05	1.94818e-05	2.3161e-05	3.25256e-05	3.73706e-05	2.50878e-05	2.88268e-05	1.99485e-05	3.06532e-05	1.78336e-05	2.58164e-05	2.21293e-05	3.28818e-05	4.6307e-05	0.000163858	2.09644e-05	4.44939e-05	2.6286e-05	3.1954e-05	2.58358e-05	3.86787e-05	2.94023e-05	2.42559e-05	3.32038e-05	2.73441e-05	3.72689e-05	1.74249e-05	2.94221e-05	3.88606e-05	3.00761e-05
D_0__Bacteria;D_1__Acidobacteria;D_2__Aminicenantia;D_3__Aminicenantales;__;__	1.54681e-05	5.24082e-05	1.40503e-05	2.68269e-05	1.23522e-05	2.93884e-05	3.33156e-05	0.000107411	3.26851e-05	2.31519e-05	4.13445e-05	2.48645e-05	2.19269e-05	2.00682e-05	0.00395999	2.23105e-05	2.19058e-05	3.20811e-05	0.000448917	1.94818e-05	2.3161e-05	3.25256e-05	3.73706e-05	2.50878e-05	2.88268e-05	1.99485e-05	3.06532e-05	1.78336e-05	2.58164e-05	2.21293e-05	3.28818e-05	4.6307e-05	2.34082e-05	2.09644e-05	4.44939e-05	2.6286e-05	3.1954e-05	2.58358e-05	0.000193394	0.000176414	2.42559e-05	9.96115e-05	2.73441e-05	0.000186345	1.74249e-05	0.000147111	0.00221505	3.00761e-05
D_0__Bacteria;D_1__Acidobacteria;D_2__Blastocatellia (Subgroup 4);D_3__Blastocatellales;D_4__Blastocatellaceae;D_5__Aridibacter	7.73407e-05	5.24082e-05	1.40503e-05	2.68269e-05	1.23522e-05	2.93884e-05	3.33156e-05	0.000107411	3.26851e-05	2.31519e-05	4.13445e-05	2.48645e-05	2.19269e-05	2.00682e-05	2.28901e-05	2.23105e-05	2.19058e-05	3.20811e-05	1.87049e-05	1.94818e-05	2.3161e-05	3.25256e-05	3.73706e-05	2.50878e-05	2.88268e-05	0.000179537	3.06532e-05	1.78336e-05	2.58164e-05	2.21293e-05	3.28818e-05	4.6307e-05	2.34082e-05	2.09644e-05	4.44939e-05	2.6286e-05	3.1954e-05	2.58358e-05	3.86787e-05	2.94023e-05	2.42559e-05	3.32038e-05	2.73441e-05	3.72689e-05	1.74249e-05	2.94221e-05	3.88606e-05	3.00761e-05
D_0__Bacteria;D_1__Acidobacteria;D_2__Blastocatellia (Subgroup 4);D_3__Blastocatellales;D_4__Blastocatellaceae;D_5__Blastocatella	1.54681e-05	5.24082e-05	1.40503e-05	2.68269e-05	1.23522e-05	2.93884e-05	3.33156e-05	0.000107411	3.26851e-05	2.31519e-05	4.13445e-05	2.48645e-05	2.19269e-05	2.00682e-05	2.28901e-05	2.23105e-05	2.19058e-05	3.20811e-05	1.87049e-05	1.94818e-05	2.3161e-05	3.25256e-05	3.73706e-05	0.00223281	2.88268e-05	1.99485e-05	3.06532e-05	1.78336e-05	0.000232348	2.21293e-05	3.28818e-05	4.6307e-05	2.34082e-05	2.09644e-05	4.44939e-05	2.6286e-05	3.1954e-05	2.58358e-05	3.86787e-05	2.94023e-05	2.42559e-05	3.32038e-05	2.73441e-05	3.72689e-05	1.74249e-05	2.94221e-05	3.88606e-05	3.00761e-05
D_0__Bacteria;D_1__Acidobacteria;D_2__Blastocatellia (Subgroup 4);D_3__Blastocatellales;D_4__Blastocatellaceae;D_5__Stenotrophobacter	1.54681e-05	5.24082e-05	1.40503e-05	2.68269e-05	1.23522e-05	2.93884e-05	3.33156e-05	0.000107411	3.26851e-05	6.94557e-05	4.13445e-05	2.48645e-05	2.19269e-05	2.00682e-05	2.28901e-05	2.23105e-05	2.19058e-05	3.20811e-05	1.87049e-05	1.94818e-05	2.3161e-05	3.25256e-05	3.73706e-05	2.50878e-05	2.88268e-05	1.99485e-05	3.06532e-05	1.78336e-05	2.58164e-05	2.21293e-05	3.28818e-05	4.6307e-05	2.34082e-05	2.09644e-05	4.44939e-05	2.6286e-05	3.1954e-05	2.58358e-05	3.86787e-05	2.94023e-05	2.42559e-05	3.32038e-05	2.73441e-05	3.72689e-05	1.74249e-05	2.94221e-05	3.88606e-05	3.00761e-05
D_0__Bacteria;D_1__Acidobacteria;D_2__Blastocatellia (Subgroup 4);D_3__Blastocatellales;D_4__Blastocatellaceae;__	1.54681e-05	5.24082e-05	1.40503e-05	2.68269e-05	1.23522e-05	2.93884e-05	3.33156e-05	0.000107411	3.26851e-05	2.31519e-05	4.13445e-05	0.000198916	2.19269e-05	2.00682e-05	2.28901e-05	2.23105e-05	2.19058e-05	3.20811e-05	1.87049e-05	1.94818e-05	0.000162127	3.25256e-05	3.73706e-05	2.50878e-05	2.88268e-05	1.99485e-05	0.000306532	0.000107001	2.58164e-05	2.21293e-05	3.28818e-05	4.6307e-05	2.34082e-05	2.09644e-05	4.44939e-05	2.6286e-05	3.1954e-05	2.58358e-05	3.86787e-05	2.94023e-05	2.42559e-05	3.32038e-05	2.73441e-05	3.72689e-05	1.74249e-05	2.94221e-05	3.88606e-05	3.00761e-05
D_0__Bacteria;D_1__Acidobacteria;D_2__Holophagae;D_3__Holophagales;D_4__Holophagaceae;__	1.54681e-05	5.24082e-05	1.40503e-05	2.68269e-05	1.23522e-05	2.93884e-05	3.33156e-05	0.000107411	3.26851e-05	2.31519e-05	4.13445e-05	2.48645e-05	2.19269e-05	2.00682e-05	2.28901e-05	2.23105e-05	2.19058e-05	3.20811e-05	1.87049e-05	1.94818e-05	2.3161e-05	3.25256e-05	3.73706e-05	2.50878e-05	2.88268e-05	1.99485e-05	3.06532e-05	0.000160502	2.58164e-05	2.21293e-05	3.28818e-05	4.6307e-05	2.34082e-05	2.09644e-05	4.44939e-05	2.6286e-05	3.1954e-05	2.58358e-05	3.86787e-05	2.94023e-05	2.42559e-05	3.32038e-05	2.73441e-05	3.72689e-05	1.74249e-05	2.94221e-05	3.88606e-05	3.00761e-05
D_0__Bacteria;D_1__Acidobacteria;D_2__Holophagae;D_3__Subgroup 7;D_4__uncultured Desulfovirga sp.;D_5__uncultured Desulfovirga sp.	1.54681e-05	5.24082e-05	1.40503e-05	2.68269e-05	1.23522e-05	2.93884e-05	3.33156e-05	0.000107411	3.26851e-05	2.31519e-05	4.13445e-05	0.00258591	2.19269e-05	2.00682e-05	2.28901e-05	2.23105e-05	8.76232e-05	3.20811e-05	1.87049e-05	1.94818e-05	2.3161e-05	3.25256e-05	3.73706e-05	2.50878e-05	2.88268e-05	1.99485e-05	3.06532e-05	1.78336e-05	2.58164e-05	2.21293e-05	3.28818e-05	4.6307e-05	2.34082e-05	2.09644e-05	4.44939e-05	2.6286e-05	3.1954e-05	2.58358e-05	3.86787e-05	2.94023e-05	2.42559e-05	3.32038e-05	2.73441e-05	3.72689e-05	1.74249e-05	2.94221e-05	3.88606e-05	3.00761e-05
D_0__Bacteria;D_1__Acidobacteria;D_2__Holophagae;D_3__Subgroup 7;D_4__uncultured Desulfuromonadales bacterium;D_5__uncultured Desulfuromonadales bacterium	1.54681e-05	5.24082e-05	1.40503e-05	2.68269e-05	1.23522e-05	2.93884e-05	3.33156e-05	0.000107411	3.26851e-05	2.31519e-05	4.13445e-05	2.48645e-05	2.19269e-05	2.00682e-05	2.28901e-05	2.23105e-05	2.19058e-05	3.20811e-05	1.87049e-05	1.94818e-05	2.3161e-05	3.25256e-05	3.73706e-05	2.50878e-05	2.88268e-05	0.00504698	3.06532e-05	1.78336e-05	2.58164e-05	2.21293e-05	3.28818e-05	4.6307e-05	2.34082e-05	2.09644e-05	4.44939e-05	2.6286e-05	3.1954e-05	2.58358e-05	3.86787e-05	2.94023e-05	2.42559e-05	3.32038e-05	2.73441e-05	3.72689e-05	1.74249e-05	0.00520772	3.88606e-05	3.00761e-05
D_0__Bacteria;D_1__Acidobacteria;D_2__Holophagae;D_3__Subgroup 7;D_4__uncultured Holophaga sp.;D_5__uncultured Holophaga sp.	1.54681e-05	5.24082e-05	1.40503e-05	2.68269e-05	1.23522e-05	2.93884e-05	3.33156e-05	0.000107411	3.26851e-05	2.31519e-05	4.13445e-05	2.48645e-05	2.19269e-05	2.00682e-05	2.28901e-05	2.23105e-05	2.19058e-05	3.20811e-05	1.87049e-05	1.94818e-05	2.3161e-05	3.25256e-05	3.73706e-05	2.50878e-05	2.88268e-05	1.99485e-05	3.06532e-05	1.78336e-05	2.58164e-05	2.21293e-05	3.28818e-05	4.6307e-05	2.34082e-05	2.09644e-05	4.44939e-05	2.6286e-05	3.1954e-05	2.58358e-05	3.86787e-05	8.82068e-05	2.42559e-05	3.32038e-05	2.73441e-05	3.72689e-05	1.74249e-05	2.94221e-05	3.88606e-05	3.00761e-05
D_0__Bacteria;D_1__Acidobacteria;D_2__Holophagae;D_3__Subgroup 7;D_4__uncultured bacterium;D_5__uncultured bacterium	1.54681e-05	5.24082e-05	1.40503e-05	2.68269e-05	1.23522e-05	2.93884e-05	3.33156e-05	0.000107411	3.26851e-05	2.31519e-05	4.13445e-05	2.48645e-05	2.19269e-05	2.00682e-05	2.28901e-05	2.23105e-05	2.19058e-05	3.20811e-05	1.87049e-05	1.94818e-05	2.3161e-05	3.25256e-05	3.73706e-05	2.50878e-05	2.88268e-05	1.99485e-05	3.06532e-05	7.13343e-05	2.58164e-05	2.21293e-05	3.28818e-05	4.6307e-05	2.34082e-05	2.09644e-05	4.44939e-05	2.6286e-05	3.1954e-05	2.58358e-05	3.86787e-05	2.94023e-05	2.42559e-05	3.32038e-05	2.73441e-05	3.72689e-05	1.74249e-05	2.94221e-05	3.88606e-05	3.00761e-05
D_0__Bacteria;D_1__Acidobacteria;D_2__Holophagae;D_3__Subgroup 7;D_4__uncultured soil bacterium;D_5__uncultured soil bacterium	1.54681e-05	5.24082e-05	1.40503e-05	2.68269e-05	1.23522e-05	2.93884e-05	3.33156e-05	0.000107411	3.26851e-05	2.31519e-05	4.13445e-05	2.48645e-05	2.19269e-05	2.00682e-05	2.28901e-05	2.23105e-05	2.19058e-05	3.20811e-05	1.87049e-05	1.94818e-05	2.3161e-05	3.25256e-05	3.73706e-05	2.50878e-05	2.88268e-05	1.99485e-05	3.06532e-05	1.78336e-05	2.58164e-05	2.21293e-05	3.28818e-05	4.6307e-05	2.34082e-05	2.09644e-05	0.00164627	2.6286e-05	3.1954e-05	2.58358e-05	3.86787e-05	2.94023e-05	2.42559e-05	3.32038e-05	2.73441e-05	3.72689e-05	1.74249e-05	2.94221e-05	3.88606e-05	3.00761e-05
D_0__Bacteria;D_1__Acidobacteria;D_2__Holophagae;D_3__Subgroup 7;__;__	1.54681e-05	5.24082e-05	1.40503e-05	2.68269e-05	6.17612e-05	2.93884e-05	3.33156e-05	0.000107411	0.000228796	2.31519e-05	4.13445e-05	0.000323238	2.19269e-05	2.00682e-05	2.28901e-05	2.23105e-05	2.19058e-05	3.20811e-05	1.87049e-05	1.94818e-05	2.3161e-05	3.25256e-05	3.73706e-05	2.50878e-05	2.88268e-05	1.99485e-05	3.06532e-05	0.000231837	2.58164e-05	2.21293e-05	3.28818e-05	4.6307e-05	2.34082e-05	2.09644e-05	4.44939e-05	0.000210288	3.1954e-05	2.58358e-05	0.00030943	2.94023e-05	2.42559e-05	3.32038e-05	2.73441e-05	3.72689e-05	1.74249e-05	2.94221e-05	3.88606e-05	3.00761e-05
D_0__Bacteria;D_1__Acidobacteria;D_2__Subgroup 17;__;__;__	1.54681e-05	5.24082e-05	1.40503e-05	2.68269e-05	1.23522e-05	2.93884e-05	3.33156e-05	0.000107411	3.26851e-05	2.31519e-05	4.13445e-05	2.48645e-05	2.19269e-05	2.00682e-05	2.28901e-05	2.23105e-05	2.19058e-05	3.20811e-05	1.87049e-05	1.94818e-05	2.3161e-05	3.25256e-05	3.73706e-05	2.50878e-05	2.88268e-05	1.99485e-05	3.06532e-05	0.000142669	2.58164e-05	2.21293e-05	3.28818e-05	4.6307e-05	2.34082e-05	2.09644e-05	4.44939e-05	0.000105144	3.1954e-05	2.58358e-05	3.86787e-05	2.94023e-05	2.42559e-05	3.32038e-05	2.73441e-05	3.72689e-05	1.74249e-05	2.94221e-05	3.88606e-05	3.00761e-05
D_0__Bacteria;D_1__Acidobacteria;D_2__Subgroup 18;__;__;__	1.54681e-05	5.24082e-05	1.40503e-05	2.68269e-05	1.23522e-05	2.93884e-05	3.33156e-05	0.000107411	3.26851e-05	2.31519e-05	4.13445e-05	2.48645e-05	2.19269e-05	2.00682e-05	2.28901e-05	2.23105e-05	2.19058e-05	3.20811e-05	1.87049e-05	1.94818e-05	2.3161e-05	3.25256e-05	0.000112112	2.50878e-05	2.88268e-05	1.99485e-05	3.06532e-05	1.78336e-05	2.58164e-05	2.21293e-05	3.28818e-05	4.6307e-05	2.34082e-05	2.09644e-05	4.44939e-05	2.6286e-05	3.1954e-05	2.58358e-05	0.0018179	2.94023e-05	2.42559e-05	3.32038e-05	0.000164064	3.72689e-05	1.74249e-05	2.94221e-05	3.88606e-05	3.00761e-05
D_0__Bacteria;D_1__Acidobacteria;D_2__Subgroup 22;D_3__uncultured proteobacterium;D_4__uncultured proteobacterium;D_5__uncultured proteobacterium	1.54681e-05	5.24082e-05	1.40503e-05	2.68269e-05	1.23522e-05	2.93884e-05	3.33156e-05	0.000107411	3.26851e-05	2.31519e-05	4.13445e-05	2.48645e-05	2.19269e-05	2.00682e-05	2.28901e-05	2.23105e-05	2.19058e-05	3.20811e-05	1.87049e-05	1.94818e-05	2.3161e-05	3.25256e-05	3.73706e-05	2.50878e-05	2.88268e-05	9.97427e-05	3.06532e-05	1.78336e-05	2.58164e-05	2.21293e-05	3.28818e-05	4.6307e-05	2.34082e-05	2.09644e-05	4.44939e-05	2.6286e-05	3.1954e-05	2.58358e-05	3.86787e-05	2.94023e-05	2.42559e-05	3.32038e-05	2.73441e-05	3.72689e-05	1.74249e-05	2.94221e-05	3.88606e-05	3.00761e-05
D_0__Bacteria;D_1__Acidobacteria;D_2__Subgroup 22;__;__;__	1.54681e-05	5.24082e-05	1.40503e-05	2.68269e-05	1.23522e-05	2.93884e-05	3.33156e-05	0.000107411	3.26851e-05	2.31519e-05	4.13445e-05	2.48645e-05	2.19269e-05	2.00682e-05	2.28901e-05	2.23105e-05	0.000109529	3.20811e-05	1.87049e-05	1.94818e-05	2.3161e-05	3.25256e-05	3.73706e-05	2.50878e-05	2.88268e-05	1.99485e-05	3.06532e-05	1.78336e-05	2.58164e-05	2.21293e-05	3.28818e-05	4.6307e-05	2.34082e-05	2.09644e-05	4.44939e-05	2.6286e-05	3.1954e-05	2.58358e-05	3.86787e-05	2.94023e-05	2.42559e-05	3.32038e-05	0.000191408	3.72689e-05	1.74249e-05	2.94221e-05	3.88606e-05	3.00761e-05
D_0__Bacteria;D_1__Acidobacteria;D_2__Subgroup 25;D_3__uncultured Acidobacteria bacterium;D_4__uncultured Acidobacteria bacterium;D_5__uncultured Acidobacteria bacterium	1.54681e-05	5.24082e-05	1.40503e-05	2.68269e-05	1.23522e-05	2.93884e-05	3.33156e-05	0.000107411	3.26851e-05	2.31519e-05	4.13445e-05	2.48645e-05	2.19269e-05	2.00682e-05	0.000183121	2.23105e-05	2.19058e-05	3.20811e-05	1.87049e-05	1.94818e-05	2.3161e-05	3.25256e-05	3.73706e-05	2.50878e-05	2.88268e-05	1.99485e-05	3.06532e-05	1.78336e-05	2.58164e-05	2.21293e-05	3.28818e-05	4.6307e-05	2.34082e-05	2.09644e-05	4.44939e-05	2.6286e-05	3.1954e-05	2.58358e-05	3.86787e-05	2.94023e-05	2.42559e-05	3.32038e-05	2.73441e-05	3.72689e-05	1.74249e-05	2.94221e-05	3.88606e-05	3.00761e-05
D_0__Bacteria;D_1__Acidobacteria;D_2__Subgroup 25;D_3__uncultured bacterium;D_4__uncultured bacterium;D_5__uncultured bacterium	1.54681e-05	5.24082e-05	1.40503e-05	2.68269e-05	1.23522e-05	2.93884e-05	3.33156e-05	0.000107411	3.26851e-05	0.00106499	4.13445e-05	2.48645e-05	2.19269e-05	2.00682e-05	2.28901e-05	0.00269957	2.19058e-05	3.20811e-05	1.87049e-05	1.94818e-05	2.3161e-05	3.25256e-05	3.73706e-05	2.50878e-05	2.88268e-05	1.99485e-05	3.06532e-05	1.78336e-05	2.58164e-05	2.21293e-05	3.28818e-05	4.6307e-05	2.34082e-05	2.09644e-05	4.44939e-05	2.6286e-05	3.1954e-05	2.58358e-05	3.86787e-05	2.94023e-05	2.42559e-05	3.32038e-05	2.73441e-05	3.72689e-05	1.74249e-05	2.94221e-05	3.88606e-05	3.00761e-05
D_0__Bacteria;D_1__Acidobacteria;D_2__Subgroup 25;__;__;__	1.54681e-05	5.24082e-05	1.40503e-05	2.68269e-05	1.23522e-05	2.93884e-05	3.33156e-05	0.000107411	3.26851e-05	2.31519e-05	4.13445e-05	2.48645e-05	2.19269e-05	2.00682e-05	2.28901e-05	2.23105e-05	2.19058e-05	3.20811e-05	1.87049e-05	1.94818e-05	2.3161e-05	3.25256e-05	3.73706e-05	2.50878e-05	2.88268e-05	1.99485e-05	3.06532e-05	1.78336e-05	2.58164e-05	2.21293e-05	3.28818e-05	4.6307e-05	0.000163858	2.09644e-05	4.44939e-05	2.6286e-05	3.1954e-05	2.58358e-05	3.86787e-05	2.94023e-05	2.42559e-05	3.32038e-05	2.73441e-05	3.72689e-05	1.74249e-05	2.94221e-05	3.88606e-05	3.00761e-05
D_0__Bacteria;D_1__Acidobacteria;D_2__Subgroup 6;D_3__uncultured Anaeromyxobacter sp.;D_4__uncultured Anaeromyxobacter sp.;D_5__uncultured Anaeromyxobacter sp.	1.54681e-05	5.24082e-05	1.40503e-05	2.68269e-05	1.23522e-05	2.93884e-05	3.33156e-05	0.000107411	0.00362804	2.31519e-05	0.00190185	2.48645e-05	2.19269e-05	2.00682e-05	2.28901e-05	2.23105e-05	2.19058e-05	3.20811e-05	1.87049e-05	1.94818e-05	2.3161e-05	3.25256e-05	3.73706e-05	2.50878e-05	2.88268e-05	1.99485e-05	3.06532e-05	1.78336e-05	2.58164e-05	2.21293e-05	3.28818e-05	4.6307e-05	2.34082e-05	2.09644e-05	4.44939e-05	2.6286e-05	3.1954e-05	2.58358e-05	3.86787e-05	2.94023e-05	2.42559e-05	3.32038e-05	2.73441e-05	3.72689e-05	1.74249e-05	2.94221e-05	3.88606e-05	3.00761e-05
D_0__Bacteria;D_1__Acidobacteria;D_2__Subgroup 6;D_3__uncultured Geothrix sp.;D_4__uncultured Geothrix sp.;D_5__uncultured Geothrix sp.	1.54681e-05	5.24082e-05	1.40503e-05	2.68269e-05	1.23522e-05	2.93884e-05	3.33156e-05	0.000107411	3.26851e-05	0.000138911	4.13445e-05	2.48645e-05	2.19269e-05	2.00682e-05	2.28901e-05	2.23105e-05	2.19058e-05	3.20811e-05	1.87049e-05	1.94818e-05	2.3161e-05	3.25256e-05	3.73706e-05	2.50878e-05	2.88268e-05	1.99485e-05	3.06532e-05	1.78336e-05	2.58164e-05	2.21293e-05	3.28818e-05	4.6307e-05	2.34082e-05	2.09644e-05	4.44939e-05	2.6286e-05	3.1954e-05	2.58358e-05	3.86787e-05	2.94023e-05	2.42559e-05	3.32038e-05	2.73441e-05	3.72689e-05	1.74249e-05	2.94221e-05	3.88606e-05	3.00761e-05
D_0__Bacteria;D_1__Acidobacteria;D_2__Subgroup 6;D_3__uncultured Holophaga sp.;D_4__uncultured Holophaga sp.;D_5__uncultured Holophaga sp.	1.54681e-05	5.24082e-05	1.40503e-05	2.68269e-05	1.23522e-05	2.93884e-05	3.33156e-05	0.000107411	3.26851e-05	2.31519e-05	4.13445e-05	2.48645e-05	2.19269e-05	2.00682e-05	2.28901e-05	2.23105e-05	2.19058e-05	3.20811e-05	1.87049e-05	1.94818e-05	2.3161e-05	3.25256e-05	3.73706e-05	2.50878e-05	2.88268e-05	1.99485e-05	3.06532e-05	1.78336e-05	2.58164e-05	2.21293e-05	3.28818e-05	4.6307e-05	2.34082e-05	0.000607966	4.44939e-05	2.6286e-05	3.1954e-05	2.58358e-05	3.86787e-05	2.94023e-05	2.42559e-05	3.32038e-05	2.73441e-05	3.72689e-05	1.74249e-05	2.94221e-05	3.88606e-05	3.00761e-05
D_0__Bacteria;D_1__Acidobacteria;D_2__Subgroup 6;D_3__wastewater metagenome;D_4__wastewater metagenome;D_5__wastewater metagenome	1.54681e-05	5.24082e-05	1.40503e-05	2.68269e-05	1.23522e-05	2.93884e-05	3.33156e-05	0.000107411	3.26851e-05	2.31519e-05	0.00128168	2.48645e-05	2.19269e-05	2.00682e-05	2.28901e-05	2.23105e-05	2.19058e-05	3.20811e-05	1.87049e-05	1.94818e-05	2.3161e-05	3.25256e-05	3.73706e-05	2.50878e-05	2.88268e-05	1.99485e-05	3.06532e-05	1.78336e-05	2.58164e-05	2.21293e-05	3.28818e-05	4.6307e-05	2.34082e-05	2.09644e-05	4.44939e-05	2.6286e-05	3.1954e-05	2.58358e-05	3.86787e-05	2.94023e-05	2.42559e-05	3.32038e-05	2.73441e-05	3.72689e-05	1.74249e-05	2.94221e-05	3.88606e-05	3.00761e-05
D_0__Bacteria;D_1__Acidobacteria;D_2__Subgroup 6;__;__;__	1.54681e-05	5.24082e-05	1.40503e-05	2.68269e-05	1.23522e-05	2.93884e-05	3.33156e-05	0.000107411	3.26851e-05	0.00384322	0.00421714	2.48645e-05	2.19269e-05	2.00682e-05	9.15604e-05	2.23105e-05	2.19058e-05	3.20811e-05	1.87049e-05	1.94818e-05	0.000138966	3.25256e-05	3.73706e-05	2.50878e-05	2.88268e-05	0.00223424	0.000245226	1.78336e-05	0.000258164	2.21293e-05	3.28818e-05	4.6307e-05	0.00205993	2.09644e-05	0.00311457	7.88581e-05	3.1954e-05	2.58358e-05	0.00607256	2.94023e-05	2.42559e-05	0.000166019	0.00013672	3.72689e-05	0.000383349	0.00170648	3.88606e-05	3.00761e-05
D_0__Bacteria;D_1__Acidobacteria;D_2__Thermoanaerobaculia;D_3__Thermoanaerobaculales;D_4__Thermoanaerobaculaceae;D_5__Subgroup 10	1.54681e-05	5.24082e-05	1.40503e-05	2.68269e-05	1.23522e-05	2.93884e-05	3.33156e-05	0.000107411	3.26851e-05	2.31519e-05	4.13445e-05	2.48645e-05	2.19269e-05	2.00682e-05	2.28901e-05	2.23105e-05	2.19058e-05	3.20811e-05	1.87049e-05	1.94818e-05	2.3161e-05	3.25256e-05	3.73706e-05	2.50878e-05	2.88268e-05	1.99485e-05	3.06532e-05	1.78336e-05	2.58164e-05	2.21293e-05	3.28818e-05	4.6307e-05	2.34082e-05	8.38574e-05	4.44939e-05	2.6286e-05	3.1954e-05	2.58358e-05	3.86787e-05	2.94023e-05	2.42559e-05	3.32038e-05	2.73441e-05	3.72689e-05	1.74249e-05	2.94221e-05	3.88606e-05	3.00761e-05
D_0__Bacteria;D_1__Acidobacteria;D_2__Thermoanaerobaculia;D_3__Thermoanaerobaculales;D_4__Thermoanaerobaculaceae;D_5__TPD-58	1.54681e-05	5.24082e-05	1.40503e-05	2.68269e-05	1.23522e-05	2.93884e-05	3.33156e-05	0.000107411	3.26851e-05	2.31519e-05	4.13445e-05	2.48645e-05	2.19269e-05	2.00682e-05	2.28901e-05	2.23105e-05	2.19058e-05	3.20811e-05	1.87049e-05	1.94818e-05	2.3161e-05	3.25256e-05	3.73706e-05	2.50878e-05	2.88268e-05	1.99485e-05	3.06532e-05	1.78336e-05	2.58164e-05	2.21293e-05	3.28818e-05	4.6307e-05	9.3633e-05	2.09644e-05	4.44939e-05	2.6286e-05	3.1954e-05	2.58358e-05	3.86787e-05	2.94023e-05	2.42559e-05	3.32038e-05	2.73441e-05	3.72689e-05	1.74249e-05	2.94221e-05	3.88606e-05	3.00761e-05
D_0__Bacteria;D_1__Acidobacteria;D_2__Thermoanaerobaculia;D_3__Thermoanaerobaculales;D_4__Thermoanaerobaculaceae;D_5__Thermoanaerobaculum	1.54681e-05	5.24082e-05	0.000210754	2.68269e-05	1.23522e-05	2.93884e-05	3.33156e-05	0.000107411	3.26851e-05	2.31519e-05	0.000206723	2.48645e-05	2.19269e-05	2.00682e-05	2.28901e-05	2.23105e-05	2.19058e-05	3.20811e-05	1.87049e-05	1.94818e-05	2.3161e-05	3.25256e-05	3.73706e-05	2.50878e-05	2.88268e-05	1.99485e-05	3.06532e-05	8.91679e-05	2.58164e-05	2.21293e-05	3.28818e-05	4.6307e-05	2.34082e-05	2.09644e-05	4.44939e-05	2.6286e-05	3.1954e-05	2.58358e-05	3.86787e-05	2.94023e-05	0.00249836	3.32038e-05	0.000164064	3.72689e-05	1.74249e-05	2.94221e-05	3.88606e-05	3.00761e-05
D_0__Bacteria;D_1__Actinobacteria;D_2__Acidimicrobiia;D_3__Microtrichales;D_4__Ilumatobacteraceae;D_5__uncultured	1.54681e-05	5.24082e-05	1.40503e-05	2.68269e-05	1.23522e-05	2.93884e-05	3.33156e-05	0.000107411	3.26851e-05	2.31519e-05	4.13445e-05	2.48645e-05	2.19269e-05	2.00682e-05	2.28901e-05	2.23105e-05	2.19058e-05	3.20811e-05	1.87049e-05	1.94818e-05	2.3161e-05	3.25256e-05	3.73706e-05	2.50878e-05	2.88268e-05	0.000199485	3.06532e-05	1.78336e-05	2.58164e-05	2.21293e-05	3.28818e-05	4.6307e-05	2.34082e-05	2.09644e-05	4.44939e-05	2.6286e-05	3.1954e-05	2.58358e-05	3.86787e-05	2.94023e-05	2.42559e-05	3.32038e-05	2.73441e-05	3.72689e-05	1.74249e-05	0.0027951	0.00213733	3.00761e-05
D_0__Bacteria;D_1__Actinobacteria;D_2__Acidimicrobiia;D_3__Microtrichales;D_4__Microtrichaceae;D_5__uncultured	1.54681e-05	5.24082e-05	1.40503e-05	2.68269e-05	1.23522e-05	2.93884e-05	3.33156e-05	0.000107411	3.26851e-05	2.31519e-05	4.13445e-05	2.48645e-05	2.19269e-05	2.00682e-05	2.28901e-05	2.23105e-05	0.000175246	3.20811e-05	1.87049e-05	1.94818e-05	2.3161e-05	3.25256e-05	3.73706e-05	2.50878e-05	2.88268e-05	1.99485e-05	3.06532e-05	1.78336e-05	2.58164e-05	2.21293e-05	3.28818e-05	4.6307e-05	2.34082e-05	2.09644e-05	4.44939e-05	2.6286e-05	3.1954e-05	2.58358e-05	3.86787e-05	2.94023e-05	2.42559e-05	3.32038e-05	2.73441e-05	3.72689e-05	1.74249e-05	2.94221e-05	3.88606e-05	3.00761e-05
D_0__Bacteria;D_1__Actinobacteria;D_2__Acidimicrobiia;D_3__uncultured;D_4__uncultured actinobacterium;D_5__uncultured actinobacterium	1.54681e-05	5.24082e-05	1.40503e-05	2.68269e-05	1.23522e-05	2.93884e-05	3.33156e-05	0.000107411	3.26851e-05	0.000416734	4.13445e-05	2.48645e-05	2.19269e-05	2.00682e-05	2.28901e-05	2.23105e-05	8.76232e-05	3.20811e-05	1.87049e-05	1.94818e-05	2.3161e-05	3.25256e-05	3.73706e-05	2.50878e-05	2.88268e-05	1.99485e-05	3.06532e-05	1.78336e-05	2.58164e-05	2.21293e-05	3.28818e-05	4.6307e-05	2.34082e-05	2.09644e-05	4.44939e-05	2.6286e-05	3.1954e-05	2.58358e-05	3.86787e-05	2.94023e-05	2.42559e-05	3.32038e-05	2.73441e-05	3.72689e-05	1.74249e-05	2.94221e-05	3.88606e-05	3.00761e-05
D_0__Bacteria;D_1__Actinobacteria;D_2__Actinobacteria;D_3__Actinomycetales;D_4__Actinomycetaceae;D_5__Actinomyces	1.54681e-05	5.24082e-05	1.40503e-05	2.68269e-05	1.23522e-05	2.93884e-05	3.33156e-05	0.000107411	0.0019611	0.00280138	4.13445e-05	2.48645e-05	2.19269e-05	2.00682e-05	2.28901e-05	0.00147249	2.19058e-05	3.20811e-05	1.87049e-05	1.94818e-05	2.3161e-05	3.25256e-05	3.73706e-05	0.00243352	2.88268e-05	1.99485e-05	0.00239095	1.78336e-05	2.58164e-05	2.21293e-05	3.28818e-05	4.6307e-05	0.00201311	0.000985325	0.00320356	0.00389033	3.1954e-05	0.000594223	0.00328769	2.94023e-05	0.00184345	3.32038e-05	0.00724618	0.00163983	0.00010455	2.94221e-05	0.00341973	3.00761e-05
D_0__Bacteria;D_1__Actinobacteria;D_2__Actinobacteria;D_3__Actinomycetales;D_4__Actinomycetaceae;D_5__Arcanobacterium	0.000262958	5.24082e-05	1.40503e-05	2.68269e-05	1.23522e-05	2.93884e-05	3.33156e-05	0.000107411	0.0034973	0.000879772	4.13445e-05	0.0011189	2.19269e-05	2.00682e-05	2.28901e-05	2.23105e-05	2.19058e-05	3.20811e-05	1.87049e-05	1.94818e-05	2.3161e-05	3.25256e-05	3.73706e-05	0.00341194	2.88268e-05	1.99485e-05	3.06532e-05	0.00454756	2.58164e-05	2.21293e-05	3.28818e-05	4.6307e-05	2.34082e-05	2.09644e-05	4.44939e-05	2.6286e-05	3.1954e-05	2.58358e-05	3.86787e-05	2.94023e-05	0.00106726	3.32038e-05	2.73441e-05	3.72689e-05	1.74249e-05	2.94221e-05	3.88606e-05	3.00761e-05
D_0__Bacteria;D_1__Actinobacteria;D_2__Actinobacteria;D_3__Actinomycetales;D_4__Actinomycetaceae;D_5__F0332	1.54681e-05	5.24082e-05	1.40503e-05	2.68269e-05	1.23522e-05	2.93884e-05	3.33156e-05	0.000107411	3.26851e-05	2.31519e-05	0.00161244	0.00636531	2.19269e-05	2.00682e-05	0.00437201	0.00142787	2.19058e-05	3.20811e-05	1.87049e-05	1.94818e-05	0.00111173	3.25256e-05	0.00321387	2.50878e-05	0.00386278	1.99485e-05	3.06532e-05	1.78336e-05	2.58164e-05	2.21293e-05	3.28818e-05	4.6307e-05	2.34082e-05	0.00243187	4.44939e-05	2.6286e-05	3.1954e-05	0.000180851	3.86787e-05	2.94023e-05	2.42559e-05	3.32038e-05	2.73441e-05	3.72689e-05	1.74249e-05	2.94221e-05	3.88606e-05	3.00761e-05
D_0__Bacteria;D_1__Actinobacteria;D_2__Actinobacteria;D_3__Actinomycetales;D_4__Actinomycetaceae;D_5__Mobiluncus	1.54681e-05	0.00151984	1.40503e-05	2.68269e-05	1.23522e-05	2.93884e-05	3.33156e-05	0.000107411	0.00408563	2.31519e-05	4.13445e-05	2.48645e-05	0.00135947	2.00682e-05	2.28901e-05	2.23105e-05	0.000963855	3.20811e-05	1.87049e-05	1.94818e-05	2.3161e-05	3.25256e-05	3.73706e-05	2.50878e-05	0.00259441	0.00251352	0.00220703	1.78336e-05	2.58164e-05	0.000420456	3.28818e-05	4.6307e-05	2.34082e-05	2.09644e-05	4.44939e-05	2.6286e-05	3.1954e-05	2.58358e-05	0.000154715	0.00241098	0.00118854	3.32038e-05	2.73441e-05	3.72689e-05	0.000296224	0.00335412	3.88606e-05	3.00761e-05
D_0__Bacteria;D_1__Actinobacteria;D_2__Actinobacteria;D_3__Bifidobacteriales;D_4__Bifidobacteriaceae;D_5__Alloscardovia	1.54681e-05	5.24082e-05	1.40503e-05	2.68269e-05	1.23522e-05	2.93884e-05	3.33156e-05	0.000107411	3.26851e-05	2.31519e-05	4.13445e-05	2.48645e-05	2.19269e-05	2.00682e-05	2.28901e-05	2.23105e-05	2.19058e-05	3.20811e-05	1.87049e-05	1.94818e-05	2.3161e-05	3.25256e-05	3.73706e-05	2.50878e-05	2.88268e-05	1.99485e-05	3.06532e-05	1.78336e-05	2.58164e-05	2.21293e-05	3.28818e-05	4.6307e-05	2.34082e-05	2.09644e-05	4.44939e-05	2.6286e-05	3.1954e-05	2.58358e-05	3.86787e-05	2.94023e-05	2.42559e-05	3.32038e-05	2.73441e-05	3.72689e-05	1.74249e-05	2.94221e-05	0.00283682	3.00761e-05
D_0__Bacteria;D_1__Actinobacteria;D_2__Actinobacteria;D_3__Bifidobacteriales;D_4__Bifidobacteriaceae;D_5__Bifidobacterium	1.54681e-05	5.24082e-05	1.40503e-05	2.68269e-05	1.23522e-05	2.93884e-05	3.33156e-05	0.000107411	3.26851e-05	0.00456092	0.00434118	0.00275996	0.00787177	2.00682e-05	0.00199144	0.00278881	0.00148959	3.20811e-05	1.87049e-05	1.94818e-05	0.00240875	3.25256e-05	3.73706e-05	2.50878e-05	2.88268e-05	0.00488739	0.00496582	1.78336e-05	2.58164e-05	2.21293e-05	3.28818e-05	4.6307e-05	2.34082e-05	0.00157233	0.00333704	0.00515206	3.1954e-05	2.58358e-05	0.00440938	0.00420452	2.42559e-05	0.00312116	2.73441e-05	0.00301878	1.74249e-05	0.00500177	3.88606e-05	3.00761e-05
D_0__Bacteria;D_1__Actinobacteria;D_2__Actinobacteria;D_3__Bifidobacteriales;D_4__Bifidobacteriaceae;D_5__Gardnerella	7.73407e-05	5.24082e-05	1.40503e-05	2.68269e-05	0.000370567	2.93884e-05	3.33156e-05	0.000107411	3.26851e-05	2.31519e-05	0.000620168	2.48645e-05	2.19269e-05	2.00682e-05	2.28901e-05	2.23105e-05	2.19058e-05	3.20811e-05	1.87049e-05	1.94818e-05	0.00250139	3.25256e-05	3.73706e-05	0.000627195	2.88268e-05	0.000159588	0.000490452	1.78336e-05	0.00253001	2.21293e-05	3.28818e-05	4.6307e-05	2.34082e-05	2.09644e-05	4.44939e-05	2.6286e-05	3.1954e-05	2.58358e-05	3.86787e-05	2.94023e-05	2.42559e-05	3.32038e-05	2.73441e-05	3.72689e-05	1.74249e-05	2.94221e-05	3.88606e-05	3.00761e-05
D_0__Bacteria;D_1__Actinobacteria;D_2__Actinobacteria;D_3__Corynebacteriales;D_4__Corynebacteriaceae;D_5__Corynebacterium	1.54681e-05	5.24082e-05	0.00051986	2.68269e-05	1.23522e-05	2.93884e-05	3.33156e-05	0.000107411	0.00509887	0.00305605	4.13445e-05	0.00447561	0.00151296	2.00682e-05	0.000663813	2.23105e-05	0.000175246	3.20811e-05	1.87049e-05	1.94818e-05	0.00194553	3.25256e-05	0.000523188	0.000777722	2.88268e-05	0.000339125	3.06532e-05	1.78336e-05	2.58164e-05	2.21293e-05	3.28818e-05	4.6307e-05	0.00213015	2.09644e-05	4.44939e-05	2.6286e-05	3.1954e-05	2.58358e-05	0.000425466	2.94023e-05	0.000873214	3.32038e-05	2.73441e-05	0.00137895	1.74249e-05	0.00150053	3.88606e-05	3.00761e-05
D_0__Bacteria;D_1__Actinobacteria;D_2__Actinobacteria;D_3__Corynebacteriales;D_4__Corynebacteriaceae;D_5__Corynebacterium 1	1.54681e-05	0.00298726	0.000983519	2.68269e-05	8.64657e-05	2.93884e-05	3.33156e-05	0.000107411	0.0122569	0.0142847	0.0177368	0.0178776	0.00752094	2.00682e-05	0.030627	0.00805408	0.0157722	3.20811e-05	0.000748195	1.94818e-05	0.00305725	3.25256e-05	0.0222355	0.193251	0.0186509	0.0169563	0.0066211	0.048757	2.58164e-05	0.000840913	3.28818e-05	4.6307e-05	0.00978464	0.0128092	0.0127253	0.0375628	3.1954e-05	0.342557	0.00305562	0.00602746	0.00856235	0.019059	0.0193049	0.0130069	0.000296224	0.0681123	0.0179536	0.00159403
D_0__Bacteria;D_1__Actinobacteria;D_2__Actinobacteria;D_3__Corynebacteriales;D_4__Corynebacteriaceae;D_5__Lawsonella	1.54681e-05	5.24082e-05	1.40503e-05	2.68269e-05	1.23522e-05	2.93884e-05	3.33156e-05	0.000107411	3.26851e-05	2.31519e-05	0.00549882	0.000149187	0.00552559	2.00682e-05	0.000526472	2.23105e-05	0.0086966	0.000160406	0.00228199	1.94818e-05	2.3161e-05	3.25256e-05	0.00123323	0.00333668	0.00268089	0.00315187	0.000122613	0.000107001	2.58164e-05	0.000575361	3.28818e-05	4.6307e-05	0.00500936	0.0030608	4.44939e-05	0.0279684	3.1954e-05	2.58358e-05	0.00328769	0.00252859	0.00354137	0.00358601	2.73441e-05	3.72689e-05	0.000400774	0.00203013	0.00139898	3.00761e-05
D_0__Bacteria;D_1__Actinobacteria;D_2__Actinobacteria;D_3__Corynebacteriales;D_4__Corynebacteriaceae;__	1.54681e-05	5.24082e-05	1.40503e-05	2.68269e-05	1.23522e-05	2.93884e-05	3.33156e-05	0.000107411	3.26851e-05	2.31519e-05	4.13445e-05	2.48645e-05	2.19269e-05	2.00682e-05	2.28901e-05	2.23105e-05	2.19058e-05	3.20811e-05	1.87049e-05	1.94818e-05	2.3161e-05	3.25256e-05	0.00168168	2.50878e-05	2.88268e-05	1.99485e-05	0.00324924	1.78336e-05	2.58164e-05	2.21293e-05	3.28818e-05	4.6307e-05	2.34082e-05	2.09644e-05	4.44939e-05	2.6286e-05	3.1954e-05	2.58358e-05	3.86787e-05	0.00205816	2.42559e-05	3.32038e-05	2.73441e-05	3.72689e-05	1.74249e-05	2.94221e-05	3.88606e-05	3.00761e-05
D_0__Bacteria;D_1__Actinobacteria;D_2__Actinobacteria;D_3__Corynebacteriales;D_4__Mycobacteriaceae;D_5__Mycobacterium	1.54681e-05	5.24082e-05	0.000547961	2.68269e-05	1.23522e-05	2.93884e-05	3.33156e-05	0.000107411	3.26851e-05	2.31519e-05	4.13445e-05	2.48645e-05	2.19269e-05	2.00682e-05	2.28901e-05	2.23105e-05	2.19058e-05	3.20811e-05	1.87049e-05	1.94818e-05	2.3161e-05	3.25256e-05	0.00160694	2.50878e-05	2.88268e-05	1.99485e-05	3.06532e-05	0.00101651	2.58164e-05	2.21293e-05	3.28818e-05	4.6307e-05	2.34082e-05	2.09644e-05	0.0036485	2.6286e-05	3.1954e-05	2.58358e-05	3.86787e-05	2.94023e-05	2.42559e-05	3.32038e-05	2.73441e-05	3.72689e-05	1.74249e-05	2.94221e-05	3.88606e-05	3.00761e-05
D_0__Bacteria;D_1__Actinobacteria;D_2__Actinobacteria;D_3__Corynebacteriales;D_4__Nocardiaceae;D_5__Gordonia	0.000293895	5.24082e-05	1.40503e-05	2.68269e-05	1.23522e-05	2.93884e-05	3.33156e-05	0.000107411	3.26851e-05	2.31519e-05	4.13445e-05	2.48645e-05	2.19269e-05	2.00682e-05	2.28901e-05	2.23105e-05	2.19058e-05	3.20811e-05	0.000243163	1.94818e-05	2.3161e-05	3.25256e-05	3.73706e-05	0.00434019	2.88268e-05	1.99485e-05	3.06532e-05	1.78336e-05	2.58164e-05	0.00030981	3.28818e-05	4.6307e-05	2.34082e-05	2.09644e-05	0.000889878	0.00257603	3.1954e-05	2.58358e-05	3.86787e-05	2.94023e-05	2.42559e-05	3.32038e-05	2.73441e-05	0.00521765	1.74249e-05	2.94221e-05	0.00190417	3.00761e-05
D_0__Bacteria;D_1__Actinobacteria;D_2__Actinobacteria;D_3__Corynebacteriales;D_4__Nocardiaceae;D_5__Rhodococcus	1.54681e-05	0.0215398	0.00227614	2.68269e-05	1.23522e-05	2.93884e-05	3.33156e-05	0.000107411	0.00395489	0.00430625	0.00243933	0.015963	0.00982327	2.00682e-05	0.0332135	0.0029896	0.0240526	3.20811e-05	1.87049e-05	1.94818e-05	0.0164443	3.25256e-05	0.00893157	0.000526844	0.00994523	0.00249357	0.0181774	0.00679459	2.58164e-05	2.21293e-05	3.28818e-05	4.6307e-05	0.0096676	0.0178197	0.0128587	2.6286e-05	3.1954e-05	0.00436625	0.00526031	0.0254035	0.0160574	0.0120862	0.00987121	0.0124851	1.74249e-05	0.0181829	0.0105701	3.00761e-05
D_0__Bacteria;D_1__Actinobacteria;D_2__Actinobacteria;D_3__Corynebacteriales;__;__	1.54681e-05	0.00214873	1.40503e-05	2.68269e-05	1.23522e-05	2.93884e-05	3.33156e-05	0.000107411	3.26851e-05	2.31519e-05	4.13445e-05	2.48645e-05	2.19269e-05	2.00682e-05	2.28901e-05	2.23105e-05	2.19058e-05	3.20811e-05	1.87049e-05	1.94818e-05	2.3161e-05	3.25256e-05	3.73706e-05	2.50878e-05	2.88268e-05	1.99485e-05	3.06532e-05	1.78336e-05	2.58164e-05	2.21293e-05	3.28818e-05	4.6307e-05	2.34082e-05	2.09644e-05	4.44939e-05	2.6286e-05	3.1954e-05	2.58358e-05	3.86787e-05	2.94023e-05	2.42559e-05	3.32038e-05	2.73441e-05	3.72689e-05	1.74249e-05	2.94221e-05	3.88606e-05	3.00761e-05
D_0__Bacteria;D_1__Actinobacteria;D_2__Actinobacteria;D_3__Frankiales;D_4__Acidothermaceae;D_5__Acidothermus	1.54681e-05	5.24082e-05	1.40503e-05	2.68269e-05	1.23522e-05	2.93884e-05	3.33156e-05	0.000107411	3.26851e-05	0.00284768	4.13445e-05	2.48645e-05	2.19269e-05	2.00682e-05	0.000251791	2.23105e-05	2.19058e-05	3.20811e-05	1.87049e-05	1.94818e-05	2.3161e-05	3.25256e-05	3.73706e-05	2.50878e-05	2.88268e-05	1.99485e-05	3.06532e-05	1.78336e-05	2.58164e-05	2.21293e-05	3.28818e-05	4.6307e-05	2.34082e-05	2.09644e-05	4.44939e-05	2.6286e-05	3.1954e-05	2.58358e-05	3.86787e-05	2.94023e-05	0.000145536	3.32038e-05	2.73441e-05	3.72689e-05	1.74249e-05	2.94221e-05	3.88606e-05	3.00761e-05
D_0__Bacteria;D_1__Actinobacteria;D_2__Actinobacteria;D_3__Frankiales;D_4__Cryptosporangiaceae;D_5__Fodinicola	1.54681e-05	5.24082e-05	1.40503e-05	2.68269e-05	1.23522e-05	2.93884e-05	3.33156e-05	0.000107411	3.26851e-05	2.31519e-05	4.13445e-05	2.48645e-05	2.19269e-05	2.00682e-05	2.28901e-05	2.23105e-05	2.19058e-05	3.20811e-05	1.87049e-05	1.94818e-05	2.3161e-05	3.25256e-05	3.73706e-05	2.50878e-05	2.88268e-05	1.99485e-05	3.06532e-05	1.78336e-05	2.58164e-05	2.21293e-05	3.28818e-05	4.6307e-05	2.34082e-05	2.09644e-05	4.44939e-05	2.6286e-05	3.1954e-05	2.58358e-05	3.86787e-05	2.94023e-05	2.42559e-05	3.32038e-05	0.00013672	3.72689e-05	1.74249e-05	2.94221e-05	3.88606e-05	3.00761e-05
D_0__Bacteria;D_1__Actinobacteria;D_2__Actinobacteria;D_3__Frankiales;D_4__Geodermatophilaceae;D_5__Antricoccus	1.54681e-05	5.24082e-05	1.40503e-05	2.68269e-05	1.23522e-05	2.93884e-05	3.33156e-05	0.000107411	3.26851e-05	2.31519e-05	4.13445e-05	2.48645e-05	2.19269e-05	2.00682e-05	2.28901e-05	2.23105e-05	2.19058e-05	3.20811e-05	1.87049e-05	1.94818e-05	2.3161e-05	3.25256e-05	3.73706e-05	2.50878e-05	2.88268e-05	1.99485e-05	3.06532e-05	1.78336e-05	2.58164e-05	2.21293e-05	3.28818e-05	4.6307e-05	2.34082e-05	2.09644e-05	4.44939e-05	2.6286e-05	3.1954e-05	2.58358e-05	3.86787e-05	2.94023e-05	2.42559e-05	3.32038e-05	0.000191408	3.72689e-05	1.74249e-05	2.94221e-05	3.88606e-05	3.00761e-05
D_0__Bacteria;D_1__Actinobacteria;D_2__Actinobacteria;D_3__Frankiales;D_4__Nakamurellaceae;D_5__Nakamurella	1.54681e-05	5.24082e-05	1.40503e-05	2.68269e-05	1.23522e-05	2.93884e-05	3.33156e-05	0.000107411	3.26851e-05	2.31519e-05	4.13445e-05	2.48645e-05	2.19269e-05	2.00682e-05	2.28901e-05	2.23105e-05	2.19058e-05	3.20811e-05	0.000392802	1.94818e-05	2.3161e-05	3.25256e-05	3.73706e-05	2.50878e-05	2.88268e-05	1.99485e-05	3.06532e-05	1.78336e-05	2.58164e-05	2.21293e-05	3.28818e-05	4.6307e-05	2.34082e-05	2.09644e-05	4.44939e-05	2.6286e-05	3.1954e-05	2.58358e-05	3.86787e-05	2.94023e-05	2.42559e-05	3.32038e-05	2.73441e-05	3.72689e-05	1.74249e-05	2.94221e-05	3.88606e-05	3.00761e-05
D_0__Bacteria;D_1__Actinobacteria;D_2__Actinobacteria;D_3__Micrococcales;D_4__Brevibacteriaceae;D_5__Brevibacterium	1.54681e-05	5.24082e-05	1.40503e-05	2.68269e-05	1.23522e-05	2.93884e-05	3.33156e-05	0.000107411	3.26851e-05	2.31519e-05	4.13445e-05	2.48645e-05	2.19269e-05	2.00682e-05	2.28901e-05	2.23105e-05	2.19058e-05	3.20811e-05	0.000243163	1.94818e-05	2.3161e-05	3.25256e-05	3.73706e-05	0.00168088	2.88268e-05	1.99485e-05	3.06532e-05	1.78336e-05	2.58164e-05	2.21293e-05	3.28818e-05	4.6307e-05	2.34082e-05	2.09644e-05	4.44939e-05	2.6286e-05	3.1954e-05	2.58358e-05	3.86787e-05	2.94023e-05	2.42559e-05	3.32038e-05	2.73441e-05	3.72689e-05	1.74249e-05	2.94221e-05	3.88606e-05	3.00761e-05
D_0__Bacteria;D_1__Actinobacteria;D_2__Actinobacteria;D_3__Micrococcales;D_4__Dermabacteraceae;D_5__Dermabacter	1.54681e-05	5.24082e-05	1.40503e-05	2.68269e-05	1.23522e-05	2.93884e-05	3.33156e-05	0.000107411	3.26851e-05	2.31519e-05	4.13445e-05	2.48645e-05	2.19269e-05	2.00682e-05	2.28901e-05	2.23105e-05	2.19058e-05	3.20811e-05	1.87049e-05	1.94818e-05	2.3161e-05	3.25256e-05	3.73706e-05	2.50878e-05	2.88268e-05	1.99485e-05	3.06532e-05	1.78336e-05	2.58164e-05	2.21293e-05	3.28818e-05	4.6307e-05	2.34082e-05	2.09644e-05	4.44939e-05	2.6286e-05	3.1954e-05	2.58358e-05	3.86787e-05	2.94023e-05	2.42559e-05	3.32038e-05	2.73441e-05	3.72689e-05	1.74249e-05	0.000176533	3.88606e-05	3.00761e-05
D_0__Bacteria;D_1__Actinobacteria;D_2__Actinobacteria;D_3__Micrococcales;D_4__Intrasporangiaceae;__	1.54681e-05	5.24082e-05	1.40503e-05	2.68269e-05	1.23522e-05	2.93884e-05	3.33156e-05	0.000107411	3.26851e-05	2.31519e-05	4.13445e-05	2.48645e-05	2.19269e-05	2.00682e-05	2.28901e-05	2.23105e-05	2.19058e-05	3.20811e-05	1.87049e-05	1.94818e-05	2.3161e-05	3.25256e-05	3.73706e-05	0.000727546	2.88268e-05	1.99485e-05	3.06532e-05	1.78336e-05	2.58164e-05	2.21293e-05	3.28818e-05	4.6307e-05	2.34082e-05	2.09644e-05	4.44939e-05	2.6286e-05	3.1954e-05	2.58358e-05	3.86787e-05	2.94023e-05	2.42559e-05	3.32038e-05	2.73441e-05	3.72689e-05	1.74249e-05	2.94221e-05	3.88606e-05	3.00761e-05
D_0__Bacteria;D_1__Actinobacteria;D_2__Actinobacteria;D_3__Micrococcales;D_4__Microbacteriaceae;D_5__Microbacterium	1.54681e-05	0.0774068	0.0125188	2.68269e-05	0.000160579	2.93884e-05	3.33156e-05	0.000107411	0.102598	0.0508647	0.0789267	0.0966731	0.112112	2.00682e-05	0.16561	0.117175	0.0842935	3.20811e-05	0.0011597	1.94818e-05	0.0412729	3.25256e-05	0.0766471	0.0030858	0.112165	0.0968102	0.103639	0.0885794	2.58164e-05	0.000531103	0.00055899	4.6307e-05	0.0800796	0.0542348	0.0788877	0.00283889	3.1954e-05	0.0489588	0.117119	0.0835024	0.0549397	0.0684331	0.116212	0.0713327	1.74249e-05	0.0756443	0.0744958	3.00761e-05
D_0__Bacteria;D_1__Actinobacteria;D_2__Actinobacteria;D_3__Micrococcales;D_4__Microbacteriaceae;__	1.54681e-05	0.00419265	1.40503e-05	2.68269e-05	1.23522e-05	2.93884e-05	3.33156e-05	0.000107411	3.26851e-05	2.31519e-05	4.13445e-05	0.00213835	2.19269e-05	2.00682e-05	2.28901e-05	2.23105e-05	2.19058e-05	3.20811e-05	1.87049e-05	1.94818e-05	2.3161e-05	3.25256e-05	0.00227961	2.50878e-05	0.00726434	1.99485e-05	3.06532e-05	1.78336e-05	2.58164e-05	2.21293e-05	3.28818e-05	4.6307e-05	2.34082e-05	0.00333333	4.44939e-05	2.6286e-05	3.1954e-05	2.58358e-05	0.00139243	2.94023e-05	2.42559e-05	3.32038e-05	0.00207815	0.0022734	1.74249e-05	0.00152995	3.88606e-05	3.00761e-05
D_0__Bacteria;D_1__Actinobacteria;D_2__Actinobacteria;D_3__Micrococcales;D_4__Micrococcaceae;D_5__Glutamicibacter	1.54681e-05	5.24082e-05	1.40503e-05	2.68269e-05	1.23522e-05	2.93884e-05	3.33156e-05	0.000107411	0.000294166	2.31519e-05	4.13445e-05	2.48645e-05	2.19269e-05	2.00682e-05	2.28901e-05	2.23105e-05	2.19058e-05	3.20811e-05	1.87049e-05	1.94818e-05	2.3161e-05	3.25256e-05	3.73706e-05	2.50878e-05	2.88268e-05	1.99485e-05	3.06532e-05	1.78336e-05	2.58164e-05	2.21293e-05	3.28818e-05	4.6307e-05	2.34082e-05	2.09644e-05	4.44939e-05	2.6286e-05	3.1954e-05	2.58358e-05	3.86787e-05	2.94023e-05	2.42559e-05	3.32038e-05	2.73441e-05	3.72689e-05	1.74249e-05	2.94221e-05	3.88606e-05	3.00761e-05
D_0__Bacteria;D_1__Actinobacteria;D_2__Actinobacteria;D_3__Micrococcales;D_4__Micrococcaceae;D_5__Kocuria	1.54681e-05	5.24082e-05	1.40503e-05	2.68269e-05	1.23522e-05	2.93884e-05	3.33156e-05	0.000107411	3.26851e-05	0.000879772	4.13445e-05	2.48645e-05	2.19269e-05	2.00682e-05	2.28901e-05	2.23105e-05	2.19058e-05	3.20811e-05	1.87049e-05	1.94818e-05	2.3161e-05	3.25256e-05	3.73706e-05	0.000476668	2.88268e-05	1.99485e-05	3.06532e-05	1.78336e-05	2.58164e-05	2.21293e-05	3.28818e-05	4.6307e-05	2.34082e-05	2.09644e-05	4.44939e-05	0.000315433	3.1954e-05	2.58358e-05	3.86787e-05	2.94023e-05	2.42559e-05	3.32038e-05	2.73441e-05	3.72689e-05	1.74249e-05	2.94221e-05	3.88606e-05	3.00761e-05
D_0__Bacteria;D_1__Actinobacteria;D_2__Actinobacteria;D_3__Micrococcales;D_4__Micrococcaceae;D_5__Micrococcus	1.54681e-05	0.00434988	0.000449609	2.68269e-05	1.23522e-05	2.93884e-05	3.33156e-05	0.000107411	3.26851e-05	0.00138911	0.00409311	0.00233726	2.19269e-05	2.00682e-05	2.28901e-05	2.23105e-05	2.19058e-05	3.20811e-05	0.000916539	1.94818e-05	2.3161e-05	3.25256e-05	0.00437236	2.50878e-05	2.88268e-05	0.00524646	3.06532e-05	8.91679e-05	2.58164e-05	2.21293e-05	3.28818e-05	4.6307e-05	0.00627341	0.00178197	0.00533927	2.6286e-05	3.1954e-05	2.58358e-05	0.00761971	0.0051748	2.42559e-05	3.32038e-05	0.00300785	3.72689e-05	0.000243949	2.94221e-05	3.88606e-05	3.00761e-05
D_0__Bacteria;D_1__Actinobacteria;D_2__Actinobacteria;D_3__Micrococcales;D_4__Micrococcaceae;D_5__Rothia	1.54681e-05	5.24082e-05	1.40503e-05	2.68269e-05	1.23522e-05	2.93884e-05	3.33156e-05	0.000107411	3.26851e-05	0.000764013	0.00859966	0.005321	0.00243389	2.00682e-05	2.28901e-05	2.23105e-05	0.00278204	3.20811e-05	0.000617261	1.94818e-05	0.000115805	3.25256e-05	3.73706e-05	0.00235825	0.00792736	0.00225418	3.06532e-05	0.00445839	0.000593778	0.000331939	3.28818e-05	4.6307e-05	0.00697566	0.00171908	0.00155729	0.000920012	3.1954e-05	0.00188601	0.0111395	2.94023e-05	0.00215878	0.00564465	0.00128517	0.0049195	0.000487898	0.00370719	0.00924882	3.00761e-05
D_0__Bacteria;D_1__Actinobacteria;D_2__Actinobacteria;D_3__Micrococcales;__;__	1.54681e-05	5.24082e-05	1.40503e-05	2.68269e-05	1.23522e-05	2.93884e-05	3.33156e-05	0.000107411	3.26851e-05	2.31519e-05	4.13445e-05	2.48645e-05	2.19269e-05	2.00682e-05	2.28901e-05	2.23105e-05	2.19058e-05	3.20811e-05	1.87049e-05	1.94818e-05	2.3161e-05	3.25256e-05	3.73706e-05	2.50878e-05	2.88268e-05	1.99485e-05	3.06532e-05	1.78336e-05	2.58164e-05	2.21293e-05	3.28818e-05	4.6307e-05	2.34082e-05	2.09644e-05	0.00235818	2.6286e-05	3.1954e-05	2.58358e-05	3.86787e-05	2.94023e-05	2.42559e-05	3.32038e-05	2.73441e-05	3.72689e-05	1.74249e-05	2.94221e-05	3.88606e-05	3.00761e-05
D_0__Bacteria;D_1__Actinobacteria;D_2__Actinobacteria;D_3__Micromonosporales;D_4__Micromonosporaceae;__	1.54681e-05	5.24082e-05	1.40503e-05	2.68269e-05	1.23522e-05	2.93884e-05	3.33156e-05	0.000107411	3.26851e-05	2.31519e-05	4.13445e-05	2.48645e-05	2.19269e-05	2.00682e-05	9.15604e-05	2.23105e-05	2.19058e-05	3.20811e-05	1.87049e-05	1.94818e-05	2.3161e-05	3.25256e-05	3.73706e-05	2.50878e-05	2.88268e-05	1.99485e-05	3.06532e-05	1.78336e-05	2.58164e-05	2.21293e-05	3.28818e-05	4.6307e-05	2.34082e-05	2.09644e-05	4.44939e-05	2.6286e-05	3.1954e-05	2.58358e-05	3.86787e-05	2.94023e-05	2.42559e-05	3.32038e-05	2.73441e-05	3.72689e-05	1.74249e-05	2.94221e-05	3.88606e-05	3.00761e-05
D_0__Bacteria;D_1__Actinobacteria;D_2__Actinobacteria;D_3__PeM15;D_4__uncultured Actinomycetales bacterium;D_5__uncultured Actinomycetales bacterium	1.54681e-05	5.24082e-05	1.40503e-05	2.68269e-05	1.23522e-05	2.93884e-05	3.33156e-05	0.000107411	3.26851e-05	2.31519e-05	4.13445e-05	2.48645e-05	2.19269e-05	2.00682e-05	2.28901e-05	2.23105e-05	2.19058e-05	3.20811e-05	1.87049e-05	1.94818e-05	2.3161e-05	3.25256e-05	3.73706e-05	2.50878e-05	2.88268e-05	1.99485e-05	3.06532e-05	1.78336e-05	2.58164e-05	2.21293e-05	3.28818e-05	4.6307e-05	2.34082e-05	8.38574e-05	4.44939e-05	2.6286e-05	3.1954e-05	2.58358e-05	3.86787e-05	2.94023e-05	2.42559e-05	3.32038e-05	2.73441e-05	3.72689e-05	1.74249e-05	2.94221e-05	3.88606e-05	3.00761e-05
D_0__Bacteria;D_1__Actinobacteria;D_2__Actinobacteria;D_3__Propionibacteriales;D_4__Nocardioidaceae;D_5__Nocardioides	1.54681e-05	5.24082e-05	1.40503e-05	2.68269e-05	1.23522e-05	2.93884e-05	3.33156e-05	0.000107411	3.26851e-05	2.31519e-05	4.13445e-05	2.48645e-05	2.19269e-05	2.00682e-05	2.28901e-05	2.23105e-05	2.19058e-05	3.20811e-05	1.87049e-05	1.94818e-05	2.3161e-05	3.25256e-05	3.73706e-05	2.50878e-05	2.88268e-05	1.99485e-05	3.06532e-05	1.78336e-05	2.58164e-05	2.21293e-05	3.28818e-05	4.6307e-05	2.34082e-05	2.09644e-05	4.44939e-05	0.00118287	3.1954e-05	2.58358e-05	3.86787e-05	2.94023e-05	2.42559e-05	3.32038e-05	2.73441e-05	3.72689e-05	1.74249e-05	2.94221e-05	3.88606e-05	3.00761e-05
D_0__Bacteria;D_1__Actinobacteria;D_2__Actinobacteria;D_3__Propionibacteriales;D_4__Propionibacteriaceae;D_5__Cutibacterium	0.000108277	0.00414024	0.00049176	2.68269e-05	0.000209988	2.93884e-05	0.000199893	0.000107411	0.00274555	0.0256986	0.0791334	0.00328211	0.00587642	2.00682e-05	0.00505871	0.011423	0.00313253	3.20811e-05	0.00187049	1.94818e-05	0.00182972	0.000195154	0.00609141	0.00868038	0.00285385	0.00666281	0.0118321	0.00595641	0.000335614	0.000376198	0.00075628	4.6307e-05	0.0045412	0.00322851	0.00805339	0.00399548	0.000223678	0.00224771	0.00220469	0.00664491	0.000824702	0.00464854	0.0039102	0.0027579	0.000174249	0.00144169	0.00303113	3.00761e-05
D_0__Bacteria;D_1__Actinobacteria;D_2__Actinobacteria;D_3__Propionibacteriales;D_4__Propionibacteriaceae;D_5__Propionimicrobium	1.54681e-05	5.24082e-05	1.40503e-05	2.68269e-05	1.23522e-05	2.93884e-05	3.33156e-05	0.000107411	3.26851e-05	2.31519e-05	4.13445e-05	2.48645e-05	2.19269e-05	2.00682e-05	2.28901e-05	2.23105e-05	2.19058e-05	3.20811e-05	1.87049e-05	1.94818e-05	2.3161e-05	3.25256e-05	0.000934265	2.50878e-05	2.88268e-05	1.99485e-05	3.06532e-05	1.78336e-05	2.58164e-05	2.21293e-05	3.28818e-05	4.6307e-05	2.34082e-05	2.09644e-05	4.44939e-05	2.6286e-05	3.1954e-05	2.58358e-05	3.86787e-05	2.94023e-05	2.42559e-05	3.32038e-05	2.73441e-05	3.72689e-05	1.74249e-05	2.94221e-05	3.88606e-05	3.00761e-05
D_0__Bacteria;D_1__Actinobacteria;D_2__Actinobacteria;D_3__Propionibacteriales;D_4__Propionibacteriaceae;D_5__Pseudopropionibacterium	1.54681e-05	5.24082e-05	1.40503e-05	2.68269e-05	1.23522e-05	2.93884e-05	3.33156e-05	0.000107411	3.26851e-05	2.31519e-05	4.13445e-05	2.48645e-05	2.19269e-05	2.00682e-05	2.28901e-05	2.23105e-05	2.19058e-05	3.20811e-05	1.87049e-05	1.94818e-05	2.3161e-05	3.25256e-05	3.73706e-05	2.50878e-05	2.88268e-05	1.99485e-05	3.06532e-05	1.78336e-05	2.58164e-05	2.21293e-05	3.28818e-05	4.6307e-05	2.34082e-05	2.09644e-05	4.44939e-05	2.6286e-05	3.1954e-05	2.58358e-05	3.86787e-05	2.94023e-05	0.00443884	3.32038e-05	2.73441e-05	3.72689e-05	1.74249e-05	2.94221e-05	3.88606e-05	3.00761e-05
D_0__Bacteria;D_1__Actinobacteria;D_2__Actinobacteria;D_3__Streptomycetales;D_4__Streptomycetaceae;D_5__Streptomyces	1.54681e-05	5.24082e-05	1.40503e-05	2.68269e-05	1.23522e-05	2.93884e-05	3.33156e-05	0.000107411	3.26851e-05	2.31519e-05	4.13445e-05	2.48645e-05	2.19269e-05	2.00682e-05	2.28901e-05	2.23105e-05	2.19058e-05	3.20811e-05	0.000149639	1.94818e-05	2.3161e-05	3.25256e-05	0.000186853	2.50878e-05	2.88268e-05	1.99485e-05	3.06532e-05	1.78336e-05	2.58164e-05	2.21293e-05	3.28818e-05	4.6307e-05	2.34082e-05	2.09644e-05	4.44939e-05	2.6286e-05	3.1954e-05	2.58358e-05	3.86787e-05	2.94023e-05	2.42559e-05	3.32038e-05	2.73441e-05	3.72689e-05	1.74249e-05	2.94221e-05	3.88606e-05	3.00761e-05
D_0__Bacteria;D_1__Actinobacteria;D_2__Actinobacteria;__;__;__	1.54681e-05	5.24082e-05	1.40503e-05	2.68269e-05	1.23522e-05	2.93884e-05	3.33156e-05	0.000107411	3.26851e-05	0.000509342	4.13445e-05	2.48645e-05	2.19269e-05	2.00682e-05	2.28901e-05	2.23105e-05	2.19058e-05	3.20811e-05	1.87049e-05	1.94818e-05	2.3161e-05	3.25256e-05	0.000971636	2.50878e-05	2.88268e-05	1.99485e-05	3.06532e-05	1.78336e-05	2.58164e-05	2.21293e-05	3.28818e-05	4.6307e-05	0.00248127	2.09644e-05	4.44939e-05	2.6286e-05	3.1954e-05	2.58358e-05	3.86787e-05	2.94023e-05	2.42559e-05	3.32038e-05	2.73441e-05	3.72689e-05	1.74249e-05	2.94221e-05	3.88606e-05	3.00761e-05
D_0__Bacteria;D_1__Actinobacteria;D_2__Coriobacteriia;D_3__Coriobacteriales;D_4__Atopobiaceae;D_5__Atopobium	1.54681e-05	0.00199151	1.40503e-05	2.68269e-05	1.23522e-05	2.93884e-05	3.33156e-05	0.000107411	3.26851e-05	2.31519e-05	4.13445e-05	2.48645e-05	2.19269e-05	2.00682e-05	2.28901e-05	2.23105e-05	2.19058e-05	3.20811e-05	1.87049e-05	1.94818e-05	0.000301093	0.0189299	3.73706e-05	2.50878e-05	2.88268e-05	0.00339125	3.06532e-05	0.000428006	2.58164e-05	0.000885171	3.28818e-05	4.6307e-05	2.34082e-05	2.09644e-05	4.44939e-05	2.6286e-05	3.1954e-05	0.00320364	0.00100565	2.94023e-05	0.00135833	3.32038e-05	0.00103907	3.72689e-05	0.00895642	2.94221e-05	3.88606e-05	3.00761e-05
D_0__Bacteria;D_1__Actinobacteria;D_2__Coriobacteriia;D_3__Coriobacteriales;D_4__Atopobiaceae;D_5__Coriobacteriaceae UCG-002	1.54681e-05	5.24082e-05	1.40503e-05	2.68269e-05	1.23522e-05	2.93884e-05	3.33156e-05	0.000107411	3.26851e-05	2.31519e-05	4.13445e-05	2.48645e-05	2.19269e-05	2.00682e-05	0.00157942	2.23105e-05	2.19058e-05	3.20811e-05	1.87049e-05	1.94818e-05	2.3161e-05	3.25256e-05	3.73706e-05	2.50878e-05	2.88268e-05	1.99485e-05	3.06532e-05	1.78336e-05	2.58164e-05	2.21293e-05	3.28818e-05	4.6307e-05	2.34082e-05	2.09644e-05	4.44939e-05	2.6286e-05	3.1954e-05	2.58358e-05	3.86787e-05	2.94023e-05	2.42559e-05	3.32038e-05	2.73441e-05	3.72689e-05	1.74249e-05	2.94221e-05	3.88606e-05	3.00761e-05
D_0__Bacteria;D_1__Actinobacteria;D_2__Coriobacteriia;D_3__Coriobacteriales;D_4__Coriobacteriaceae;D_5__Collinsella	1.54681e-05	5.24082e-05	1.40503e-05	2.68269e-05	1.23522e-05	2.93884e-05	3.33156e-05	0.000107411	3.26851e-05	2.31519e-05	0.00305949	2.48645e-05	2.19269e-05	2.00682e-05	2.28901e-05	0.00363661	2.19058e-05	3.20811e-05	1.87049e-05	1.94818e-05	0.00134334	3.25256e-05	3.73706e-05	0.00556949	2.88268e-05	0.00151609	0.00168593	1.78336e-05	2.58164e-05	2.21293e-05	3.28818e-05	4.6307e-05	2.34082e-05	0.00150943	4.44939e-05	2.6286e-05	3.1954e-05	0.000697566	0.00174054	0.00164653	0.0012128	3.32038e-05	0.00276175	0.00357782	1.74249e-05	2.94221e-05	3.88606e-05	3.00761e-05
D_0__Bacteria;D_1__Actinobacteria;D_2__Coriobacteriia;D_3__Coriobacteriales;D_4__Eggerthellaceae;D_5__Adlercreutzia	1.54681e-05	5.24082e-05	1.40503e-05	2.68269e-05	1.23522e-05	2.93884e-05	3.33156e-05	0.000107411	3.26851e-05	2.31519e-05	4.13445e-05	2.48645e-05	2.19269e-05	2.00682e-05	2.28901e-05	2.23105e-05	2.19058e-05	3.20811e-05	1.87049e-05	1.94818e-05	2.3161e-05	3.25256e-05	3.73706e-05	2.50878e-05	2.88268e-05	1.99485e-05	3.06532e-05	1.78336e-05	2.58164e-05	2.21293e-05	3.28818e-05	4.6307e-05	0.00220037	2.09644e-05	4.44939e-05	2.6286e-05	3.1954e-05	2.58358e-05	3.86787e-05	2.94023e-05	2.42559e-05	3.32038e-05	2.73441e-05	3.72689e-05	1.74249e-05	2.94221e-05	3.88606e-05	3.00761e-05
D_0__Bacteria;D_1__Actinobacteria;D_2__Coriobacteriia;D_3__Coriobacteriales;D_4__Eggerthellaceae;D_5__Eggerthella	1.54681e-05	5.24082e-05	1.40503e-05	2.68269e-05	1.23522e-05	2.93884e-05	3.33156e-05	0.000107411	0.00415101	2.31519e-05	4.13445e-05	2.48645e-05	2.19269e-05	2.00682e-05	2.28901e-05	2.23105e-05	2.19058e-05	3.20811e-05	1.87049e-05	1.94818e-05	2.3161e-05	3.25256e-05	3.73706e-05	2.50878e-05	2.88268e-05	1.99485e-05	3.06532e-05	1.78336e-05	2.58164e-05	2.21293e-05	3.28818e-05	4.6307e-05	2.34082e-05	0.0032914	4.44939e-05	0.00297032	3.1954e-05	2.58358e-05	3.86787e-05	2.94023e-05	2.42559e-05	3.32038e-05	2.73441e-05	3.72689e-05	1.74249e-05	2.94221e-05	3.88606e-05	3.00761e-05
D_0__Bacteria;D_1__Actinobacteria;D_2__Coriobacteriia;D_3__Coriobacteriales;D_4__Eggerthellaceae;D_5__Enterorhabdus	1.54681e-05	5.24082e-05	1.40503e-05	2.68269e-05	1.23522e-05	2.93884e-05	3.33156e-05	0.000107411	3.26851e-05	0.00171324	4.13445e-05	2.48645e-05	2.19269e-05	2.00682e-05	2.28901e-05	2.23105e-05	2.19058e-05	3.20811e-05	1.87049e-05	1.94818e-05	2.3161e-05	3.25256e-05	3.73706e-05	2.50878e-05	2.88268e-05	1.99485e-05	3.06532e-05	1.78336e-05	2.58164e-05	2.21293e-05	3.28818e-05	4.6307e-05	2.34082e-05	2.09644e-05	4.44939e-05	2.6286e-05	3.1954e-05	2.58358e-05	3.86787e-05	2.94023e-05	2.42559e-05	3.32038e-05	2.73441e-05	3.72689e-05	1.74249e-05	2.94221e-05	3.88606e-05	3.00761e-05
D_0__Bacteria;D_1__Actinobacteria;D_2__Coriobacteriia;D_3__Coriobacteriales;D_4__Eggerthellaceae;D_5__Senegalimassilia	1.54681e-05	5.24082e-05	1.40503e-05	2.68269e-05	1.23522e-05	2.93884e-05	3.33156e-05	0.000107411	0.00326851	2.31519e-05	4.13445e-05	2.48645e-05	2.19269e-05	2.00682e-05	2.28901e-05	2.23105e-05	2.19058e-05	3.20811e-05	1.87049e-05	1.94818e-05	2.3161e-05	3.25256e-05	3.73706e-05	2.50878e-05	2.88268e-05	1.99485e-05	3.06532e-05	1.78336e-05	2.58164e-05	2.21293e-05	3.28818e-05	4.6307e-05	2.34082e-05	2.09644e-05	4.44939e-05	2.6286e-05	3.1954e-05	2.58358e-05	3.86787e-05	2.94023e-05	2.42559e-05	3.32038e-05	2.73441e-05	3.72689e-05	1.74249e-05	2.94221e-05	3.88606e-05	3.00761e-05
D_0__Bacteria;D_1__Actinobacteria;D_2__Coriobacteriia;D_3__Coriobacteriales;D_4__Eggerthellaceae;D_5__Slackia	1.54681e-05	5.24082e-05	1.40503e-05	2.68269e-05	1.23522e-05	2.93884e-05	3.33156e-05	0.000107411	3.26851e-05	2.31519e-05	4.13445e-05	2.48645e-05	2.19269e-05	2.00682e-05	2.28901e-05	2.23105e-05	2.19058e-05	3.20811e-05	1.87049e-05	1.94818e-05	2.3161e-05	0.0053342	3.73706e-05	2.50878e-05	2.88268e-05	1.99485e-05	3.06532e-05	1.78336e-05	2.58164e-05	2.21293e-05	3.28818e-05	4.6307e-05	2.34082e-05	2.09644e-05	4.44939e-05	2.6286e-05	3.1954e-05	2.58358e-05	3.86787e-05	2.94023e-05	2.42559e-05	3.32038e-05	2.73441e-05	3.72689e-05	0.00358954	2.94221e-05	3.88606e-05	3.00761e-05
D_0__Bacteria;D_1__Actinobacteria;D_2__Coriobacteriia;D_3__Coriobacteriales;D_4__Eggerthellaceae;__	1.54681e-05	5.24082e-05	1.40503e-05	2.68269e-05	1.23522e-05	2.93884e-05	3.33156e-05	0.000107411	3.26851e-05	0.00189846	4.13445e-05	2.48645e-05	2.19269e-05	2.00682e-05	2.28901e-05	2.23105e-05	2.19058e-05	3.20811e-05	1.87049e-05	1.94818e-05	2.3161e-05	3.25256e-05	3.73706e-05	2.50878e-05	2.88268e-05	1.99485e-05	3.06532e-05	1.78336e-05	2.58164e-05	2.21293e-05	3.28818e-05	4.6307e-05	2.34082e-05	2.09644e-05	4.44939e-05	2.6286e-05	3.1954e-05	2.58358e-05	3.86787e-05	2.94023e-05	2.42559e-05	3.32038e-05	2.73441e-05	3.72689e-05	1.74249e-05	2.94221e-05	3.88606e-05	3.00761e-05
D_0__Bacteria;D_1__Actinobacteria;D_2__Coriobacteriia;D_3__OPB41;__;__	1.54681e-05	5.24082e-05	1.40503e-05	2.68269e-05	1.23522e-05	2.93884e-05	3.33156e-05	0.000107411	3.26851e-05	2.31519e-05	4.13445e-05	2.48645e-05	2.19269e-05	2.00682e-05	2.28901e-05	2.23105e-05	2.19058e-05	3.20811e-05	1.87049e-05	1.94818e-05	2.3161e-05	3.25256e-05	3.73706e-05	2.50878e-05	2.88268e-05	0.000119691	0.000153266	1.78336e-05	2.58164e-05	2.21293e-05	0.000164409	4.6307e-05	2.34082e-05	2.09644e-05	4.44939e-05	2.6286e-05	3.1954e-05	2.58358e-05	3.86787e-05	2.94023e-05	2.42559e-05	0.000132815	0.000191408	3.72689e-05	1.74249e-05	2.94221e-05	3.88606e-05	3.00761e-05
D_0__Bacteria;D_1__Actinobacteria;D_2__Thermoleophilia;D_3__Gaiellales;D_4__Gaiellaceae;D_5__Gaiella	1.54681e-05	5.24082e-05	1.40503e-05	2.68269e-05	1.23522e-05	2.93884e-05	3.33156e-05	0.000107411	3.26851e-05	2.31519e-05	4.13445e-05	2.48645e-05	2.19269e-05	2.00682e-05	0.00663813	2.23105e-05	2.19058e-05	3.20811e-05	1.87049e-05	1.94818e-05	2.3161e-05	3.25256e-05	3.73706e-05	2.50878e-05	2.88268e-05	1.99485e-05	3.06532e-05	1.78336e-05	2.58164e-05	2.21293e-05	3.28818e-05	4.6307e-05	2.34082e-05	2.09644e-05	4.44939e-05	2.6286e-05	3.1954e-05	2.58358e-05	0.000193394	0.000117609	2.42559e-05	3.32038e-05	2.73441e-05	3.72689e-05	1.74249e-05	2.94221e-05	3.88606e-05	3.00761e-05
D_0__Bacteria;D_1__Actinobacteria;D_2__Thermoleophilia;D_3__Gaiellales;D_4__uncultured;__	1.54681e-05	5.24082e-05	1.40503e-05	2.68269e-05	1.23522e-05	2.93884e-05	3.33156e-05	0.000107411	3.26851e-05	0.0012039	4.13445e-05	2.48645e-05	2.19269e-05	2.00682e-05	2.28901e-05	0.00203025	2.19058e-05	3.20811e-05	1.87049e-05	1.94818e-05	2.3161e-05	3.25256e-05	3.73706e-05	2.50878e-05	2.88268e-05	1.99485e-05	3.06532e-05	1.78336e-05	0.000129082	2.21293e-05	3.28818e-05	4.6307e-05	2.34082e-05	2.09644e-05	4.44939e-05	2.6286e-05	3.1954e-05	2.58358e-05	3.86787e-05	0.000176414	2.42559e-05	3.32038e-05	2.73441e-05	3.72689e-05	1.74249e-05	2.94221e-05	3.88606e-05	3.00761e-05
D_0__Bacteria;D_1__Actinobacteria;D_2__Thermoleophilia;D_3__Solirubrobacterales;D_4__67-14;__	1.54681e-05	5.24082e-05	1.40503e-05	2.68269e-05	1.23522e-05	2.93884e-05	3.33156e-05	0.000107411	3.26851e-05	2.31519e-05	4.13445e-05	2.48645e-05	2.19269e-05	2.00682e-05	2.28901e-05	2.23105e-05	2.19058e-05	3.20811e-05	1.87049e-05	1.94818e-05	2.3161e-05	3.25256e-05	3.73706e-05	2.50878e-05	0.00152782	1.99485e-05	3.06532e-05	1.78336e-05	2.58164e-05	2.21293e-05	3.28818e-05	4.6307e-05	2.34082e-05	2.09644e-05	4.44939e-05	2.6286e-05	3.1954e-05	2.58358e-05	3.86787e-05	2.94023e-05	2.42559e-05	3.32038e-05	2.73441e-05	3.72689e-05	1.74249e-05	2.94221e-05	3.88606e-05	3.00761e-05
D_0__Bacteria;D_1__Aegiribacteria;__;__;__;__	1.54681e-05	5.24082e-05	1.40503e-05	2.68269e-05	1.23522e-05	2.93884e-05	3.33156e-05	0.000107411	3.26851e-05	2.31519e-05	4.13445e-05	2.48645e-05	2.19269e-05	2.00682e-05	2.28901e-05	2.23105e-05	2.19058e-05	3.20811e-05	1.87049e-05	1.94818e-05	2.3161e-05	3.25256e-05	3.73706e-05	2.50878e-05	2.88268e-05	1.99485e-05	3.06532e-05	0.000642009	2.58164e-05	2.21293e-05	3.28818e-05	4.6307e-05	2.34082e-05	2.09644e-05	4.44939e-05	2.6286e-05	3.1954e-05	2.58358e-05	3.86787e-05	2.94023e-05	2.42559e-05	3.32038e-05	2.73441e-05	3.72689e-05	1.74249e-05	2.94221e-05	3.88606e-05	3.00761e-05
D_0__Bacteria;D_1__Armatimonadetes;D_2__Chthonomonadetes;D_3__Chthonomonadales;D_4__uncultured bacterium;D_5__uncultured bacterium	1.54681e-05	5.24082e-05	1.40503e-05	2.68269e-05	1.23522e-05	2.93884e-05	3.33156e-05	0.000107411	3.26851e-05	2.31519e-05	4.13445e-05	0.000149187	2.19269e-05	2.00682e-05	2.28901e-05	2.23105e-05	2.19058e-05	3.20811e-05	1.87049e-05	1.94818e-05	0.000787475	3.25256e-05	3.73706e-05	2.50878e-05	2.88268e-05	1.99485e-05	3.06532e-05	0.000107001	2.58164e-05	2.21293e-05	3.28818e-05	4.6307e-05	2.34082e-05	2.09644e-05	4.44939e-05	2.6286e-05	3.1954e-05	2.58358e-05	3.86787e-05	2.94023e-05	2.42559e-05	3.32038e-05	2.73441e-05	3.72689e-05	1.74249e-05	2.94221e-05	3.88606e-05	3.00761e-05
D_0__Bacteria;D_1__Armatimonadetes;D_2__Fimbriimonadia;D_3__Fimbriimonadales;D_4__Fimbriimonadaceae;D_5__uncultured bacterium	1.54681e-05	5.24082e-05	1.40503e-05	2.68269e-05	1.23522e-05	2.93884e-05	3.33156e-05	0.000107411	3.26851e-05	2.31519e-05	4.13445e-05	2.48645e-05	2.19269e-05	2.00682e-05	0.000160231	2.23105e-05	2.19058e-05	3.20811e-05	1.87049e-05	1.94818e-05	2.3161e-05	3.25256e-05	3.73706e-05	2.50878e-05	2.88268e-05	1.99485e-05	3.06532e-05	1.78336e-05	2.58164e-05	2.21293e-05	3.28818e-05	4.6307e-05	2.34082e-05	2.09644e-05	4.44939e-05	2.6286e-05	3.1954e-05	2.58358e-05	3.86787e-05	2.94023e-05	2.42559e-05	3.32038e-05	2.73441e-05	3.72689e-05	1.74249e-05	2.94221e-05	3.88606e-05	3.00761e-05
D_0__Bacteria;D_1__Armatimonadetes;D_2__Fimbriimonadia;D_3__Fimbriimonadales;D_4__Fimbriimonadaceae;__	1.54681e-05	5.24082e-05	1.40503e-05	2.68269e-05	1.23522e-05	2.93884e-05	3.33156e-05	0.000107411	3.26851e-05	2.31519e-05	4.13445e-05	2.48645e-05	2.19269e-05	2.00682e-05	2.28901e-05	2.23105e-05	2.19058e-05	3.20811e-05	1.87049e-05	1.94818e-05	2.3161e-05	3.25256e-05	3.73706e-05	2.50878e-05	2.88268e-05	1.99485e-05	3.06532e-05	0.000124835	2.58164e-05	2.21293e-05	3.28818e-05	4.6307e-05	2.34082e-05	2.09644e-05	4.44939e-05	2.6286e-05	3.1954e-05	2.58358e-05	3.86787e-05	2.94023e-05	2.42559e-05	3.32038e-05	2.73441e-05	3.72689e-05	1.74249e-05	2.94221e-05	3.88606e-05	3.00761e-05
D_0__Bacteria;D_1__Armatimonadetes;D_2__uncultured;D_3__uncultured bacterium;D_4__uncultured bacterium;D_5__uncultured bacterium	1.54681e-05	5.24082e-05	1.40503e-05	2.68269e-05	1.23522e-05	2.93884e-05	3.33156e-05	0.000107411	3.26851e-05	2.31519e-05	4.13445e-05	2.48645e-05	2.19269e-05	2.00682e-05	2.28901e-05	2.23105e-05	2.19058e-05	3.20811e-05	1.87049e-05	1.94818e-05	9.26441e-05	3.25256e-05	3.73706e-05	2.50878e-05	2.88268e-05	1.99485e-05	3.06532e-05	1.78336e-05	2.58164e-05	2.21293e-05	3.28818e-05	4.6307e-05	2.34082e-05	2.09644e-05	4.44939e-05	2.6286e-05	3.1954e-05	2.58358e-05	3.86787e-05	2.94023e-05	0.000582143	3.32038e-05	2.73441e-05	0.00547853	1.74249e-05	2.94221e-05	3.88606e-05	3.00761e-05
D_0__Bacteria;D_1__Armatimonadetes;D_2__uncultured;__;__;__	1.54681e-05	5.24082e-05	1.40503e-05	2.68269e-05	1.23522e-05	2.93884e-05	3.33156e-05	0.000107411	3.26851e-05	2.31519e-05	4.13445e-05	2.48645e-05	2.19269e-05	2.00682e-05	2.28901e-05	2.23105e-05	2.19058e-05	3.20811e-05	1.87049e-05	1.94818e-05	2.3161e-05	3.25256e-05	3.73706e-05	2.50878e-05	2.88268e-05	1.99485e-05	3.06532e-05	1.78336e-05	2.58164e-05	2.21293e-05	3.28818e-05	4.6307e-05	9.3633e-05	2.09644e-05	4.44939e-05	2.6286e-05	3.1954e-05	2.58358e-05	3.86787e-05	2.94023e-05	2.42559e-05	3.32038e-05	2.73441e-05	3.72689e-05	1.74249e-05	2.94221e-05	3.88606e-05	3.00761e-05
D_0__Bacteria;D_1__Bacteroidetes;D_2__Bacteroidia;D_3__Bacteroidales;D_4__Bacteroidaceae;D_5__Bacteroides	0.000216554	0.0138882	0.00421508	2.68269e-05	0.000419976	0.000352661	0.00116604	0.000966702	0.0337964	0.0698724	0.0315045	0.0341638	0.0272552	2.00682e-05	0.0119486	0.0352505	0.00836802	3.20811e-05	0.00744454	1.94818e-05	0.00583658	3.25256e-05	0.0241414	0.0116658	0.0196887	0.0277285	0.0114643	0.0337946	0.000567962	0.00429308	0.000723399	0.0544571	0.0223315	0.0124528	0.0301669	0.0142996	0.000287586	0.013693	0.0394523	0.0257858	0.0148932	0.0379188	0.0336606	0.0218023	0.00108035	0.031923	0.0483426	3.00761e-05
D_0__Bacteria;D_1__Bacteroidetes;D_2__Bacteroidia;D_3__Bacteroidales;D_4__Bacteroidales Incertae Sedis;D_5__Phocaeicola	1.54681e-05	5.24082e-05	1.40503e-05	2.68269e-05	1.23522e-05	2.93884e-05	3.33156e-05	0.000107411	3.26851e-05	2.31519e-05	4.13445e-05	2.48645e-05	2.19269e-05	2.00682e-05	2.28901e-05	2.23105e-05	2.19058e-05	3.20811e-05	1.87049e-05	1.94818e-05	2.3161e-05	0.0179867	3.73706e-05	2.50878e-05	2.88268e-05	1.99485e-05	3.06532e-05	1.78336e-05	2.58164e-05	2.21293e-05	3.28818e-05	4.6307e-05	2.34082e-05	2.09644e-05	4.44939e-05	2.6286e-05	3.1954e-05	2.58358e-05	3.86787e-05	2.94023e-05	2.42559e-05	3.32038e-05	2.73441e-05	3.72689e-05	0.00268344	2.94221e-05	3.88606e-05	3.00761e-05
D_0__Bacteria;D_1__Bacteroidetes;D_2__Bacteroidia;D_3__Bacteroidales;D_4__Barnesiellaceae;D_5__Barnesiella	1.54681e-05	5.24082e-05	1.40503e-05	2.68269e-05	1.23522e-05	2.93884e-05	3.33156e-05	0.000107411	3.26851e-05	2.31519e-05	0.00599496	2.48645e-05	0.00274087	2.00682e-05	2.28901e-05	2.23105e-05	0.0060241	3.20811e-05	1.87049e-05	1.94818e-05	0.00579025	3.25256e-05	3.73706e-05	2.50878e-05	2.88268e-05	1.99485e-05	3.06532e-05	1.78336e-05	2.58164e-05	2.21293e-05	3.28818e-05	4.6307e-05	0.00479869	2.09644e-05	4.44939e-05	2.6286e-05	3.1954e-05	2.58358e-05	3.86787e-05	2.94023e-05	2.42559e-05	3.32038e-05	2.73441e-05	3.72689e-05	1.74249e-05	2.94221e-05	3.88606e-05	3.00761e-05
D_0__Bacteria;D_1__Bacteroidetes;D_2__Bacteroidia;D_3__Bacteroidales;D_4__Marinifilaceae;D_5__Odoribacter	1.54681e-05	5.24082e-05	1.40503e-05	2.68269e-05	1.23522e-05	2.93884e-05	0.000333156	0.000107411	3.26851e-05	2.31519e-05	4.13445e-05	2.48645e-05	2.19269e-05	2.00682e-05	2.28901e-05	2.23105e-05	2.19058e-05	3.20811e-05	1.87049e-05	1.94818e-05	0.000532703	3.25256e-05	3.73706e-05	2.50878e-05	2.88268e-05	1.99485e-05	3.06532e-05	1.78336e-05	2.58164e-05	2.21293e-05	3.28818e-05	4.6307e-05	2.34082e-05	2.09644e-05	4.44939e-05	2.6286e-05	3.1954e-05	2.58358e-05	3.86787e-05	2.94023e-05	2.42559e-05	3.32038e-05	2.73441e-05	0.00171437	1.74249e-05	2.94221e-05	3.88606e-05	3.00761e-05
D_0__Bacteria;D_1__Bacteroidetes;D_2__Bacteroidia;D_3__Bacteroidales;D_4__Marinilabiliaceae;D_5__[Cytophaga] xylanolytica group	1.54681e-05	5.24082e-05	1.40503e-05	2.68269e-05	1.23522e-05	2.93884e-05	3.33156e-05	0.000107411	3.26851e-05	2.31519e-05	4.13445e-05	2.48645e-05	2.19269e-05	2.00682e-05	2.28901e-05	2.23105e-05	2.19058e-05	3.20811e-05	1.87049e-05	1.94818e-05	2.3161e-05	3.25256e-05	3.73706e-05	2.50878e-05	2.88268e-05	1.99485e-05	3.06532e-05	8.91679e-05	2.58164e-05	2.21293e-05	3.28818e-05	4.6307e-05	2.34082e-05	2.09644e-05	4.44939e-05	2.6286e-05	3.1954e-05	2.58358e-05	3.86787e-05	2.94023e-05	2.42559e-05	3.32038e-05	2.73441e-05	3.72689e-05	1.74249e-05	2.94221e-05	3.88606e-05	3.00761e-05
D_0__Bacteria;D_1__Bacteroidetes;D_2__Bacteroidia;D_3__Bacteroidales;D_4__Muribaculaceae;D_5__Muribaculum	1.54681e-05	5.24082e-05	1.40503e-05	2.68269e-05	1.23522e-05	2.93884e-05	3.33156e-05	0.000107411	3.26851e-05	2.31519e-05	0.00347294	2.48645e-05	2.19269e-05	2.00682e-05	2.28901e-05	2.23105e-05	2.19058e-05	3.20811e-05	1.87049e-05	1.94818e-05	2.3161e-05	3.25256e-05	3.73706e-05	2.50878e-05	2.88268e-05	1.99485e-05	3.06532e-05	1.78336e-05	2.58164e-05	2.21293e-05	3.28818e-05	4.6307e-05	2.34082e-05	2.09644e-05	4.44939e-05	2.6286e-05	3.1954e-05	0.00147264	3.86787e-05	2.94023e-05	2.42559e-05	3.32038e-05	2.73441e-05	3.72689e-05	1.74249e-05	2.94221e-05	3.88606e-05	3.00761e-05
D_0__Bacteria;D_1__Bacteroidetes;D_2__Bacteroidia;D_3__Bacteroidales;D_4__Muribaculaceae;D_5__mouse gut metagenome	1.54681e-05	5.24082e-05	1.40503e-05	2.68269e-05	1.23522e-05	2.93884e-05	3.33156e-05	0.000107411	3.26851e-05	2.31519e-05	4.13445e-05	2.48645e-05	2.19269e-05	2.00682e-05	2.28901e-05	2.23105e-05	2.19058e-05	3.20811e-05	1.87049e-05	1.94818e-05	2.3161e-05	3.25256e-05	3.73706e-05	2.50878e-05	2.88268e-05	1.99485e-05	3.06532e-05	1.78336e-05	2.58164e-05	2.21293e-05	3.28818e-05	4.6307e-05	0.000468165	2.09644e-05	4.44939e-05	2.6286e-05	3.1954e-05	2.58358e-05	3.86787e-05	2.94023e-05	2.42559e-05	3.32038e-05	2.73441e-05	3.72689e-05	1.74249e-05	2.94221e-05	3.88606e-05	3.00761e-05
D_0__Bacteria;D_1__Bacteroidetes;D_2__Bacteroidia;D_3__Bacteroidales;D_4__Muribaculaceae;D_5__uncultured Bacteroidales bacterium	0.000262958	5.24082e-05	0.00179843	2.68269e-05	1.23522e-05	2.93884e-05	3.33156e-05	0.000107411	0.00192842	2.31519e-05	0.00442386	0.00571883	2.19269e-05	2.00682e-05	2.28901e-05	0.00343581	0.0154436	3.20811e-05	0.0038345	1.94818e-05	0.00352047	0.000455359	0.00713779	0.00291019	0.00360334	0.0105727	0.00895074	0.00378072	0.000232348	2.21293e-05	0.000394581	4.6307e-05	0.00262172	0.00433962	4.44939e-05	0.00788581	3.1954e-05	0.0134604	0.00355844	2.94023e-05	2.42559e-05	0.00365242	0.0115392	0.0102862	1.74249e-05	0.00506061	0.0126297	3.00761e-05
D_0__Bacteria;D_1__Bacteroidetes;D_2__Bacteroidia;D_3__Bacteroidales;D_4__Muribaculaceae;D_5__uncultured bacterium	7.73407e-05	0.0153032	0.000702514	2.68269e-05	1.23522e-05	2.93884e-05	3.33156e-05	0.000644468	0.0108514	0.035052	0.0118659	0.00479885	0.0156997	2.00682e-05	0.0120173	0.0300076	0.00700986	0.000224568	0.00471363	1.94818e-05	0.00717991	3.25256e-05	0.015733	0.0190667	0.0170654	0.0277883	0.0119241	0.00777544	0.000387247	0.0021908	0.000131527	4.6307e-05	0.0134597	0.0118868	0.00765295	0.0210288	0.000255632	0.0111611	0.0107527	0.0194349	0.0042933	0.0118538	0.0117033	0.00860912	0.000453048	0.017006	0.0121634	3.00761e-05
D_0__Bacteria;D_1__Bacteroidetes;D_2__Bacteroidia;D_3__Bacteroidales;D_4__Muribaculaceae;__	1.54681e-05	0.0218018	0.00660363	2.68269e-05	0.000123522	0.000411438	0.000433102	0.000107411	0.00506619	0.0294724	0.019556	0.0217316	0.0215323	0.000100341	0.0430334	0.0259471	0.0384666	0.000160406	0.00667764	0.0002143	0.0103761	3.25256e-05	0.0238798	0.0206724	0.0243298	0.0218636	0.0338718	0.0149089	0.00080031	0.00179247	0.000723399	0.000370456	0.029986	0.0136059	0.014861	0.00402176	0.000255632	0.010696	0.0146979	0.0237276	0.0126859	0.00767009	0.0146564	0.0160256	0.000435624	0.0274509	0.0264641	3.00761e-05
D_0__Bacteria;D_1__Bacteroidetes;D_2__Bacteroidia;D_3__Bacteroidales;D_4__Paludibacteraceae;D_5__Paludibacter	1.54681e-05	5.24082e-05	0.000800865	2.68269e-05	1.23522e-05	2.93884e-05	3.33156e-05	0.000107411	3.26851e-05	2.31519e-05	4.13445e-05	2.48645e-05	2.19269e-05	2.00682e-05	2.28901e-05	2.23105e-05	0.000328587	3.20811e-05	1.87049e-05	1.94818e-05	2.3161e-05	3.25256e-05	3.73706e-05	2.50878e-05	2.88268e-05	1.99485e-05	3.06532e-05	1.78336e-05	2.58164e-05	2.21293e-05	3.28818e-05	4.6307e-05	2.34082e-05	2.09644e-05	4.44939e-05	2.6286e-05	3.1954e-05	2.58358e-05	3.86787e-05	2.94023e-05	2.42559e-05	3.32038e-05	2.73441e-05	3.72689e-05	1.74249e-05	2.94221e-05	3.88606e-05	3.00761e-05
D_0__Bacteria;D_1__Bacteroidetes;D_2__Bacteroidia;D_3__Bacteroidales;D_4__Porphyromonadaceae;D_5__Porphyromonas	0.000262958	5.24082e-05	1.40503e-05	2.68269e-05	1.23522e-05	2.93884e-05	3.33156e-05	0.010956	0.000522961	2.31519e-05	0.00607765	0.000696206	2.19269e-05	2.00682e-05	0.000251791	8.92419e-05	0.000197152	0.0294184	9.35244e-05	1.94818e-05	2.3161e-05	0.017206	0.000710041	0.00127948	2.88268e-05	0.00486744	0.000490452	8.91679e-05	2.58164e-05	0.00199164	0.0282783	0.000694605	0.00362828	2.09644e-05	4.44939e-05	0.0111979	0.0181818	0.000955924	0.00611124	0.000323425	0.010139	0.000298835	0.00087501	3.72689e-05	0.00512293	2.94221e-05	0.00501302	3.00761e-05
D_0__Bacteria;D_1__Bacteroidetes;D_2__Bacteroidia;D_3__Bacteroidales;D_4__Prevotellaceae;D_5__Alloprevotella	1.54681e-05	5.24082e-05	4.21508e-05	2.68269e-05	1.23522e-05	2.93884e-05	3.33156e-05	0.000107411	3.26851e-05	0.00097238	4.13445e-05	2.48645e-05	2.19269e-05	2.00682e-05	0.000206011	2.23105e-05	0.000328587	3.20811e-05	1.87049e-05	1.94818e-05	2.3161e-05	0.000390307	3.73706e-05	0.0016558	2.88268e-05	1.99485e-05	3.06532e-05	1.78336e-05	2.58164e-05	2.21293e-05	3.28818e-05	0.00152813	2.34082e-05	2.09644e-05	0.00129032	2.6286e-05	3.1954e-05	0.00480546	0.00150847	2.94023e-05	2.42559e-05	3.32038e-05	2.73441e-05	3.72689e-05	1.74249e-05	2.94221e-05	3.88606e-05	3.00761e-05
D_0__Bacteria;D_1__Bacteroidetes;D_2__Bacteroidia;D_3__Bacteroidales;D_4__Prevotellaceae;D_5__Prevotella	0.000154681	0.0131544	0.00103972	2.68269e-05	1.23522e-05	0.000411438	3.33156e-05	0.249624	0.0267691	0.0183595	0.013561	0.0156398	0.0307416	0.340919	0.00379976	0.0216635	0.0175904	0.934105	0.00448917	0.485525	0.00430795	3.25256e-05	0.0259726	0.00223281	0.0145575	0.0146023	0.0186678	0.0137319	0.000206532	0.00305384	0.56527	4.6307e-05	0.0111189	0.00698113	0.014861	0.00604579	3.1954e-05	0.012737	0.00638199	0.0350475	0.372183	0.0195239	0.0558639	0.00857185	0.00212584	0.0150053	0.0150391	3.00761e-05
D_0__Bacteria;D_1__Bacteroidetes;D_2__Bacteroidia;D_3__Bacteroidales;D_4__Prevotellaceae;D_5__Prevotella 2	1.54681e-05	5.24082e-05	1.40503e-05	2.68269e-05	1.23522e-05	2.93884e-05	3.33156e-05	0.000107411	0.00366073	2.31519e-05	0.000165378	9.9458e-05	2.19269e-05	2.00682e-05	0.00608877	0.000200794	0.0049069	3.20811e-05	1.87049e-05	1.94818e-05	0.22677	3.25256e-05	3.73706e-05	0.0167336	2.88268e-05	0.000179537	3.06532e-05	1.78336e-05	2.58164e-05	2.21293e-05	3.28818e-05	4.6307e-05	2.34082e-05	2.09644e-05	4.44939e-05	0.000184002	3.1954e-05	0.000284194	0.00212733	0.000147011	2.42559e-05	3.32038e-05	2.73441e-05	3.72689e-05	1.74249e-05	2.94221e-05	3.88606e-05	3.00761e-05
D_0__Bacteria;D_1__Bacteroidetes;D_2__Bacteroidia;D_3__Bacteroidales;D_4__Prevotellaceae;D_5__Prevotella 6	1.54681e-05	0.00545045	0.00244475	2.68269e-05	0.00033351	2.93884e-05	3.33156e-05	0.000107411	0.0133028	0.000555646	0.00214992	2.48645e-05	2.19269e-05	2.00682e-05	2.28901e-05	0.0193878	2.19058e-05	3.20811e-05	1.87049e-05	1.94818e-05	0.00579025	3.25256e-05	0.00582981	0.0171601	0.00446815	1.99485e-05	3.06532e-05	0.00363805	2.58164e-05	2.21293e-05	3.28818e-05	4.6307e-05	0.00147472	2.09644e-05	0.00195773	2.6286e-05	3.1954e-05	0.00229939	3.86787e-05	0.00688013	0.000703423	3.32038e-05	0.00451177	0.00141622	0.000470473	0.00155937	3.88606e-05	3.00761e-05
D_0__Bacteria;D_1__Bacteroidetes;D_2__Bacteroidia;D_3__Bacteroidales;D_4__Prevotellaceae;D_5__Prevotella 7	1.54681e-05	5.24082e-05	0.000828966	2.68269e-05	1.23522e-05	2.93884e-05	3.33156e-05	0.000107411	0.000326851	2.31519e-05	4.13445e-05	2.48645e-05	2.19269e-05	2.00682e-05	2.28901e-05	0.000914729	0.000219058	0.00189278	1.87049e-05	1.94818e-05	0.00687882	0.193983	3.73706e-05	2.50878e-05	2.88268e-05	1.99485e-05	3.06532e-05	0.00112352	2.58164e-05	2.21293e-05	0.000131527	0.00166705	0.00746723	2.09644e-05	0.00284761	2.6286e-05	3.1954e-05	0.0192218	0.00201129	0.0078504	0.00111577	0.00620912	2.73441e-05	3.72689e-05	0.31236	2.94221e-05	0.00209847	0.000360913
D_0__Bacteria;D_1__Bacteroidetes;D_2__Bacteroidia;D_3__Bacteroidales;D_4__Prevotellaceae;D_5__Prevotella 9	9.28089e-05	0.00440228	1.40503e-05	2.68269e-05	1.23522e-05	2.93884e-05	3.33156e-05	0.000107411	0.0102958	0.00944598	0.00673916	0.00855338	0.000153489	2.00682e-05	0.000686703	2.23105e-05	0.00514786	3.20811e-05	0.00149639	1.94818e-05	2.3161e-05	3.25256e-05	0.005344	0.000551932	0.0037763	0.0113906	0.0109739	0.00287121	0.000232348	2.21293e-05	0.000230172	4.6307e-05	0.00933989	0.00582809	0.00547275	0.000236574	3.1954e-05	0.00129179	0.00479616	0.000176414	2.42559e-05	0.000298835	0.00850401	0.000409958	0.000174249	2.94221e-05	0.00419695	3.00761e-05
D_0__Bacteria;D_1__Bacteroidetes;D_2__Bacteroidia;D_3__Bacteroidales;D_4__Prevotellaceae;D_5__Prevotellaceae NK3B31 group	1.54681e-05	0.00303967	1.40503e-05	2.68269e-05	1.23522e-05	2.93884e-05	3.33156e-05	0.000107411	3.26851e-05	0.000162063	4.13445e-05	2.48645e-05	2.19269e-05	2.00682e-05	2.28901e-05	2.23105e-05	0.000109529	3.20811e-05	1.87049e-05	1.94818e-05	2.3161e-05	3.25256e-05	0.00511977	2.50878e-05	2.88268e-05	5.98456e-05	3.06532e-05	1.78336e-05	0.000206532	2.21293e-05	3.28818e-05	4.6307e-05	2.34082e-05	2.09644e-05	4.44939e-05	2.6286e-05	3.1954e-05	2.58358e-05	3.86787e-05	0.00364588	2.42559e-05	3.32038e-05	2.73441e-05	3.72689e-05	1.74249e-05	2.94221e-05	3.88606e-05	3.00761e-05
D_0__Bacteria;D_1__Bacteroidetes;D_2__Bacteroidia;D_3__Bacteroidales;D_4__Prevotellaceae;D_5__Prevotellaceae UCG-001	1.54681e-05	5.24082e-05	1.40503e-05	2.68269e-05	1.23522e-05	2.93884e-05	3.33156e-05	0.000107411	0.00274555	0.00143542	4.13445e-05	0.00387886	2.19269e-05	2.00682e-05	0.0034793	0.00564455	2.19058e-05	3.20811e-05	1.87049e-05	1.94818e-05	2.3161e-05	3.25256e-05	3.73706e-05	2.50878e-05	0.00270971	0.00297233	3.06532e-05	1.78336e-05	2.58164e-05	2.21293e-05	3.28818e-05	4.6307e-05	2.34082e-05	2.09644e-05	4.44939e-05	2.6286e-05	3.1954e-05	0.000930088	3.86787e-05	2.94023e-05	2.42559e-05	3.32038e-05	0.000246097	0.00819917	1.74249e-05	0.000147111	3.88606e-05	3.00761e-05
D_0__Bacteria;D_1__Bacteroidetes;D_2__Bacteroidia;D_3__Bacteroidales;D_4__Prevotellaceae;__	1.54681e-05	5.24082e-05	1.40503e-05	2.68269e-05	1.23522e-05	2.93884e-05	3.33156e-05	0.000107411	3.26851e-05	0.00201422	4.13445e-05	2.48645e-05	2.19269e-05	2.00682e-05	2.28901e-05	2.23105e-05	2.19058e-05	3.20811e-05	1.87049e-05	1.94818e-05	2.3161e-05	3.25256e-05	3.73706e-05	2.50878e-05	2.88268e-05	1.99485e-05	3.06532e-05	1.78336e-05	2.58164e-05	2.21293e-05	3.28818e-05	0.000833526	2.34082e-05	2.09644e-05	4.44939e-05	2.6286e-05	3.1954e-05	2.58358e-05	3.86787e-05	2.94023e-05	2.42559e-05	3.32038e-05	2.73441e-05	3.72689e-05	1.74249e-05	2.94221e-05	3.88606e-05	3.00761e-05
D_0__Bacteria;D_1__Bacteroidetes;D_2__Bacteroidia;D_3__Bacteroidales;D_4__Prolixibacteraceae;D_5__WCHB1-32	1.54681e-05	5.24082e-05	1.40503e-05	2.68269e-05	1.23522e-05	2.93884e-05	3.33156e-05	0.000107411	3.26851e-05	2.31519e-05	4.13445e-05	2.48645e-05	2.19269e-05	2.00682e-05	2.28901e-05	2.23105e-05	2.19058e-05	3.20811e-05	1.87049e-05	1.94818e-05	2.3161e-05	3.25256e-05	3.73706e-05	2.50878e-05	2.88268e-05	9.97427e-05	3.06532e-05	1.78336e-05	2.58164e-05	2.21293e-05	3.28818e-05	4.6307e-05	2.34082e-05	2.09644e-05	4.44939e-05	2.6286e-05	3.1954e-05	2.58358e-05	3.86787e-05	2.94023e-05	2.42559e-05	3.32038e-05	2.73441e-05	3.72689e-05	1.74249e-05	2.94221e-05	3.88606e-05	3.00761e-05
D_0__Bacteria;D_1__Bacteroidetes;D_2__Bacteroidia;D_3__Bacteroidales;D_4__Rikenellaceae;D_5__Alistipes	1.54681e-05	5.24082e-05	1.40503e-05	2.68269e-05	1.23522e-05	2.93884e-05	3.33156e-05	0.000107411	0.000261481	0.00502396	4.13445e-05	2.48645e-05	2.19269e-05	2.00682e-05	0.000549363	2.23105e-05	2.19058e-05	3.20811e-05	1.87049e-05	1.94818e-05	2.3161e-05	3.25256e-05	3.73706e-05	2.50878e-05	2.88268e-05	1.99485e-05	3.06532e-05	1.78336e-05	2.58164e-05	2.21293e-05	3.28818e-05	4.6307e-05	2.34082e-05	2.09644e-05	4.44939e-05	2.6286e-05	3.1954e-05	2.58358e-05	3.86787e-05	2.94023e-05	2.42559e-05	3.32038e-05	2.73441e-05	3.72689e-05	1.74249e-05	2.94221e-05	3.88606e-05	3.00761e-05
D_0__Bacteria;D_1__Bacteroidetes;D_2__Bacteroidia;D_3__Bacteroidales;D_4__Rikenellaceae;D_5__Rikenellaceae RC9 gut group	1.54681e-05	5.24082e-05	1.40503e-05	2.68269e-05	1.23522e-05	2.93884e-05	3.33156e-05	0.000107411	3.26851e-05	2.31519e-05	4.13445e-05	2.48645e-05	2.19269e-05	2.00682e-05	2.28901e-05	2.23105e-05	2.19058e-05	3.20811e-05	1.87049e-05	1.94818e-05	2.3161e-05	3.25256e-05	3.73706e-05	2.50878e-05	2.88268e-05	1.99485e-05	3.06532e-05	1.78336e-05	2.58164e-05	2.21293e-05	3.28818e-05	4.6307e-05	2.34082e-05	2.09644e-05	4.44939e-05	2.6286e-05	3.1954e-05	2.58358e-05	3.86787e-05	2.94023e-05	2.42559e-05	3.32038e-05	2.73441e-05	3.72689e-05	8.71247e-05	2.94221e-05	3.88606e-05	3.00761e-05
D_0__Bacteria;D_1__Bacteroidetes;D_2__Bacteroidia;D_3__Bacteroidales;D_4__Tannerellaceae;D_5__Parabacteroides	0.000386704	0.00555526	1.40503e-05	2.68269e-05	1.23522e-05	2.93884e-05	3.33156e-05	0.000107411	0.0125184	0.00604265	0.00665647	0.00333184	0.00539403	2.00682e-05	0.00251791	0.000178484	0.000503834	3.20811e-05	0.00112229	7.79271e-05	0.000208449	3.25256e-05	0.00665197	2.50878e-05	0.00230614	1.99485e-05	3.06532e-05	0.00613475	2.58164e-05	0.000818783	3.28818e-05	4.6307e-05	2.34082e-05	0.00171908	4.44939e-05	0.00026286	3.1954e-05	0.003462	0.00112168	2.94023e-05	2.42559e-05	3.32038e-05	0.0029805	0.00339147	1.74249e-05	0.00264799	0.00155442	3.00761e-05
D_0__Bacteria;D_1__Bacteroidetes;D_2__Bacteroidia;D_3__Bacteroidales;D_4__Tannerellaceae;D_5__Tannerella	1.54681e-05	5.24082e-05	1.40503e-05	2.68269e-05	1.23522e-05	2.93884e-05	3.33156e-05	0.000107411	3.26851e-05	0.000115759	4.13445e-05	2.48645e-05	0.000372758	2.00682e-05	0.000206011	2.23105e-05	0.000131435	0.000192487	0.000130934	1.94818e-05	2.3161e-05	0.017141	3.73706e-05	2.50878e-05	0.000288268	0.00119691	3.06532e-05	1.78336e-05	2.58164e-05	2.21293e-05	3.28818e-05	4.6307e-05	2.34082e-05	2.09644e-05	4.44939e-05	2.6286e-05	3.1954e-05	2.58358e-05	3.86787e-05	2.94023e-05	2.42559e-05	0.000365242	0.000300785	3.72689e-05	0.00390319	0.000147111	3.88606e-05	3.00761e-05
D_0__Bacteria;D_1__Bacteroidetes;D_2__Bacteroidia;D_3__Bacteroidales;__;__	1.54681e-05	5.24082e-05	1.40503e-05	2.68269e-05	1.23522e-05	2.93884e-05	3.33156e-05	0.000107411	3.26851e-05	0.00266247	4.13445e-05	2.48645e-05	2.19269e-05	2.00682e-05	2.28901e-05	2.23105e-05	2.19058e-05	3.20811e-05	1.87049e-05	1.94818e-05	2.3161e-05	3.25256e-05	3.73706e-05	2.50878e-05	0.00178726	1.99485e-05	3.06532e-05	1.78336e-05	0.000154899	2.21293e-05	3.28818e-05	4.6307e-05	2.34082e-05	2.09644e-05	4.44939e-05	2.6286e-05	3.1954e-05	2.58358e-05	3.86787e-05	2.94023e-05	2.42559e-05	3.32038e-05	2.73441e-05	3.72689e-05	1.74249e-05	2.94221e-05	3.88606e-05	3.00761e-05
D_0__Bacteria;D_1__Bacteroidetes;D_2__Bacteroidia;D_3__Chitinophagales;D_4__Chitinophagaceae;D_5__Flavisolibacter	1.54681e-05	5.24082e-05	1.40503e-05	2.68269e-05	1.23522e-05	2.93884e-05	3.33156e-05	0.000107411	3.26851e-05	2.31519e-05	4.13445e-05	2.48645e-05	2.19269e-05	2.00682e-05	2.28901e-05	2.23105e-05	2.19058e-05	3.20811e-05	1.87049e-05	1.94818e-05	2.3161e-05	3.25256e-05	3.73706e-05	2.50878e-05	2.88268e-05	1.99485e-05	3.06532e-05	0.000178336	2.58164e-05	2.21293e-05	3.28818e-05	4.6307e-05	2.34082e-05	2.09644e-05	4.44939e-05	2.6286e-05	3.1954e-05	2.58358e-05	3.86787e-05	2.94023e-05	2.42559e-05	3.32038e-05	2.73441e-05	3.72689e-05	1.74249e-05	2.94221e-05	3.88606e-05	3.00761e-05
D_0__Bacteria;D_1__Bacteroidetes;D_2__Bacteroidia;D_3__Chitinophagales;D_4__Chitinophagaceae;D_5__Heliimonas	1.54681e-05	5.24082e-05	1.40503e-05	2.68269e-05	1.23522e-05	2.93884e-05	3.33156e-05	0.000107411	3.26851e-05	2.31519e-05	4.13445e-05	2.48645e-05	2.19269e-05	2.00682e-05	2.28901e-05	2.23105e-05	2.19058e-05	3.20811e-05	1.87049e-05	1.94818e-05	2.3161e-05	3.25256e-05	3.73706e-05	2.50878e-05	2.88268e-05	1.99485e-05	3.06532e-05	1.78336e-05	2.58164e-05	2.21293e-05	3.28818e-05	4.6307e-05	2.34082e-05	2.09644e-05	4.44939e-05	2.6286e-05	3.1954e-05	2.58358e-05	3.86787e-05	2.94023e-05	2.42559e-05	3.32038e-05	2.73441e-05	3.72689e-05	0.00348499	2.94221e-05	3.88606e-05	3.00761e-05
D_0__Bacteria;D_1__Bacteroidetes;D_2__Bacteroidia;D_3__Chitinophagales;D_4__Chitinophagaceae;D_5__Parasegetibacter	1.54681e-05	5.24082e-05	1.40503e-05	2.68269e-05	1.23522e-05	2.93884e-05	3.33156e-05	0.000107411	3.26851e-05	2.31519e-05	4.13445e-05	0.000348103	2.19269e-05	2.00682e-05	2.28901e-05	2.23105e-05	2.19058e-05	3.20811e-05	1.87049e-05	1.94818e-05	2.3161e-05	3.25256e-05	3.73706e-05	2.50878e-05	2.88268e-05	1.99485e-05	3.06532e-05	1.78336e-05	2.58164e-05	2.21293e-05	3.28818e-05	4.6307e-05	2.34082e-05	2.09644e-05	4.44939e-05	2.6286e-05	3.1954e-05	2.58358e-05	3.86787e-05	2.94023e-05	2.42559e-05	3.32038e-05	2.73441e-05	3.72689e-05	1.74249e-05	2.94221e-05	3.88606e-05	3.00761e-05
D_0__Bacteria;D_1__Bacteroidetes;D_2__Bacteroidia;D_3__Chitinophagales;D_4__Chitinophagaceae;D_5__UTBCD1	1.54681e-05	5.24082e-05	1.40503e-05	2.68269e-05	1.23522e-05	2.93884e-05	3.33156e-05	0.000107411	3.26851e-05	2.31519e-05	4.13445e-05	2.48645e-05	2.19269e-05	2.00682e-05	0.000228901	2.23105e-05	2.19058e-05	3.20811e-05	1.87049e-05	1.94818e-05	2.3161e-05	3.25256e-05	3.73706e-05	2.50878e-05	2.88268e-05	1.99485e-05	3.06532e-05	1.78336e-05	2.58164e-05	2.21293e-05	3.28818e-05	4.6307e-05	0.000280899	2.09644e-05	4.44939e-05	2.6286e-05	3.1954e-05	2.58358e-05	3.86787e-05	2.94023e-05	2.42559e-05	3.32038e-05	2.73441e-05	3.72689e-05	1.74249e-05	2.94221e-05	3.88606e-05	3.00761e-05
D_0__Bacteria;D_1__Bacteroidetes;D_2__Bacteroidia;D_3__Chitinophagales;D_4__Chitinophagaceae;D_5__uncultured	1.54681e-05	5.24082e-05	1.40503e-05	2.68269e-05	1.23522e-05	2.93884e-05	3.33156e-05	0.000107411	3.26851e-05	2.31519e-05	4.13445e-05	2.48645e-05	2.19269e-05	2.00682e-05	2.28901e-05	2.23105e-05	2.19058e-05	3.20811e-05	1.87049e-05	1.94818e-05	2.3161e-05	3.25256e-05	0.000224224	2.50878e-05	2.88268e-05	0.00013964	3.06532e-05	1.78336e-05	2.58164e-05	2.21293e-05	3.28818e-05	4.6307e-05	2.34082e-05	2.09644e-05	4.44939e-05	2.6286e-05	3.1954e-05	2.58358e-05	3.86787e-05	2.94023e-05	2.42559e-05	3.32038e-05	2.73441e-05	0.000186345	1.74249e-05	0.000205955	3.88606e-05	3.00761e-05
D_0__Bacteria;D_1__Bacteroidetes;D_2__Bacteroidia;D_3__Chitinophagales;D_4__Saprospiraceae;D_5__uncultured	1.54681e-05	5.24082e-05	1.40503e-05	2.68269e-05	1.23522e-05	2.93884e-05	3.33156e-05	0.000107411	3.26851e-05	2.31519e-05	4.13445e-05	2.48645e-05	2.19269e-05	2.00682e-05	2.28901e-05	2.23105e-05	2.19058e-05	3.20811e-05	1.87049e-05	1.94818e-05	2.3161e-05	3.25256e-05	3.73706e-05	2.50878e-05	2.88268e-05	1.99485e-05	3.06532e-05	1.78336e-05	2.58164e-05	2.21293e-05	3.28818e-05	4.6307e-05	2.34082e-05	2.09644e-05	4.44939e-05	0.000105144	3.1954e-05	2.58358e-05	3.86787e-05	2.94023e-05	2.42559e-05	3.32038e-05	2.73441e-05	3.72689e-05	1.74249e-05	2.94221e-05	3.88606e-05	3.00761e-05
D_0__Bacteria;D_1__Bacteroidetes;D_2__Bacteroidia;D_3__Flavobacteriales;D_4__Flavobacteriaceae;D_5__Capnocytophaga	1.54681e-05	0.000262041	1.40503e-05	2.68269e-05	1.23522e-05	2.93884e-05	3.33156e-05	0.000107411	3.26851e-05	2.31519e-05	0.00103361	2.48645e-05	0.000131562	2.00682e-05	0.000206011	2.23105e-05	0.000350493	3.20811e-05	1.87049e-05	1.94818e-05	2.3161e-05	3.25256e-05	3.73706e-05	2.50878e-05	2.88268e-05	0.000279279	0.000337185	0.000285337	2.58164e-05	2.21293e-05	3.28818e-05	4.6307e-05	2.34082e-05	2.09644e-05	4.44939e-05	0.00536235	3.1954e-05	0.000206686	0.000270751	0.000205816	0.000727678	3.32038e-05	2.73441e-05	3.72689e-05	1.74249e-05	2.94221e-05	3.88606e-05	3.00761e-05
D_0__Bacteria;D_1__Bacteroidetes;D_2__Bacteroidia;D_3__Flavobacteriales;D_4__Weeksellaceae;D_5__Bergeyella	1.54681e-05	5.24082e-05	1.40503e-05	2.68269e-05	1.23522e-05	2.93884e-05	3.33156e-05	0.000107411	3.26851e-05	2.31519e-05	4.13445e-05	2.48645e-05	2.19269e-05	2.00682e-05	2.28901e-05	2.23105e-05	2.19058e-05	3.20811e-05	1.87049e-05	1.94818e-05	2.3161e-05	3.25256e-05	0.000224224	0.00145509	2.88268e-05	1.99485e-05	3.06532e-05	1.78336e-05	2.58164e-05	2.21293e-05	3.28818e-05	4.6307e-05	2.34082e-05	2.09644e-05	4.44939e-05	2.6286e-05	3.1954e-05	2.58358e-05	3.86787e-05	2.94023e-05	2.42559e-05	3.32038e-05	2.73441e-05	3.72689e-05	1.74249e-05	2.94221e-05	3.88606e-05	3.00761e-05
D_0__Bacteria;D_1__Bacteroidetes;D_2__Bacteroidia;D_3__Flavobacteriales;D_4__Weeksellaceae;__	1.54681e-05	5.24082e-05	1.40503e-05	2.68269e-05	1.23522e-05	2.93884e-05	3.33156e-05	0.000107411	3.26851e-05	2.31519e-05	4.13445e-05	2.48645e-05	2.19269e-05	2.00682e-05	2.28901e-05	2.23105e-05	2.19058e-05	3.20811e-05	1.87049e-05	1.94818e-05	2.3161e-05	3.25256e-05	3.73706e-05	2.50878e-05	2.88268e-05	1.99485e-05	3.06532e-05	1.78336e-05	2.58164e-05	2.21293e-05	3.28818e-05	4.6307e-05	2.34082e-05	2.09644e-05	4.44939e-05	2.6286e-05	3.1954e-05	2.58358e-05	3.86787e-05	0.000176414	2.42559e-05	3.32038e-05	2.73441e-05	3.72689e-05	1.74249e-05	2.94221e-05	3.88606e-05	3.00761e-05
D_0__Bacteria;D_1__Bacteroidetes;D_2__Bacteroidia;D_3__Sphingobacteriales;D_4__Sphingobacteriaceae;D_5__Pedobacter	1.54681e-05	5.24082e-05	1.40503e-05	2.68269e-05	1.23522e-05	2.93884e-05	3.33156e-05	0.000107411	3.26851e-05	2.31519e-05	4.13445e-05	2.48645e-05	2.19269e-05	2.00682e-05	2.28901e-05	2.23105e-05	2.19058e-05	3.20811e-05	1.87049e-05	1.94818e-05	2.3161e-05	3.25256e-05	3.73706e-05	2.50878e-05	2.88268e-05	1.99485e-05	3.06532e-05	1.78336e-05	2.58164e-05	2.21293e-05	3.28818e-05	4.6307e-05	2.34082e-05	2.09644e-05	4.44939e-05	2.6286e-05	3.1954e-05	2.58358e-05	3.86787e-05	2.94023e-05	2.42559e-05	3.32038e-05	2.73441e-05	0.00070811	1.74249e-05	2.94221e-05	3.88606e-05	3.00761e-05
D_0__Bacteria;D_1__Bacteroidetes;D_2__Ignavibacteria;D_3__Ignavibacteriales;D_4__BSV40;__	1.54681e-05	5.24082e-05	1.40503e-05	2.68269e-05	1.23522e-05	2.93884e-05	3.33156e-05	0.000107411	3.26851e-05	2.31519e-05	4.13445e-05	9.9458e-05	2.19269e-05	2.00682e-05	2.28901e-05	2.23105e-05	2.19058e-05	3.20811e-05	1.87049e-05	1.94818e-05	2.3161e-05	3.25256e-05	3.73706e-05	2.50878e-05	2.88268e-05	1.99485e-05	3.06532e-05	1.78336e-05	2.58164e-05	2.21293e-05	3.28818e-05	4.6307e-05	2.34082e-05	2.09644e-05	4.44939e-05	2.6286e-05	3.1954e-05	2.58358e-05	3.86787e-05	2.94023e-05	2.42559e-05	3.32038e-05	2.73441e-05	3.72689e-05	1.74249e-05	2.94221e-05	3.88606e-05	3.00761e-05
D_0__Bacteria;D_1__Bacteroidetes;D_2__Ignavibacteria;D_3__Ignavibacteriales;D_4__PHOS-HE36;D_5__uncultured Ignavibacterium sp.	1.54681e-05	5.24082e-05	1.40503e-05	2.68269e-05	1.23522e-05	2.93884e-05	3.33156e-05	0.000107411	3.26851e-05	2.31519e-05	4.13445e-05	2.48645e-05	2.19269e-05	2.00682e-05	2.28901e-05	2.23105e-05	2.19058e-05	3.20811e-05	1.87049e-05	1.94818e-05	2.3161e-05	3.25256e-05	3.73706e-05	2.50878e-05	2.88268e-05	1.99485e-05	3.06532e-05	1.78336e-05	2.58164e-05	2.21293e-05	3.28818e-05	4.6307e-05	0.000117041	2.09644e-05	4.44939e-05	2.6286e-05	3.1954e-05	2.58358e-05	3.86787e-05	2.94023e-05	2.42559e-05	3.32038e-05	2.73441e-05	3.72689e-05	1.74249e-05	2.94221e-05	3.88606e-05	3.00761e-05
D_0__Bacteria;D_1__Bacteroidetes;D_2__Ignavibacteria;D_3__Ignavibacteriales;D_4__PHOS-HE36;__	1.54681e-05	5.24082e-05	1.40503e-05	2.68269e-05	1.23522e-05	2.93884e-05	3.33156e-05	0.000107411	3.26851e-05	2.31519e-05	4.13445e-05	2.48645e-05	2.19269e-05	2.00682e-05	2.28901e-05	2.23105e-05	2.19058e-05	3.20811e-05	1.87049e-05	1.94818e-05	2.3161e-05	3.25256e-05	3.73706e-05	2.50878e-05	2.88268e-05	1.99485e-05	3.06532e-05	1.78336e-05	2.58164e-05	2.21293e-05	3.28818e-05	4.6307e-05	2.34082e-05	2.09644e-05	4.44939e-05	2.6286e-05	3.1954e-05	2.58358e-05	3.86787e-05	2.94023e-05	0.00012128	3.32038e-05	2.73441e-05	3.72689e-05	1.74249e-05	2.94221e-05	3.88606e-05	3.00761e-05
D_0__Bacteria;D_1__Bacteroidetes;D_2__Ignavibacteria;D_3__Kryptoniales;D_4__BSV26;D_5__denitrifying bacterium enrichment culture clone NOA_1_E9	1.54681e-05	5.24082e-05	1.40503e-05	2.68269e-05	1.23522e-05	2.93884e-05	3.33156e-05	0.000107411	3.26851e-05	2.31519e-05	4.13445e-05	2.48645e-05	2.19269e-05	2.00682e-05	2.28901e-05	2.23105e-05	2.19058e-05	3.20811e-05	1.87049e-05	1.94818e-05	2.3161e-05	3.25256e-05	3.73706e-05	2.50878e-05	2.88268e-05	1.99485e-05	3.06532e-05	1.78336e-05	2.58164e-05	2.21293e-05	0.000131527	4.6307e-05	2.34082e-05	2.09644e-05	4.44939e-05	2.6286e-05	3.1954e-05	2.58358e-05	3.86787e-05	2.94023e-05	2.42559e-05	3.32038e-05	2.73441e-05	3.72689e-05	1.74249e-05	2.94221e-05	3.88606e-05	3.00761e-05
D_0__Bacteria;D_1__Bacteroidetes;D_2__Ignavibacteria;D_3__Kryptoniales;D_4__BSV26;D_5__denitrifying bacterium enrichment culture clone NOB_2_A7	1.54681e-05	5.24082e-05	1.40503e-05	2.68269e-05	1.23522e-05	2.93884e-05	3.33156e-05	0.000107411	3.26851e-05	2.31519e-05	4.13445e-05	2.48645e-05	2.19269e-05	2.00682e-05	2.28901e-05	2.23105e-05	2.19058e-05	3.20811e-05	1.87049e-05	1.94818e-05	2.3161e-05	3.25256e-05	3.73706e-05	2.50878e-05	2.88268e-05	1.99485e-05	0.000153266	1.78336e-05	2.58164e-05	2.21293e-05	3.28818e-05	4.6307e-05	2.34082e-05	2.09644e-05	4.44939e-05	2.6286e-05	3.1954e-05	2.58358e-05	3.86787e-05	2.94023e-05	2.42559e-05	3.32038e-05	2.73441e-05	3.72689e-05	1.74249e-05	2.94221e-05	3.88606e-05	3.00761e-05
D_0__Bacteria;D_1__Bacteroidetes;D_2__Ignavibacteria;D_3__Kryptoniales;D_4__BSV26;D_5__uncultured Chlorobi bacterium	1.54681e-05	5.24082e-05	1.40503e-05	2.68269e-05	1.23522e-05	2.93884e-05	3.33156e-05	0.000107411	3.26851e-05	2.31519e-05	4.13445e-05	2.48645e-05	2.19269e-05	2.00682e-05	2.28901e-05	2.23105e-05	2.19058e-05	3.20811e-05	1.87049e-05	1.94818e-05	2.3161e-05	3.25256e-05	3.73706e-05	2.50878e-05	2.88268e-05	1.99485e-05	3.06532e-05	1.78336e-05	2.58164e-05	2.21293e-05	3.28818e-05	4.6307e-05	2.34082e-05	2.09644e-05	4.44939e-05	2.6286e-05	3.1954e-05	2.58358e-05	3.86787e-05	2.94023e-05	2.42559e-05	3.32038e-05	0.000164064	3.72689e-05	1.74249e-05	2.94221e-05	3.88606e-05	3.00761e-05
D_0__Bacteria;D_1__Bacteroidetes;D_2__Ignavibacteria;D_3__Kryptoniales;D_4__BSV26;D_5__uncultured soil bacterium	1.54681e-05	5.24082e-05	1.40503e-05	2.68269e-05	1.23522e-05	2.93884e-05	3.33156e-05	0.000107411	3.26851e-05	2.31519e-05	4.13445e-05	9.9458e-05	0.00872692	2.00682e-05	2.28901e-05	0.000245415	2.19058e-05	3.20811e-05	1.87049e-05	1.94818e-05	2.3161e-05	3.25256e-05	3.73706e-05	2.50878e-05	2.88268e-05	1.99485e-05	3.06532e-05	0.000178336	2.58164e-05	2.21293e-05	3.28818e-05	4.6307e-05	2.34082e-05	2.09644e-05	4.44939e-05	2.6286e-05	3.1954e-05	2.58358e-05	3.86787e-05	2.94023e-05	0.00106726	3.32038e-05	2.73441e-05	3.72689e-05	1.74249e-05	2.94221e-05	3.88606e-05	3.00761e-05
D_0__Bacteria;D_1__Bacteroidetes;D_2__Ignavibacteria;D_3__Kryptoniales;D_4__BSV26;__	1.54681e-05	5.24082e-05	1.40503e-05	2.68269e-05	1.23522e-05	2.93884e-05	3.33156e-05	0.000107411	3.26851e-05	2.31519e-05	4.13445e-05	2.48645e-05	2.19269e-05	2.00682e-05	2.28901e-05	2.23105e-05	2.19058e-05	3.20811e-05	1.87049e-05	1.94818e-05	2.3161e-05	3.25256e-05	3.73706e-05	2.50878e-05	2.88268e-05	0.000199485	3.06532e-05	1.78336e-05	2.58164e-05	2.21293e-05	3.28818e-05	4.6307e-05	2.34082e-05	2.09644e-05	4.44939e-05	2.6286e-05	3.1954e-05	2.58358e-05	3.86787e-05	2.94023e-05	2.42559e-05	3.32038e-05	2.73441e-05	3.72689e-05	1.74249e-05	2.94221e-05	3.88606e-05	3.00761e-05
D_0__Bacteria;D_1__Bacteroidetes;D_2__Ignavibacteria;D_3__OPB56;D_4__bacterium enrichment culture clone M624;D_5__bacterium enrichment culture clone M624	1.54681e-05	5.24082e-05	1.40503e-05	2.68269e-05	1.23522e-05	2.93884e-05	3.33156e-05	0.000107411	3.26851e-05	2.31519e-05	4.13445e-05	2.48645e-05	2.19269e-05	2.00682e-05	2.28901e-05	2.23105e-05	2.19058e-05	3.20811e-05	1.87049e-05	1.94818e-05	2.3161e-05	3.25256e-05	3.73706e-05	2.50878e-05	2.88268e-05	1.99485e-05	3.06532e-05	1.78336e-05	2.58164e-05	2.21293e-05	3.28818e-05	4.6307e-05	2.34082e-05	2.09644e-05	4.44939e-05	2.6286e-05	3.1954e-05	2.58358e-05	3.86787e-05	2.94023e-05	2.42559e-05	3.32038e-05	2.73441e-05	3.72689e-05	1.74249e-05	0.00197128	3.88606e-05	3.00761e-05
D_0__Bacteria;D_1__Bacteroidetes;D_2__Ignavibacteria;D_3__OPB56;D_4__uncultured bacterium KF-JG30-B11;D_5__uncultured bacterium KF-JG30-B11	1.54681e-05	5.24082e-05	1.40503e-05	2.68269e-05	1.23522e-05	2.93884e-05	3.33156e-05	0.000107411	3.26851e-05	2.31519e-05	0.000165378	2.48645e-05	2.19269e-05	2.00682e-05	2.28901e-05	2.23105e-05	2.19058e-05	3.20811e-05	1.87049e-05	1.94818e-05	2.3161e-05	3.25256e-05	3.73706e-05	2.50878e-05	2.88268e-05	1.99485e-05	3.06532e-05	1.78336e-05	2.58164e-05	2.21293e-05	3.28818e-05	4.6307e-05	2.34082e-05	2.09644e-05	4.44939e-05	2.6286e-05	3.1954e-05	2.58358e-05	3.86787e-05	2.94023e-05	2.42559e-05	3.32038e-05	2.73441e-05	3.72689e-05	1.74249e-05	2.94221e-05	3.88606e-05	3.00761e-05
D_0__Bacteria;D_1__Bacteroidetes;D_2__Ignavibacteria;D_3__OPB56;D_4__uncultured bacterium;D_5__uncultured bacterium	1.54681e-05	5.24082e-05	1.40503e-05	2.68269e-05	1.23522e-05	2.93884e-05	3.33156e-05	0.000107411	3.26851e-05	2.31519e-05	4.13445e-05	2.48645e-05	2.19269e-05	2.00682e-05	2.28901e-05	2.23105e-05	2.19058e-05	3.20811e-05	1.87049e-05	1.94818e-05	2.3161e-05	3.25256e-05	3.73706e-05	2.50878e-05	2.88268e-05	1.99485e-05	3.06532e-05	1.78336e-05	2.58164e-05	2.21293e-05	3.28818e-05	4.6307e-05	2.34082e-05	2.09644e-05	4.44939e-05	2.6286e-05	3.1954e-05	2.58358e-05	3.86787e-05	2.94023e-05	2.42559e-05	3.32038e-05	0.000109376	0.000223614	1.74249e-05	2.94221e-05	3.88606e-05	3.00761e-05
D_0__Bacteria;D_1__Bacteroidetes;D_2__Ignavibacteria;D_3__OPB56;D_4__uncultured bacterium;__	1.54681e-05	5.24082e-05	1.40503e-05	2.68269e-05	1.23522e-05	2.93884e-05	3.33156e-05	0.000107411	3.26851e-05	2.31519e-05	4.13445e-05	2.48645e-05	2.19269e-05	2.00682e-05	2.28901e-05	2.23105e-05	2.19058e-05	3.20811e-05	1.87049e-05	1.94818e-05	2.3161e-05	3.25256e-05	3.73706e-05	2.50878e-05	2.88268e-05	1.99485e-05	3.06532e-05	1.78336e-05	2.58164e-05	2.21293e-05	3.28818e-05	4.6307e-05	2.34082e-05	2.09644e-05	4.44939e-05	7.88581e-05	3.1954e-05	2.58358e-05	3.86787e-05	2.94023e-05	2.42559e-05	3.32038e-05	2.73441e-05	3.72689e-05	1.74249e-05	2.94221e-05	3.88606e-05	3.00761e-05
D_0__Bacteria;D_1__Bacteroidetes;D_2__Ignavibacteria;D_3__OPB56;D_4__uncultured prokaryote;D_5__uncultured prokaryote	1.54681e-05	5.24082e-05	1.40503e-05	2.68269e-05	1.23522e-05	2.93884e-05	3.33156e-05	0.000107411	3.26851e-05	0.00115759	4.13445e-05	2.48645e-05	2.19269e-05	2.00682e-05	2.28901e-05	2.23105e-05	2.19058e-05	3.20811e-05	1.87049e-05	1.94818e-05	2.3161e-05	3.25256e-05	3.73706e-05	2.50878e-05	2.88268e-05	1.99485e-05	3.06532e-05	7.13343e-05	2.58164e-05	2.21293e-05	3.28818e-05	4.6307e-05	2.34082e-05	2.09644e-05	4.44939e-05	2.6286e-05	3.1954e-05	2.58358e-05	3.86787e-05	2.94023e-05	2.42559e-05	3.32038e-05	2.73441e-05	3.72689e-05	1.74249e-05	2.94221e-05	3.88606e-05	3.00761e-05
D_0__Bacteria;D_1__Bacteroidetes;D_2__Ignavibacteria;D_3__SJA-28;D_4__uncultured bacterium;D_5__uncultured bacterium	1.54681e-05	5.24082e-05	1.40503e-05	2.68269e-05	1.23522e-05	2.93884e-05	3.33156e-05	0.000107411	3.26851e-05	2.31519e-05	4.13445e-05	9.9458e-05	2.19269e-05	2.00682e-05	2.28901e-05	2.23105e-05	2.19058e-05	3.20811e-05	1.87049e-05	1.94818e-05	2.3161e-05	3.25256e-05	3.73706e-05	2.50878e-05	2.88268e-05	1.99485e-05	3.06532e-05	1.78336e-05	2.58164e-05	2.21293e-05	3.28818e-05	4.6307e-05	2.34082e-05	2.09644e-05	4.44939e-05	2.6286e-05	3.1954e-05	2.58358e-05	3.86787e-05	0.000294023	2.42559e-05	3.32038e-05	2.73441e-05	3.72689e-05	1.74249e-05	0.000205955	3.88606e-05	3.00761e-05
D_0__Bacteria;D_1__Chlamydiae;D_2__Chlamydiae;D_3__Chlamydiales;D_4__Criblamydiaceae;D_5__uncultured organism	1.54681e-05	5.24082e-05	1.40503e-05	2.68269e-05	1.23522e-05	2.93884e-05	3.33156e-05	0.000107411	3.26851e-05	2.31519e-05	4.13445e-05	2.48645e-05	2.19269e-05	2.00682e-05	2.28901e-05	2.23105e-05	0.00223439	3.20811e-05	1.87049e-05	1.94818e-05	2.3161e-05	3.25256e-05	3.73706e-05	2.50878e-05	2.88268e-05	1.99485e-05	3.06532e-05	1.78336e-05	2.58164e-05	2.21293e-05	3.28818e-05	4.6307e-05	2.34082e-05	2.09644e-05	4.44939e-05	2.6286e-05	3.1954e-05	2.58358e-05	3.86787e-05	2.94023e-05	2.42559e-05	3.32038e-05	2.73441e-05	3.72689e-05	1.74249e-05	2.94221e-05	3.88606e-05	3.00761e-05
D_0__Bacteria;D_1__Chlamydiae;D_2__Chlamydiae;D_3__Chlamydiales;D_4__Parachlamydiaceae;D_5__Neochlamydia	1.54681e-05	5.24082e-05	1.40503e-05	2.68269e-05	1.23522e-05	2.93884e-05	3.33156e-05	0.000107411	3.26851e-05	2.31519e-05	0.000289412	2.48645e-05	2.19269e-05	2.00682e-05	2.28901e-05	2.23105e-05	2.19058e-05	3.20811e-05	1.87049e-05	1.94818e-05	2.3161e-05	3.25256e-05	3.73706e-05	2.50878e-05	2.88268e-05	1.99485e-05	3.06532e-05	1.78336e-05	2.58164e-05	2.21293e-05	3.28818e-05	4.6307e-05	2.34082e-05	2.09644e-05	4.44939e-05	2.6286e-05	3.1954e-05	2.58358e-05	3.86787e-05	2.94023e-05	2.42559e-05	3.32038e-05	2.73441e-05	3.72689e-05	1.74249e-05	2.94221e-05	3.88606e-05	3.00761e-05
D_0__Bacteria;D_1__Chloroflexi;D_2__Anaerolineae;D_3__ADurb.Bin180;D_4__uncultured bacterium;D_5__uncultured bacterium	1.54681e-05	5.24082e-05	1.40503e-05	2.68269e-05	1.23522e-05	2.93884e-05	3.33156e-05	0.000107411	3.26851e-05	2.31519e-05	4.13445e-05	2.48645e-05	2.19269e-05	2.00682e-05	2.28901e-05	2.23105e-05	2.19058e-05	3.20811e-05	1.87049e-05	1.94818e-05	2.3161e-05	3.25256e-05	3.73706e-05	2.50878e-05	2.88268e-05	1.99485e-05	3.06532e-05	1.78336e-05	2.58164e-05	2.21293e-05	3.28818e-05	4.6307e-05	2.34082e-05	2.09644e-05	4.44939e-05	2.6286e-05	3.1954e-05	2.58358e-05	3.86787e-05	0.000176414	0.000145536	3.32038e-05	2.73441e-05	3.72689e-05	1.74249e-05	2.94221e-05	3.88606e-05	3.00761e-05
D_0__Bacteria;D_1__Chloroflexi;D_2__Anaerolineae;D_3__Anaerolineales;D_4__Anaerolineaceae;D_5__Anaerolinea	1.54681e-05	5.24082e-05	1.40503e-05	2.68269e-05	1.23522e-05	2.93884e-05	3.33156e-05	0.000107411	3.26851e-05	2.31519e-05	0.00438252	2.48645e-05	2.19269e-05	2.00682e-05	2.28901e-05	2.23105e-05	0.00343921	3.20811e-05	1.87049e-05	1.94818e-05	2.3161e-05	3.25256e-05	3.73706e-05	2.50878e-05	2.88268e-05	0.00013964	0.000245226	0.000107001	0.000129082	2.21293e-05	9.86453e-05	4.6307e-05	2.34082e-05	2.09644e-05	4.44939e-05	2.6286e-05	3.1954e-05	2.58358e-05	3.86787e-05	0.00338126	2.42559e-05	3.32038e-05	0.000218753	3.72689e-05	1.74249e-05	2.94221e-05	3.88606e-05	3.00761e-05
D_0__Bacteria;D_1__Chloroflexi;D_2__Anaerolineae;D_3__Anaerolineales;D_4__Anaerolineaceae;D_5__Leptolinea	1.54681e-05	5.24082e-05	1.40503e-05	2.68269e-05	1.23522e-05	2.93884e-05	3.33156e-05	0.000107411	3.26851e-05	2.31519e-05	4.13445e-05	2.48645e-05	2.19269e-05	2.00682e-05	2.28901e-05	2.23105e-05	2.19058e-05	3.20811e-05	1.87049e-05	1.94818e-05	2.3161e-05	3.25256e-05	3.73706e-05	2.50878e-05	2.88268e-05	1.99485e-05	3.06532e-05	1.78336e-05	2.58164e-05	2.21293e-05	3.28818e-05	4.6307e-05	2.34082e-05	2.09644e-05	4.44939e-05	2.6286e-05	3.1954e-05	2.58358e-05	3.86787e-05	2.94023e-05	2.42559e-05	3.32038e-05	0.000109376	3.72689e-05	1.74249e-05	2.94221e-05	3.88606e-05	3.00761e-05
D_0__Bacteria;D_1__Chloroflexi;D_2__Anaerolineae;D_3__Anaerolineales;D_4__Anaerolineaceae;D_5__Levilinea	1.54681e-05	5.24082e-05	1.40503e-05	2.68269e-05	1.23522e-05	2.93884e-05	3.33156e-05	0.000107411	3.26851e-05	2.31519e-05	4.13445e-05	2.48645e-05	2.19269e-05	2.00682e-05	2.28901e-05	2.23105e-05	2.19058e-05	3.20811e-05	1.87049e-05	1.94818e-05	2.3161e-05	3.25256e-05	3.73706e-05	2.50878e-05	2.88268e-05	1.99485e-05	3.06532e-05	1.78336e-05	2.58164e-05	2.21293e-05	3.28818e-05	4.6307e-05	2.34082e-05	2.09644e-05	0.000533927	2.6286e-05	3.1954e-05	2.58358e-05	3.86787e-05	2.94023e-05	2.42559e-05	3.32038e-05	2.73441e-05	3.72689e-05	0.000156824	2.94221e-05	3.88606e-05	3.00761e-05
D_0__Bacteria;D_1__Chloroflexi;D_2__Anaerolineae;D_3__Anaerolineales;D_4__Anaerolineaceae;D_5__RBG-16-58-14	1.54681e-05	5.24082e-05	1.40503e-05	2.68269e-05	1.23522e-05	2.93884e-05	3.33156e-05	0.000107411	3.26851e-05	2.31519e-05	4.13445e-05	0.000174051	2.19269e-05	2.00682e-05	0.00320461	2.23105e-05	0.000153341	3.20811e-05	1.87049e-05	1.94818e-05	0.00166759	3.25256e-05	0.00059793	2.50878e-05	2.88268e-05	9.97427e-05	3.06532e-05	1.78336e-05	2.58164e-05	2.21293e-05	3.28818e-05	4.6307e-05	2.34082e-05	0.00436059	4.44939e-05	2.6286e-05	3.1954e-05	2.58358e-05	3.86787e-05	0.000176414	2.42559e-05	3.32038e-05	2.73441e-05	3.72689e-05	1.74249e-05	0.00197128	3.88606e-05	3.00761e-05
D_0__Bacteria;D_1__Chloroflexi;D_2__Anaerolineae;D_3__Anaerolineales;D_4__Anaerolineaceae;D_5__uncultured	1.54681e-05	5.24082e-05	0.000112402	2.68269e-05	1.23522e-05	2.93884e-05	3.33156e-05	0.000107411	0.000228796	2.31519e-05	0.0071526	0.000422696	0.000197342	2.00682e-05	0.000686703	2.23105e-05	2.19058e-05	3.20811e-05	1.87049e-05	1.94818e-05	2.3161e-05	3.25256e-05	3.73706e-05	2.50878e-05	0.00196022	0.00369048	0.000275879	0.00110568	0.000206532	2.21293e-05	9.86453e-05	4.6307e-05	0.00285581	2.09644e-05	0.00235818	2.6286e-05	3.1954e-05	2.58358e-05	0.00259148	2.94023e-05	2.42559e-05	0.00179301	0.000355473	0.0022734	0.000226524	0.000147111	0.00388606	3.00761e-05
D_0__Bacteria;D_1__Chloroflexi;D_2__Anaerolineae;D_3__Anaerolineales;D_4__Anaerolineaceae;__	1.54681e-05	5.24082e-05	1.40503e-05	2.68269e-05	1.23522e-05	2.93884e-05	3.33156e-05	0.000107411	3.26851e-05	2.31519e-05	4.13445e-05	2.48645e-05	2.19269e-05	2.00682e-05	2.28901e-05	2.23105e-05	2.19058e-05	3.20811e-05	1.87049e-05	1.94818e-05	2.3161e-05	3.25256e-05	3.73706e-05	2.50878e-05	2.88268e-05	1.99485e-05	3.06532e-05	0.000124835	2.58164e-05	0.000840913	3.28818e-05	4.6307e-05	2.34082e-05	2.09644e-05	4.44939e-05	2.6286e-05	3.1954e-05	0.00191185	3.86787e-05	2.94023e-05	2.42559e-05	3.32038e-05	2.73441e-05	3.72689e-05	1.74249e-05	2.94221e-05	3.88606e-05	3.00761e-05
D_0__Bacteria;D_1__Chloroflexi;D_2__Anaerolineae;D_3__Ardenticatenales;D_4__uncultured;D_5__uncultured archaeon	1.54681e-05	5.24082e-05	1.40503e-05	2.68269e-05	1.23522e-05	2.93884e-05	3.33156e-05	0.000107411	3.26851e-05	2.31519e-05	4.13445e-05	2.48645e-05	2.19269e-05	2.00682e-05	2.28901e-05	2.23105e-05	2.19058e-05	3.20811e-05	1.87049e-05	1.94818e-05	2.3161e-05	3.25256e-05	3.73706e-05	2.50878e-05	2.88268e-05	1.99485e-05	3.06532e-05	1.78336e-05	2.58164e-05	6.63878e-05	3.28818e-05	4.6307e-05	2.34082e-05	2.09644e-05	4.44939e-05	2.6286e-05	3.1954e-05	2.58358e-05	3.86787e-05	2.94023e-05	2.42559e-05	3.32038e-05	2.73441e-05	3.72689e-05	1.74249e-05	2.94221e-05	3.88606e-05	3.00761e-05
D_0__Bacteria;D_1__Chloroflexi;D_2__Anaerolineae;D_3__Caldilineales;D_4__Caldilineaceae;D_5__uncultured	1.54681e-05	5.24082e-05	1.40503e-05	2.68269e-05	1.23522e-05	2.93884e-05	3.33156e-05	0.000107411	3.26851e-05	2.31519e-05	4.13445e-05	0.000273509	2.19269e-05	2.00682e-05	2.28901e-05	2.23105e-05	0.000175246	3.20811e-05	1.87049e-05	1.94818e-05	2.3161e-05	3.25256e-05	3.73706e-05	2.50878e-05	2.88268e-05	0.000179537	3.06532e-05	1.78336e-05	2.58164e-05	2.21293e-05	0.000131527	4.6307e-05	2.34082e-05	2.09644e-05	4.44939e-05	2.6286e-05	3.1954e-05	2.58358e-05	3.86787e-05	2.94023e-05	2.42559e-05	3.32038e-05	2.73441e-05	3.72689e-05	1.74249e-05	2.94221e-05	3.88606e-05	3.00761e-05
D_0__Bacteria;D_1__Chloroflexi;D_2__Anaerolineae;D_3__RBG-13-54-9;D_4__uncultured Anaerolineaceae bacterium;D_5__uncultured Anaerolineaceae bacterium	1.54681e-05	5.24082e-05	1.40503e-05	2.68269e-05	1.23522e-05	2.93884e-05	3.33156e-05	0.000107411	3.26851e-05	2.31519e-05	4.13445e-05	2.48645e-05	2.19269e-05	2.00682e-05	2.28901e-05	2.23105e-05	2.19058e-05	3.20811e-05	1.87049e-05	1.94818e-05	2.3161e-05	3.25256e-05	3.73706e-05	2.50878e-05	0.000115307	1.99485e-05	3.06532e-05	1.78336e-05	2.58164e-05	2.21293e-05	3.28818e-05	4.6307e-05	2.34082e-05	2.09644e-05	4.44939e-05	2.6286e-05	3.1954e-05	2.58358e-05	3.86787e-05	2.94023e-05	2.42559e-05	0.00192582	2.73441e-05	3.72689e-05	1.74249e-05	2.94221e-05	3.88606e-05	3.00761e-05
D_0__Bacteria;D_1__Chloroflexi;D_2__Anaerolineae;D_3__RBG-13-54-9;D_4__uncultured bacterium;D_5__uncultured bacterium	1.54681e-05	5.24082e-05	1.40503e-05	2.68269e-05	1.23522e-05	2.93884e-05	3.33156e-05	0.000107411	3.26851e-05	2.31519e-05	4.13445e-05	2.48645e-05	2.19269e-05	2.00682e-05	2.28901e-05	2.23105e-05	2.19058e-05	3.20811e-05	1.87049e-05	1.94818e-05	2.3161e-05	3.25256e-05	3.73706e-05	2.50878e-05	2.88268e-05	1.99485e-05	3.06532e-05	1.78336e-05	2.58164e-05	2.21293e-05	3.28818e-05	4.6307e-05	2.34082e-05	2.09644e-05	4.44939e-05	2.6286e-05	3.1954e-05	2.58358e-05	3.86787e-05	0.0065273	2.42559e-05	3.32038e-05	2.73441e-05	3.72689e-05	1.74249e-05	2.94221e-05	3.88606e-05	3.00761e-05
D_0__Bacteria;D_1__Chloroflexi;D_2__Anaerolineae;D_3__RBG-13-54-9;D_4__uncultured eubacterium WCHB1-50;D_5__uncultured eubacterium WCHB1-50	1.54681e-05	5.24082e-05	1.40503e-05	2.68269e-05	1.23522e-05	2.93884e-05	3.33156e-05	0.000107411	3.26851e-05	2.31519e-05	4.13445e-05	2.48645e-05	2.19269e-05	2.00682e-05	2.28901e-05	0.000178484	2.19058e-05	3.20811e-05	1.87049e-05	1.94818e-05	2.3161e-05	3.25256e-05	3.73706e-05	2.50878e-05	2.88268e-05	5.98456e-05	3.06532e-05	1.78336e-05	2.58164e-05	2.21293e-05	3.28818e-05	4.6307e-05	2.34082e-05	2.09644e-05	4.44939e-05	2.6286e-05	3.1954e-05	2.58358e-05	3.86787e-05	0.000176414	2.42559e-05	3.32038e-05	2.73441e-05	3.72689e-05	1.74249e-05	2.94221e-05	3.88606e-05	3.00761e-05
D_0__Bacteria;D_1__Chloroflexi;D_2__Anaerolineae;D_3__RBG-13-54-9;D_4__uncultured planctomycete;D_5__uncultured planctomycete	1.54681e-05	5.24082e-05	1.40503e-05	2.68269e-05	1.23522e-05	2.93884e-05	3.33156e-05	0.000107411	3.26851e-05	2.31519e-05	4.13445e-05	2.48645e-05	2.19269e-05	2.00682e-05	2.28901e-05	2.23105e-05	2.19058e-05	3.20811e-05	1.87049e-05	1.94818e-05	2.3161e-05	3.25256e-05	3.73706e-05	2.50878e-05	2.88268e-05	1.99485e-05	3.06532e-05	1.78336e-05	2.58164e-05	2.21293e-05	3.28818e-05	4.6307e-05	0.000117041	2.09644e-05	4.44939e-05	2.6286e-05	3.1954e-05	2.58358e-05	3.86787e-05	2.94023e-05	2.42559e-05	3.32038e-05	2.73441e-05	3.72689e-05	1.74249e-05	2.94221e-05	3.88606e-05	3.00761e-05
D_0__Bacteria;D_1__Chloroflexi;D_2__Anaerolineae;D_3__RBG-13-54-9;D_4__uncultured prokaryote;D_5__uncultured prokaryote	1.54681e-05	5.24082e-05	1.40503e-05	2.68269e-05	1.23522e-05	2.93884e-05	3.33156e-05	0.000107411	3.26851e-05	2.31519e-05	4.13445e-05	2.48645e-05	0.00144718	2.00682e-05	2.28901e-05	0.000133863	2.19058e-05	3.20811e-05	1.87049e-05	1.94818e-05	2.3161e-05	3.25256e-05	3.73706e-05	2.50878e-05	2.88268e-05	1.99485e-05	3.06532e-05	1.78336e-05	2.58164e-05	2.21293e-05	3.28818e-05	4.6307e-05	2.34082e-05	2.09644e-05	4.44939e-05	2.6286e-05	3.1954e-05	2.58358e-05	0.00143111	2.94023e-05	2.42559e-05	3.32038e-05	2.73441e-05	3.72689e-05	1.74249e-05	2.94221e-05	3.88606e-05	3.00761e-05
D_0__Bacteria;D_1__Chloroflexi;D_2__Anaerolineae;D_3__RBG-13-54-9;__;__	1.54681e-05	0.00508359	0.00102567	2.68269e-05	1.23522e-05	2.93884e-05	3.33156e-05	0.000107411	3.26851e-05	2.31519e-05	4.13445e-05	2.48645e-05	2.19269e-05	2.00682e-05	2.28901e-05	2.23105e-05	0.00481928	3.20811e-05	1.87049e-05	1.94818e-05	2.3161e-05	3.25256e-05	3.73706e-05	2.50878e-05	2.88268e-05	1.99485e-05	3.06532e-05	1.78336e-05	2.58164e-05	2.21293e-05	3.28818e-05	4.6307e-05	2.34082e-05	2.09644e-05	4.44939e-05	2.6286e-05	3.1954e-05	2.58358e-05	3.86787e-05	2.94023e-05	2.42559e-05	3.32038e-05	0.000218753	3.72689e-05	1.74249e-05	2.94221e-05	3.88606e-05	3.00761e-05
D_0__Bacteria;D_1__Chloroflexi;D_2__Anaerolineae;D_3__SBR1031;D_4__uncultured organism;D_5__uncultured organism	1.54681e-05	5.24082e-05	1.40503e-05	2.68269e-05	1.23522e-05	2.93884e-05	3.33156e-05	0.000107411	3.26851e-05	0.0024078	4.13445e-05	2.48645e-05	2.19269e-05	2.00682e-05	2.28901e-05	2.23105e-05	2.19058e-05	3.20811e-05	1.87049e-05	1.94818e-05	2.3161e-05	3.25256e-05	3.73706e-05	2.50878e-05	2.88268e-05	1.99485e-05	3.06532e-05	1.78336e-05	2.58164e-05	2.21293e-05	3.28818e-05	4.6307e-05	2.34082e-05	2.09644e-05	4.44939e-05	2.6286e-05	3.1954e-05	2.58358e-05	3.86787e-05	2.94023e-05	2.42559e-05	3.32038e-05	2.73441e-05	3.72689e-05	1.74249e-05	2.94221e-05	3.88606e-05	3.00761e-05
D_0__Bacteria;D_1__Chloroflexi;D_2__Anaerolineae;D_3__SBR1031;D_4__uncultured soil bacterium;D_5__uncultured soil bacterium	1.54681e-05	5.24082e-05	1.40503e-05	2.68269e-05	1.23522e-05	2.93884e-05	3.33156e-05	0.000107411	3.26851e-05	2.31519e-05	4.13445e-05	2.48645e-05	2.19269e-05	2.00682e-05	2.28901e-05	2.23105e-05	2.19058e-05	3.20811e-05	1.87049e-05	1.94818e-05	2.3161e-05	3.25256e-05	3.73706e-05	2.50878e-05	2.88268e-05	5.98456e-05	3.06532e-05	1.78336e-05	2.58164e-05	2.21293e-05	3.28818e-05	4.6307e-05	2.34082e-05	2.09644e-05	4.44939e-05	2.6286e-05	3.1954e-05	2.58358e-05	3.86787e-05	2.94023e-05	2.42559e-05	3.32038e-05	2.73441e-05	3.72689e-05	1.74249e-05	2.94221e-05	3.88606e-05	3.00761e-05
D_0__Bacteria;D_1__Chloroflexi;D_2__Anaerolineae;D_3__SBR1031;__;__	1.54681e-05	5.24082e-05	1.40503e-05	2.68269e-05	1.23522e-05	2.93884e-05	3.33156e-05	0.000107411	3.26851e-05	0.000764013	4.13445e-05	2.48645e-05	2.19269e-05	2.00682e-05	2.28901e-05	2.23105e-05	2.19058e-05	3.20811e-05	1.87049e-05	1.94818e-05	2.3161e-05	3.25256e-05	3.73706e-05	2.50878e-05	2.88268e-05	1.99485e-05	3.06532e-05	1.78336e-05	2.58164e-05	2.21293e-05	3.28818e-05	4.6307e-05	2.34082e-05	2.09644e-05	4.44939e-05	2.6286e-05	3.1954e-05	2.58358e-05	0.00030943	0.00238158	2.42559e-05	3.32038e-05	2.73441e-05	3.72689e-05	1.74249e-05	2.94221e-05	3.88606e-05	3.00761e-05
D_0__Bacteria;D_1__Chloroflexi;D_2__Anaerolineae;D_3__SJA-15;D_4__uncultured Chloroflexi bacterium;D_5__uncultured Chloroflexi bacterium	1.54681e-05	5.24082e-05	1.40503e-05	2.68269e-05	1.23522e-05	2.93884e-05	3.33156e-05	0.000107411	3.26851e-05	2.31519e-05	4.13445e-05	2.48645e-05	2.19269e-05	2.00682e-05	2.28901e-05	2.23105e-05	2.19058e-05	3.20811e-05	1.87049e-05	1.94818e-05	2.3161e-05	3.25256e-05	3.73706e-05	2.50878e-05	2.88268e-05	1.99485e-05	3.06532e-05	1.78336e-05	2.58164e-05	2.21293e-05	3.28818e-05	4.6307e-05	2.34082e-05	2.09644e-05	4.44939e-05	0.000289146	3.1954e-05	2.58358e-05	3.86787e-05	2.94023e-05	2.42559e-05	3.32038e-05	2.73441e-05	3.72689e-05	1.74249e-05	2.94221e-05	3.88606e-05	3.00761e-05
D_0__Bacteria;D_1__Chloroflexi;D_2__Anaerolineae;D_3__SJA-15;D_4__uncultured soil bacterium;D_5__uncultured soil bacterium	1.54681e-05	5.24082e-05	1.40503e-05	2.68269e-05	1.23522e-05	2.93884e-05	3.33156e-05	0.000107411	3.26851e-05	2.31519e-05	4.13445e-05	2.48645e-05	2.19269e-05	2.00682e-05	2.28901e-05	2.23105e-05	0.000109529	3.20811e-05	1.87049e-05	1.94818e-05	2.3161e-05	3.25256e-05	3.73706e-05	2.50878e-05	2.88268e-05	1.99485e-05	3.06532e-05	1.78336e-05	2.58164e-05	2.21293e-05	3.28818e-05	4.6307e-05	2.34082e-05	2.09644e-05	4.44939e-05	2.6286e-05	3.1954e-05	2.58358e-05	3.86787e-05	2.94023e-05	2.42559e-05	3.32038e-05	2.73441e-05	3.72689e-05	1.74249e-05	2.94221e-05	3.88606e-05	3.00761e-05
D_0__Bacteria;D_1__Chloroflexi;D_2__Anaerolineae;D_3__SJA-15;__;__	1.54681e-05	5.24082e-05	1.40503e-05	2.68269e-05	1.23522e-05	2.93884e-05	3.33156e-05	0.000107411	3.26851e-05	2.31519e-05	4.13445e-05	2.48645e-05	2.19269e-05	2.00682e-05	2.28901e-05	2.23105e-05	2.19058e-05	3.20811e-05	7.48195e-05	1.94818e-05	2.3161e-05	3.25256e-05	3.73706e-05	2.50878e-05	2.88268e-05	1.99485e-05	3.06532e-05	1.78336e-05	2.58164e-05	2.21293e-05	3.28818e-05	4.6307e-05	2.34082e-05	2.09644e-05	4.44939e-05	2.6286e-05	3.1954e-05	2.58358e-05	3.86787e-05	2.94023e-05	2.42559e-05	3.32038e-05	2.73441e-05	3.72689e-05	1.74249e-05	2.94221e-05	3.88606e-05	3.00761e-05
D_0__Bacteria;D_1__Chloroflexi;D_2__Anaerolineae;D_3__uncultured Bellilinea sp.;D_4__uncultured Bellilinea sp.;D_5__uncultured Bellilinea sp.	1.54681e-05	5.24082e-05	7.02514e-05	2.68269e-05	1.23522e-05	2.93884e-05	3.33156e-05	0.000107411	3.26851e-05	2.31519e-05	4.13445e-05	2.48645e-05	2.19269e-05	2.00682e-05	2.28901e-05	2.23105e-05	2.19058e-05	3.20811e-05	1.87049e-05	1.94818e-05	2.3161e-05	3.25256e-05	3.73706e-05	2.50878e-05	2.88268e-05	1.99485e-05	3.06532e-05	1.78336e-05	2.58164e-05	2.21293e-05	3.28818e-05	4.6307e-05	2.34082e-05	2.09644e-05	4.44939e-05	2.6286e-05	3.1954e-05	2.58358e-05	3.86787e-05	2.94023e-05	2.42559e-05	3.32038e-05	2.73441e-05	3.72689e-05	1.74249e-05	2.94221e-05	3.88606e-05	3.00761e-05
D_0__Bacteria;D_1__Chloroflexi;D_2__Anaerolineae;D_3__uncultured;D_4__uncultured bacterium;D_5__uncultured bacterium	1.54681e-05	5.24082e-05	1.40503e-05	2.68269e-05	1.23522e-05	2.93884e-05	3.33156e-05	0.000107411	3.26851e-05	2.31519e-05	4.13445e-05	2.48645e-05	2.19269e-05	2.00682e-05	2.28901e-05	2.23105e-05	2.19058e-05	3.20811e-05	1.87049e-05	1.94818e-05	2.3161e-05	3.25256e-05	3.73706e-05	2.50878e-05	2.88268e-05	1.99485e-05	3.06532e-05	1.78336e-05	2.58164e-05	2.21293e-05	3.28818e-05	4.6307e-05	2.34082e-05	2.09644e-05	4.44939e-05	2.6286e-05	3.1954e-05	2.58358e-05	3.86787e-05	2.94023e-05	2.42559e-05	3.32038e-05	0.000300785	3.72689e-05	1.74249e-05	2.94221e-05	3.88606e-05	3.00761e-05
D_0__Bacteria;D_1__Chloroflexi;D_2__Anaerolineae;__;__;__	1.54681e-05	5.24082e-05	1.40503e-05	2.68269e-05	1.23522e-05	2.93884e-05	3.33156e-05	0.000107411	3.26851e-05	2.31519e-05	4.13445e-05	0.00348103	2.19269e-05	2.00682e-05	2.28901e-05	2.23105e-05	2.19058e-05	3.20811e-05	1.87049e-05	1.94818e-05	2.3161e-05	3.25256e-05	3.73706e-05	2.50878e-05	2.88268e-05	1.99485e-05	3.06532e-05	1.78336e-05	2.58164e-05	2.21293e-05	3.28818e-05	4.6307e-05	0.000304307	2.09644e-05	4.44939e-05	2.6286e-05	3.1954e-05	2.58358e-05	3.86787e-05	2.94023e-05	2.42559e-05	3.32038e-05	2.73441e-05	3.72689e-05	1.74249e-05	2.94221e-05	3.88606e-05	3.00761e-05
D_0__Bacteria;D_1__Chloroflexi;D_2__Chloroflexia;D_3__Chloroflexales;D_4__Roseiflexaceae;D_5__uncultured	1.54681e-05	5.24082e-05	1.40503e-05	2.68269e-05	1.23522e-05	2.93884e-05	3.33156e-05	0.000107411	3.26851e-05	2.31519e-05	4.13445e-05	0.00492317	2.19269e-05	2.00682e-05	2.28901e-05	2.23105e-05	2.19058e-05	3.20811e-05	1.87049e-05	1.94818e-05	2.3161e-05	3.25256e-05	3.73706e-05	2.50878e-05	0.000663015	1.99485e-05	3.06532e-05	1.78336e-05	2.58164e-05	2.21293e-05	3.28818e-05	4.6307e-05	2.34082e-05	2.09644e-05	4.44939e-05	2.6286e-05	3.1954e-05	2.58358e-05	3.86787e-05	2.94023e-05	2.42559e-05	0.00332038	2.73441e-05	3.72689e-05	1.74249e-05	2.94221e-05	3.88606e-05	3.00761e-05
D_0__Bacteria;D_1__Chloroflexi;D_2__Chloroflexia;D_3__Thermomicrobiales;D_4__JG30-KF-CM45;D_5__uncultured Thermomicrobium sp.	1.54681e-05	5.24082e-05	1.40503e-05	2.68269e-05	1.23522e-05	2.93884e-05	3.33156e-05	0.000107411	3.26851e-05	2.31519e-05	4.13445e-05	2.48645e-05	2.19269e-05	2.00682e-05	2.28901e-05	2.23105e-05	2.19058e-05	3.20811e-05	1.87049e-05	1.94818e-05	2.3161e-05	3.25256e-05	3.73706e-05	2.50878e-05	2.88268e-05	1.99485e-05	3.06532e-05	1.78336e-05	2.58164e-05	0.00030981	3.28818e-05	4.6307e-05	2.34082e-05	2.09644e-05	4.44939e-05	2.6286e-05	3.1954e-05	2.58358e-05	3.86787e-05	2.94023e-05	2.42559e-05	3.32038e-05	2.73441e-05	3.72689e-05	1.74249e-05	2.94221e-05	3.88606e-05	3.00761e-05
D_0__Bacteria;D_1__Chloroflexi;D_2__Chloroflexia;D_3__Thermomicrobiales;D_4__JG30-KF-CM45;D_5__uncultured bacterium	1.54681e-05	5.24082e-05	1.40503e-05	2.68269e-05	1.23522e-05	2.93884e-05	3.33156e-05	0.000107411	3.26851e-05	2.31519e-05	4.13445e-05	2.48645e-05	2.19269e-05	2.00682e-05	2.28901e-05	2.23105e-05	2.19058e-05	3.20811e-05	1.87049e-05	1.94818e-05	2.3161e-05	3.25256e-05	3.73706e-05	0.00429002	2.88268e-05	1.99485e-05	3.06532e-05	1.78336e-05	2.58164e-05	2.21293e-05	3.28818e-05	4.6307e-05	2.34082e-05	2.09644e-05	4.44939e-05	2.6286e-05	3.1954e-05	2.58358e-05	3.86787e-05	2.94023e-05	2.42559e-05	3.32038e-05	2.73441e-05	3.72689e-05	1.74249e-05	2.94221e-05	3.88606e-05	3.00761e-05
D_0__Bacteria;D_1__Chloroflexi;D_2__Dehalococcoidia;D_3__Dehalococcoidales;D_4__Dehalococcoidaceae;D_5__Dehalogenimonas	1.54681e-05	5.24082e-05	1.40503e-05	2.68269e-05	1.23522e-05	2.93884e-05	3.33156e-05	0.000107411	3.26851e-05	2.31519e-05	4.13445e-05	2.48645e-05	2.19269e-05	2.00682e-05	2.28901e-05	2.23105e-05	2.19058e-05	3.20811e-05	1.87049e-05	1.94818e-05	2.3161e-05	3.25256e-05	3.73706e-05	7.52634e-05	2.88268e-05	1.99485e-05	3.06532e-05	1.78336e-05	2.58164e-05	2.21293e-05	3.28818e-05	4.6307e-05	2.34082e-05	2.09644e-05	4.44939e-05	2.6286e-05	3.1954e-05	2.58358e-05	3.86787e-05	2.94023e-05	2.42559e-05	3.32038e-05	2.73441e-05	3.72689e-05	1.74249e-05	2.94221e-05	3.88606e-05	3.00761e-05
D_0__Bacteria;D_1__Chloroflexi;D_2__Dehalococcoidia;D_3__Dehalococcoidales;D_4__uncultured;D_5__uncultured bacterium	1.54681e-05	5.24082e-05	1.40503e-05	2.68269e-05	1.23522e-05	2.93884e-05	3.33156e-05	0.000107411	3.26851e-05	2.31519e-05	4.13445e-05	2.48645e-05	2.19269e-05	2.00682e-05	2.28901e-05	0.000111552	2.19058e-05	3.20811e-05	1.87049e-05	1.94818e-05	0.000277932	3.25256e-05	3.73706e-05	2.50878e-05	2.88268e-05	1.99485e-05	3.06532e-05	0.000107001	2.58164e-05	2.21293e-05	3.28818e-05	4.6307e-05	2.34082e-05	2.09644e-05	4.44939e-05	2.6286e-05	3.1954e-05	2.58358e-05	3.86787e-05	2.94023e-05	2.42559e-05	3.32038e-05	2.73441e-05	3.72689e-05	1.74249e-05	2.94221e-05	3.88606e-05	3.00761e-05
D_0__Bacteria;D_1__Chloroflexi;D_2__Dehalococcoidia;D_3__GIF3;__;__	1.54681e-05	5.24082e-05	1.40503e-05	2.68269e-05	1.23522e-05	2.93884e-05	3.33156e-05	0.000107411	3.26851e-05	2.31519e-05	4.13445e-05	9.9458e-05	2.19269e-05	2.00682e-05	2.28901e-05	2.23105e-05	2.19058e-05	3.20811e-05	1.87049e-05	1.94818e-05	2.3161e-05	3.25256e-05	3.73706e-05	2.50878e-05	2.88268e-05	1.99485e-05	3.06532e-05	1.78336e-05	2.58164e-05	2.21293e-05	3.28818e-05	4.6307e-05	2.34082e-05	2.09644e-05	4.44939e-05	2.6286e-05	3.1954e-05	2.58358e-05	3.86787e-05	2.94023e-05	2.42559e-05	3.32038e-05	2.73441e-05	3.72689e-05	1.74249e-05	2.94221e-05	3.88606e-05	3.00761e-05
D_0__Bacteria;D_1__Chloroflexi;D_2__Dehalococcoidia;D_3__S085;D_4__metagenome;D_5__metagenome	1.54681e-05	5.24082e-05	1.40503e-05	2.68269e-05	1.23522e-05	2.93884e-05	3.33156e-05	0.000107411	3.26851e-05	2.31519e-05	4.13445e-05	2.48645e-05	2.19269e-05	2.00682e-05	2.28901e-05	0.000133863	2.19058e-05	3.20811e-05	1.87049e-05	1.94818e-05	2.3161e-05	3.25256e-05	3.73706e-05	2.50878e-05	2.88268e-05	1.99485e-05	3.06532e-05	1.78336e-05	2.58164e-05	2.21293e-05	3.28818e-05	4.6307e-05	2.34082e-05	2.09644e-05	4.44939e-05	2.6286e-05	3.1954e-05	2.58358e-05	3.86787e-05	2.94023e-05	2.42559e-05	3.32038e-05	2.73441e-05	3.72689e-05	1.74249e-05	2.94221e-05	3.88606e-05	3.00761e-05
D_0__Bacteria;D_1__Chloroflexi;D_2__Dehalococcoidia;D_3__S085;D_4__uncultured bacterium;D_5__uncultured bacterium	1.54681e-05	5.24082e-05	1.40503e-05	2.68269e-05	1.23522e-05	2.93884e-05	3.33156e-05	0.000107411	3.26851e-05	2.31519e-05	0.00173647	2.48645e-05	2.19269e-05	2.00682e-05	2.28901e-05	2.23105e-05	2.19058e-05	3.20811e-05	1.87049e-05	1.94818e-05	2.3161e-05	3.25256e-05	3.73706e-05	2.50878e-05	2.88268e-05	1.99485e-05	3.06532e-05	1.78336e-05	2.58164e-05	2.21293e-05	3.28818e-05	4.6307e-05	2.34082e-05	2.09644e-05	4.44939e-05	2.6286e-05	3.1954e-05	2.58358e-05	3.86787e-05	2.94023e-05	2.42559e-05	3.32038e-05	2.73441e-05	3.72689e-05	1.74249e-05	2.94221e-05	3.88606e-05	3.00761e-05
D_0__Bacteria;D_1__Chloroflexi;D_2__Dehalococcoidia;D_3__S085;__;__	1.54681e-05	5.24082e-05	1.40503e-05	2.68269e-05	1.23522e-05	2.93884e-05	3.33156e-05	0.000107411	3.26851e-05	2.31519e-05	4.13445e-05	2.48645e-05	2.19269e-05	2.00682e-05	2.28901e-05	2.23105e-05	2.19058e-05	3.20811e-05	1.87049e-05	1.94818e-05	2.3161e-05	3.25256e-05	3.73706e-05	2.50878e-05	2.88268e-05	1.99485e-05	3.06532e-05	1.78336e-05	2.58164e-05	2.21293e-05	3.28818e-05	4.6307e-05	2.34082e-05	2.09644e-05	4.44939e-05	2.6286e-05	3.1954e-05	2.58358e-05	3.86787e-05	2.94023e-05	0.000194048	3.32038e-05	2.73441e-05	3.72689e-05	1.74249e-05	2.94221e-05	3.88606e-05	3.00761e-05
D_0__Bacteria;D_1__Chloroflexi;D_2__JG30-KF-CM66;__;__;__	1.54681e-05	5.24082e-05	1.40503e-05	2.68269e-05	1.23522e-05	2.93884e-05	3.33156e-05	0.000107411	3.26851e-05	2.31519e-05	4.13445e-05	2.48645e-05	2.19269e-05	2.00682e-05	2.28901e-05	2.23105e-05	0.00271632	3.20811e-05	1.87049e-05	1.94818e-05	2.3161e-05	3.25256e-05	3.73706e-05	2.50878e-05	2.88268e-05	1.99485e-05	3.06532e-05	1.78336e-05	2.58164e-05	2.21293e-05	3.28818e-05	4.6307e-05	2.34082e-05	2.09644e-05	4.44939e-05	2.6286e-05	3.1954e-05	2.58358e-05	3.86787e-05	2.94023e-05	2.42559e-05	3.32038e-05	2.73441e-05	3.72689e-05	1.74249e-05	2.94221e-05	3.88606e-05	3.00761e-05
D_0__Bacteria;D_1__Chloroflexi;D_2__KD4-96;D_3__uncultured Chloroflexi bacterium;D_4__uncultured Chloroflexi bacterium;D_5__uncultured Chloroflexi bacterium	1.54681e-05	5.24082e-05	1.40503e-05	2.68269e-05	1.23522e-05	2.93884e-05	3.33156e-05	0.000107411	3.26851e-05	2.31519e-05	4.13445e-05	2.48645e-05	2.19269e-05	2.00682e-05	2.28901e-05	2.23105e-05	2.19058e-05	3.20811e-05	1.87049e-05	1.94818e-05	2.3161e-05	3.25256e-05	3.73706e-05	2.50878e-05	2.88268e-05	0.00161583	3.06532e-05	1.78336e-05	2.58164e-05	2.21293e-05	3.28818e-05	4.6307e-05	2.34082e-05	2.09644e-05	4.44939e-05	2.6286e-05	3.1954e-05	2.58358e-05	3.86787e-05	2.94023e-05	2.42559e-05	3.32038e-05	2.73441e-05	3.72689e-05	1.74249e-05	0.00226551	3.88606e-05	3.00761e-05
D_0__Bacteria;D_1__Chloroflexi;D_2__KD4-96;__;__;__	1.54681e-05	5.24082e-05	1.40503e-05	2.68269e-05	1.23522e-05	2.93884e-05	3.33156e-05	0.000107411	3.26851e-05	2.31519e-05	4.13445e-05	2.48645e-05	0.00260931	6.02047e-05	0.000320461	0.00379278	2.19058e-05	3.20811e-05	1.87049e-05	1.94818e-05	2.3161e-05	3.25256e-05	3.73706e-05	2.50878e-05	0.00668781	0.000159588	3.06532e-05	0.000178336	2.58164e-05	2.21293e-05	3.28818e-05	4.6307e-05	9.3633e-05	2.09644e-05	4.44939e-05	0.000157716	3.1954e-05	0.00188601	0.00247544	2.94023e-05	2.42559e-05	0.000498058	0.00527741	3.72689e-05	0.000226524	2.94221e-05	3.88606e-05	3.00761e-05
D_0__Bacteria;D_1__Chloroflexi;D_2__Ktedonobacteria;D_3__Ktedonobacterales;D_4__Ktedonobacteraceae;D_5__HSB OF53-F07	1.54681e-05	5.24082e-05	0.000379357	2.68269e-05	1.23522e-05	2.93884e-05	3.33156e-05	0.000107411	3.26851e-05	2.31519e-05	4.13445e-05	2.48645e-05	2.19269e-05	2.00682e-05	2.28901e-05	2.23105e-05	2.19058e-05	3.20811e-05	1.87049e-05	1.94818e-05	2.3161e-05	3.25256e-05	3.73706e-05	2.50878e-05	2.88268e-05	1.99485e-05	3.06532e-05	1.78336e-05	2.58164e-05	2.21293e-05	3.28818e-05	4.6307e-05	2.34082e-05	2.09644e-05	4.44939e-05	2.6286e-05	3.1954e-05	2.58358e-05	3.86787e-05	2.94023e-05	2.42559e-05	3.32038e-05	2.73441e-05	3.72689e-05	1.74249e-05	2.94221e-05	3.88606e-05	3.00761e-05
D_0__Bacteria;D_1__Chloroflexi;D_2__Ktedonobacteria;D_3__Ktedonobacterales;D_4__Ktedonobacteraceae;D_5__Thermosporothrix	1.54681e-05	5.24082e-05	1.40503e-05	2.68269e-05	1.23522e-05	2.93884e-05	3.33156e-05	0.000107411	3.26851e-05	2.31519e-05	0.00165378	2.48645e-05	2.19269e-05	2.00682e-05	2.28901e-05	2.23105e-05	2.19058e-05	3.20811e-05	1.87049e-05	1.94818e-05	2.3161e-05	3.25256e-05	3.73706e-05	2.50878e-05	2.88268e-05	1.99485e-05	3.06532e-05	1.78336e-05	2.58164e-05	2.21293e-05	3.28818e-05	4.6307e-05	2.34082e-05	2.09644e-05	4.44939e-05	2.6286e-05	3.1954e-05	2.58358e-05	3.86787e-05	2.94023e-05	2.42559e-05	3.32038e-05	2.73441e-05	3.72689e-05	1.74249e-05	2.94221e-05	3.88606e-05	3.00761e-05
D_0__Bacteria;D_1__Chloroflexi;D_2__Ktedonobacteria;D_3__Ktedonobacterales;D_4__Ktedonobacteraceae;D_5__uncultured	1.54681e-05	5.24082e-05	1.40503e-05	2.68269e-05	1.23522e-05	2.93884e-05	3.33156e-05	0.000107411	3.26851e-05	2.31519e-05	4.13445e-05	2.48645e-05	2.19269e-05	2.00682e-05	2.28901e-05	2.23105e-05	2.19058e-05	3.20811e-05	1.87049e-05	1.94818e-05	2.3161e-05	3.25256e-05	3.73706e-05	2.50878e-05	2.88268e-05	0.000119691	3.06532e-05	1.78336e-05	2.58164e-05	2.21293e-05	3.28818e-05	4.6307e-05	2.34082e-05	2.09644e-05	4.44939e-05	2.6286e-05	3.1954e-05	2.58358e-05	3.86787e-05	2.94023e-05	2.42559e-05	3.32038e-05	2.73441e-05	3.72689e-05	1.74249e-05	2.94221e-05	3.88606e-05	3.00761e-05
D_0__Bacteria;D_1__Chloroflexi;D_2__OLB14;D_3__uncultured bacterium;D_4__uncultured bacterium;D_5__uncultured bacterium	1.54681e-05	5.24082e-05	1.40503e-05	2.68269e-05	1.23522e-05	2.93884e-05	3.33156e-05	0.000107411	3.26851e-05	2.31519e-05	4.13445e-05	2.48645e-05	2.19269e-05	2.00682e-05	2.28901e-05	2.23105e-05	2.19058e-05	3.20811e-05	1.87049e-05	1.94818e-05	2.3161e-05	3.25256e-05	3.73706e-05	2.50878e-05	2.88268e-05	0.00777993	3.06532e-05	1.78336e-05	2.58164e-05	2.21293e-05	3.28818e-05	4.6307e-05	2.34082e-05	2.09644e-05	4.44939e-05	2.6286e-05	3.1954e-05	2.58358e-05	3.86787e-05	2.94023e-05	2.42559e-05	3.32038e-05	2.73441e-05	3.72689e-05	5.22748e-05	2.94221e-05	3.88606e-05	3.00761e-05
D_0__Bacteria;D_1__Chloroflexi;D_2__OLB14;__;__;__	1.54681e-05	5.24082e-05	1.40503e-05	2.68269e-05	1.23522e-05	2.93884e-05	3.33156e-05	0.000107411	3.26851e-05	2.31519e-05	4.13445e-05	2.48645e-05	2.19269e-05	2.00682e-05	2.28901e-05	2.23105e-05	2.19058e-05	3.20811e-05	1.87049e-05	1.94818e-05	0.000162127	3.25256e-05	3.73706e-05	2.50878e-05	2.88268e-05	1.99485e-05	3.06532e-05	1.78336e-05	2.58164e-05	2.21293e-05	3.28818e-05	4.6307e-05	2.34082e-05	2.09644e-05	4.44939e-05	2.6286e-05	3.1954e-05	2.58358e-05	3.86787e-05	2.94023e-05	2.42559e-05	3.32038e-05	2.73441e-05	3.72689e-05	1.74249e-05	2.94221e-05	3.88606e-05	3.00761e-05
D_0__Bacteria;D_1__Cyanobacteria;D_2__Melainabacteria;D_3__Caenarcaniphilales;D_4__uncultured cyanobacterium;D_5__uncultured cyanobacterium	1.54681e-05	5.24082e-05	1.40503e-05	2.68269e-05	1.23522e-05	2.93884e-05	3.33156e-05	0.000107411	3.26851e-05	2.31519e-05	4.13445e-05	0.000124322	2.19269e-05	2.00682e-05	2.28901e-05	2.23105e-05	2.19058e-05	3.20811e-05	1.87049e-05	1.94818e-05	2.3161e-05	3.25256e-05	3.73706e-05	2.50878e-05	2.88268e-05	1.99485e-05	3.06532e-05	1.78336e-05	2.58164e-05	2.21293e-05	3.28818e-05	4.6307e-05	2.34082e-05	2.09644e-05	4.44939e-05	2.6286e-05	3.1954e-05	2.58358e-05	3.86787e-05	2.94023e-05	2.42559e-05	3.32038e-05	2.73441e-05	3.72689e-05	1.74249e-05	2.94221e-05	3.88606e-05	3.00761e-05
D_0__Bacteria;D_1__Cyanobacteria;D_2__Melainabacteria;D_3__Obscuribacterales;D_4__uncultured bacterium;D_5__uncultured bacterium	1.54681e-05	5.24082e-05	1.40503e-05	2.68269e-05	1.23522e-05	2.93884e-05	3.33156e-05	0.000107411	3.26851e-05	2.31519e-05	4.13445e-05	2.48645e-05	2.19269e-05	2.00682e-05	2.28901e-05	2.23105e-05	2.19058e-05	3.20811e-05	1.87049e-05	1.94818e-05	2.3161e-05	3.25256e-05	3.73706e-05	2.50878e-05	2.88268e-05	1.99485e-05	3.06532e-05	1.78336e-05	2.58164e-05	2.21293e-05	3.28818e-05	4.6307e-05	2.34082e-05	2.09644e-05	4.44939e-05	2.6286e-05	3.1954e-05	2.58358e-05	0.00379052	2.94023e-05	2.42559e-05	3.32038e-05	2.73441e-05	3.72689e-05	1.74249e-05	2.94221e-05	3.88606e-05	3.00761e-05
D_0__Bacteria;D_1__Cyanobacteria;D_2__Oxyphotobacteria;D_3__Chloroplast;__;__	1.54681e-05	5.24082e-05	1.40503e-05	2.68269e-05	1.23522e-05	2.93884e-05	3.33156e-05	0.000107411	3.26851e-05	0.00335703	4.13445e-05	9.9458e-05	0.000460466	2.00682e-05	0.000892714	2.23105e-05	2.19058e-05	3.20811e-05	1.87049e-05	1.94818e-05	2.3161e-05	3.25256e-05	0.000224224	2.50878e-05	2.88268e-05	1.99485e-05	0.000827637	1.78336e-05	2.58164e-05	2.21293e-05	3.28818e-05	4.6307e-05	2.34082e-05	2.09644e-05	4.44939e-05	2.6286e-05	3.1954e-05	2.58358e-05	0.00158583	2.94023e-05	2.42559e-05	0.00677358	2.73441e-05	0.00860912	0.00010455	2.94221e-05	3.88606e-05	3.00761e-05
D_0__Bacteria;D_1__Cyanobacteria;D_2__Oxyphotobacteria;D_3__Leptolyngbyales;D_4__Leptolyngbyaceae;D_5__Leptolyngbya BN43	1.54681e-05	5.24082e-05	1.40503e-05	2.68269e-05	1.23522e-05	2.93884e-05	3.33156e-05	0.000107411	3.26851e-05	2.31519e-05	4.13445e-05	2.48645e-05	2.19269e-05	2.00682e-05	2.28901e-05	2.23105e-05	2.19058e-05	3.20811e-05	1.87049e-05	1.94818e-05	2.3161e-05	3.25256e-05	3.73706e-05	2.50878e-05	2.88268e-05	1.99485e-05	3.06532e-05	1.78336e-05	2.58164e-05	2.21293e-05	3.28818e-05	4.6307e-05	0.000163858	2.09644e-05	4.44939e-05	2.6286e-05	3.1954e-05	2.58358e-05	3.86787e-05	2.94023e-05	2.42559e-05	3.32038e-05	2.73441e-05	3.72689e-05	1.74249e-05	2.94221e-05	3.88606e-05	3.00761e-05
D_0__Bacteria;D_1__Cyanobacteria;D_2__Oxyphotobacteria;D_3__Limnotrichales;D_4__Limnotrichaceae;D_5__Limnothrix	1.54681e-05	5.24082e-05	1.40503e-05	2.68269e-05	1.23522e-05	2.93884e-05	3.33156e-05	0.000107411	3.26851e-05	2.31519e-05	4.13445e-05	2.48645e-05	2.19269e-05	2.00682e-05	2.28901e-05	2.23105e-05	2.19058e-05	3.20811e-05	1.87049e-05	1.94818e-05	2.3161e-05	3.25256e-05	3.73706e-05	2.50878e-05	2.88268e-05	0.000179537	3.06532e-05	1.78336e-05	2.58164e-05	2.21293e-05	3.28818e-05	4.6307e-05	2.34082e-05	2.09644e-05	4.44939e-05	2.6286e-05	3.1954e-05	2.58358e-05	3.86787e-05	2.94023e-05	2.42559e-05	3.32038e-05	2.73441e-05	3.72689e-05	1.74249e-05	2.94221e-05	3.88606e-05	3.00761e-05
D_0__Bacteria;D_1__Cyanobacteria;D_2__Oxyphotobacteria;D_3__Nostocales;D_4__Chroococcidiopsaceae;D_5__Chroococcidiopsis SAG 2023	1.54681e-05	0.000524082	1.40503e-05	2.68269e-05	1.23522e-05	2.93884e-05	3.33156e-05	0.000107411	3.26851e-05	2.31519e-05	4.13445e-05	2.48645e-05	2.19269e-05	2.00682e-05	2.28901e-05	2.23105e-05	2.19058e-05	3.20811e-05	1.87049e-05	1.94818e-05	2.3161e-05	3.25256e-05	3.73706e-05	2.50878e-05	2.88268e-05	1.99485e-05	3.06532e-05	1.78336e-05	2.58164e-05	2.21293e-05	3.28818e-05	4.6307e-05	2.34082e-05	2.09644e-05	4.44939e-05	2.6286e-05	3.1954e-05	2.58358e-05	3.86787e-05	2.94023e-05	2.42559e-05	3.32038e-05	2.73441e-05	3.72689e-05	1.74249e-05	2.94221e-05	3.88606e-05	3.00761e-05
D_0__Bacteria;D_1__Cyanobacteria;D_2__Oxyphotobacteria;D_3__Nostocales;D_4__Chroococcidiopsaceae;__	1.54681e-05	5.24082e-05	1.40503e-05	2.68269e-05	1.23522e-05	2.93884e-05	3.33156e-05	0.000107411	3.26851e-05	2.31519e-05	4.13445e-05	2.48645e-05	2.19269e-05	2.00682e-05	2.28901e-05	2.23105e-05	2.19058e-05	3.20811e-05	1.87049e-05	1.94818e-05	2.3161e-05	3.25256e-05	3.73706e-05	2.50878e-05	2.88268e-05	1.99485e-05	3.06532e-05	1.78336e-05	2.58164e-05	2.21293e-05	3.28818e-05	4.6307e-05	2.34082e-05	2.09644e-05	4.44939e-05	0.000368005	3.1954e-05	2.58358e-05	3.86787e-05	2.94023e-05	2.42559e-05	3.32038e-05	2.73441e-05	3.72689e-05	1.74249e-05	2.94221e-05	3.88606e-05	3.00761e-05
D_0__Bacteria;D_1__Cyanobacteria;D_2__Oxyphotobacteria;D_3__Nostocales;D_4__Phormidiaceae;D_5__Planktothrix NIVA-CYA 15	1.54681e-05	5.24082e-05	1.40503e-05	2.68269e-05	1.23522e-05	2.93884e-05	3.33156e-05	0.000107411	3.26851e-05	2.31519e-05	4.13445e-05	2.48645e-05	2.19269e-05	0.000120409	2.28901e-05	2.23105e-05	2.19058e-05	3.20811e-05	1.87049e-05	1.94818e-05	9.26441e-05	3.25256e-05	3.73706e-05	2.50878e-05	2.88268e-05	1.99485e-05	3.06532e-05	1.78336e-05	2.58164e-05	2.21293e-05	3.28818e-05	4.6307e-05	2.34082e-05	2.09644e-05	4.44939e-05	2.6286e-05	3.1954e-05	2.58358e-05	3.86787e-05	2.94023e-05	2.42559e-05	3.32038e-05	2.73441e-05	3.72689e-05	1.74249e-05	2.94221e-05	3.88606e-05	3.00761e-05
D_0__Bacteria;D_1__Cyanobacteria;D_2__Oxyphotobacteria;D_3__Nostocales;__;__	1.54681e-05	5.24082e-05	1.40503e-05	2.68269e-05	1.23522e-05	2.93884e-05	3.33156e-05	0.000107411	3.26851e-05	2.31519e-05	4.13445e-05	2.48645e-05	2.19269e-05	2.00682e-05	2.28901e-05	2.23105e-05	2.19058e-05	3.20811e-05	1.87049e-05	1.94818e-05	2.3161e-05	3.25256e-05	3.73706e-05	0.000326141	2.88268e-05	1.99485e-05	3.06532e-05	1.78336e-05	2.58164e-05	2.21293e-05	3.28818e-05	4.6307e-05	2.34082e-05	2.09644e-05	4.44939e-05	2.6286e-05	3.1954e-05	2.58358e-05	3.86787e-05	2.94023e-05	2.42559e-05	3.32038e-05	2.73441e-05	3.72689e-05	1.74249e-05	2.94221e-05	3.88606e-05	3.00761e-05
D_0__Bacteria;D_1__Cyanobacteria;D_2__Oxyphotobacteria;D_3__Synechococcales;D_4__Cyanobiaceae;D_5__Cyanobium PCC-6307	1.54681e-05	5.24082e-05	0.000604162	2.68269e-05	1.23522e-05	2.93884e-05	3.33156e-05	0.000107411	3.26851e-05	2.31519e-05	4.13445e-05	0.000149187	2.19269e-05	6.02047e-05	2.28901e-05	2.23105e-05	8.76232e-05	3.20811e-05	0.00198272	1.94818e-05	2.3161e-05	3.25256e-05	3.73706e-05	2.50878e-05	2.88268e-05	1.99485e-05	3.06532e-05	1.78336e-05	2.58164e-05	2.21293e-05	3.28818e-05	4.6307e-05	2.34082e-05	2.09644e-05	4.44939e-05	2.6286e-05	3.1954e-05	2.58358e-05	3.86787e-05	0.000147011	2.42559e-05	3.32038e-05	2.73441e-05	3.72689e-05	1.74249e-05	2.94221e-05	3.88606e-05	3.00761e-05
D_0__Bacteria;D_1__Cyanobacteria;D_2__Oxyphotobacteria;__;__;__	1.54681e-05	5.24082e-05	1.40503e-05	2.68269e-05	1.23522e-05	2.93884e-05	3.33156e-05	0.000107411	3.26851e-05	2.31519e-05	4.13445e-05	2.48645e-05	2.19269e-05	2.00682e-05	2.28901e-05	2.23105e-05	2.19058e-05	3.20811e-05	1.87049e-05	1.94818e-05	2.3161e-05	3.25256e-05	3.73706e-05	2.50878e-05	2.88268e-05	1.99485e-05	3.06532e-05	1.78336e-05	2.58164e-05	2.21293e-05	3.28818e-05	4.6307e-05	2.34082e-05	2.09644e-05	4.44939e-05	2.6286e-05	3.1954e-05	2.58358e-05	3.86787e-05	2.94023e-05	2.42559e-05	3.32038e-05	2.73441e-05	3.72689e-05	1.74249e-05	0.000147111	3.88606e-05	3.00761e-05
D_0__Bacteria;D_1__Cyanobacteria;D_2__Sericytochromatia;D_3__metagenome;D_4__metagenome;D_5__metagenome	1.54681e-05	5.24082e-05	1.40503e-05	2.68269e-05	1.23522e-05	2.93884e-05	3.33156e-05	0.000107411	3.26851e-05	2.31519e-05	4.13445e-05	0.00022378	2.19269e-05	2.00682e-05	2.28901e-05	2.23105e-05	2.19058e-05	3.20811e-05	1.87049e-05	1.94818e-05	2.3161e-05	3.25256e-05	3.73706e-05	2.50878e-05	2.88268e-05	1.99485e-05	3.06532e-05	1.78336e-05	2.58164e-05	2.21293e-05	3.28818e-05	4.6307e-05	2.34082e-05	2.09644e-05	4.44939e-05	2.6286e-05	3.1954e-05	2.58358e-05	3.86787e-05	2.94023e-05	2.42559e-05	3.32038e-05	2.73441e-05	3.72689e-05	1.74249e-05	2.94221e-05	3.88606e-05	3.00761e-05
D_0__Bacteria;D_1__Cyanobacteria;D_2__Sericytochromatia;D_3__uncultured bacterium;D_4__uncultured bacterium;D_5__uncultured bacterium	1.54681e-05	5.24082e-05	1.40503e-05	2.68269e-05	1.23522e-05	2.93884e-05	3.33156e-05	0.000107411	3.26851e-05	2.31519e-05	4.13445e-05	2.48645e-05	2.19269e-05	2.00682e-05	2.28901e-05	2.23105e-05	2.19058e-05	3.20811e-05	1.87049e-05	1.94818e-05	2.3161e-05	3.25256e-05	3.73706e-05	2.50878e-05	2.88268e-05	1.99485e-05	3.06532e-05	0.000178336	2.58164e-05	2.21293e-05	3.28818e-05	4.6307e-05	2.34082e-05	2.09644e-05	4.44939e-05	2.6286e-05	3.1954e-05	2.58358e-05	3.86787e-05	2.94023e-05	2.42559e-05	3.32038e-05	2.73441e-05	3.72689e-05	1.74249e-05	2.94221e-05	3.88606e-05	3.00761e-05
D_0__Bacteria;D_1__Deferribacteres;D_2__Deferribacteres;D_3__Deferribacterales;D_4__Deferribacteraceae;D_5__Mucispirillum	1.54681e-05	5.24082e-05	0.000449609	2.68269e-05	1.23522e-05	2.93884e-05	3.33156e-05	0.000107411	3.26851e-05	2.31519e-05	4.13445e-05	2.48645e-05	2.19269e-05	2.00682e-05	2.28901e-05	0.00350274	2.19058e-05	3.20811e-05	1.87049e-05	1.94818e-05	2.3161e-05	3.25256e-05	0.000224224	2.50878e-05	2.88268e-05	1.99485e-05	3.06532e-05	1.78336e-05	2.58164e-05	2.21293e-05	3.28818e-05	4.6307e-05	2.34082e-05	2.09644e-05	4.44939e-05	2.6286e-05	3.1954e-05	0.00421123	3.86787e-05	2.94023e-05	2.42559e-05	3.32038e-05	2.73441e-05	3.72689e-05	1.74249e-05	2.94221e-05	3.88606e-05	3.00761e-05
D_0__Bacteria;D_1__Deinococcus-Thermus;D_2__Deinococci;D_3__Deinococcales;D_4__Deinococcaceae;D_5__Deinococcus	1.54681e-05	0.000366857	1.40503e-05	2.68269e-05	1.23522e-05	2.93884e-05	3.33156e-05	0.000107411	3.26851e-05	2.31519e-05	4.13445e-05	2.48645e-05	2.19269e-05	2.00682e-05	2.28901e-05	2.23105e-05	0.000372399	3.20811e-05	1.87049e-05	1.94818e-05	2.3161e-05	3.25256e-05	3.73706e-05	0.00228299	2.88268e-05	1.99485e-05	3.06532e-05	1.78336e-05	2.58164e-05	2.21293e-05	3.28818e-05	4.6307e-05	0.000327715	2.09644e-05	4.44939e-05	2.6286e-05	3.1954e-05	0.00067173	3.86787e-05	2.94023e-05	2.42559e-05	3.32038e-05	2.73441e-05	3.72689e-05	1.74249e-05	2.94221e-05	3.88606e-05	3.00761e-05
D_0__Bacteria;D_1__Deinococcus-Thermus;D_2__Deinococci;D_3__Deinococcales;D_4__Trueperaceae;D_5__Truepera	1.54681e-05	5.24082e-05	1.40503e-05	2.68269e-05	1.23522e-05	2.93884e-05	3.33156e-05	0.000107411	3.26851e-05	0.00335703	4.13445e-05	2.48645e-05	2.19269e-05	2.00682e-05	2.28901e-05	2.23105e-05	0.00219058	3.20811e-05	1.87049e-05	1.94818e-05	2.3161e-05	3.25256e-05	3.73706e-05	2.50878e-05	2.88268e-05	0.00199485	3.06532e-05	1.78336e-05	2.58164e-05	2.21293e-05	3.28818e-05	4.6307e-05	2.34082e-05	2.09644e-05	0.00240267	2.6286e-05	3.1954e-05	2.58358e-05	3.86787e-05	2.94023e-05	2.42559e-05	3.32038e-05	2.73441e-05	3.72689e-05	1.74249e-05	2.94221e-05	0.00272024	3.00761e-05
D_0__Bacteria;D_1__Deinococcus-Thermus;D_2__Deinococci;D_3__Thermales;D_4__Thermaceae;D_5__Thermus	1.54681e-05	0.00655102	1.40503e-05	2.68269e-05	1.23522e-05	2.93884e-05	3.33156e-05	0.000107411	0.00990358	0.000694557	0.00206723	0.00171565	0.0014691	2.00682e-05	2.28901e-05	0.011423	2.19058e-05	3.20811e-05	1.87049e-05	1.94818e-05	0.00347415	3.25256e-05	3.73706e-05	2.50878e-05	0.00487172	0.000997427	0.00659044	1.78336e-05	2.58164e-05	2.21293e-05	3.28818e-05	4.6307e-05	0.00220037	0.00184486	4.44939e-05	2.6286e-05	3.1954e-05	0.00294528	3.86787e-05	2.94023e-05	0.00363839	3.32038e-05	2.73441e-05	3.72689e-05	1.74249e-05	2.94221e-05	0.00233164	3.00761e-05
D_0__Bacteria;D_1__Elusimicrobia;D_2__Elusimicrobia;D_3__Lineage IV;D_4__uncultured Termite group 1 bacterium;D_5__uncultured Termite group 1 bacterium	1.54681e-05	5.24082e-05	1.40503e-05	2.68269e-05	1.23522e-05	2.93884e-05	3.33156e-05	0.000107411	3.26851e-05	2.31519e-05	4.13445e-05	2.48645e-05	2.19269e-05	2.00682e-05	2.28901e-05	2.23105e-05	2.19058e-05	3.20811e-05	1.87049e-05	1.94818e-05	2.3161e-05	3.25256e-05	3.73706e-05	2.50878e-05	2.88268e-05	1.99485e-05	3.06532e-05	1.78336e-05	2.58164e-05	2.21293e-05	3.28818e-05	4.6307e-05	2.34082e-05	2.09644e-05	4.44939e-05	2.6286e-05	3.1954e-05	2.58358e-05	3.86787e-05	2.94023e-05	2.42559e-05	0.000232427	2.73441e-05	3.72689e-05	1.74249e-05	2.94221e-05	3.88606e-05	3.00761e-05
D_0__Bacteria;D_1__Elusimicrobia;D_2__Lineage IIb;D_3__uncultured bacterium;D_4__uncultured bacterium;D_5__uncultured bacterium	1.54681e-05	5.24082e-05	1.40503e-05	2.68269e-05	1.23522e-05	2.93884e-05	3.33156e-05	0.000107411	3.26851e-05	0.00138911	4.13445e-05	2.48645e-05	2.19269e-05	2.00682e-05	2.28901e-05	2.23105e-05	2.19058e-05	3.20811e-05	1.87049e-05	1.94818e-05	2.3161e-05	3.25256e-05	3.73706e-05	2.50878e-05	2.88268e-05	1.99485e-05	3.06532e-05	1.78336e-05	2.58164e-05	2.21293e-05	3.28818e-05	4.6307e-05	2.34082e-05	2.09644e-05	4.44939e-05	2.6286e-05	3.1954e-05	2.58358e-05	3.86787e-05	2.94023e-05	2.42559e-05	3.32038e-05	2.73441e-05	3.72689e-05	1.74249e-05	2.94221e-05	3.88606e-05	3.00761e-05
D_0__Bacteria;D_1__Epsilonbacteraeota;D_2__Campylobacteria;D_3__Campylobacterales;D_4__Campylobacteraceae;D_5__Campylobacter	1.54681e-05	0.00251559	0.000716564	2.68269e-05	1.23522e-05	0.000205719	3.33156e-05	0.0515575	0.00310508	0.00291714	0.00888907	0.0022378	0.000197342	0.0481236	2.28901e-05	0.00854491	0.00865279	3.20811e-05	0.000748195	9.74089e-05	0.00310358	0.0216621	3.73706e-05	2.50878e-05	0.00374748	0.000478765	0.00355577	0.0174234	2.58164e-05	0.00146053	0.0578061	0.214865	0.00929307	0.012369	0.00413793	0.00352233	3.1954e-05	0.000284194	0.00293958	0.00329305	0.0143595	0.018893	0.00976183	0.00920543	0.0284375	2.94221e-05	0.00170987	3.00761e-05
D_0__Bacteria;D_1__Epsilonbacteraeota;D_2__Campylobacteria;D_3__Campylobacterales;D_4__Helicobacteraceae;D_5__Helicobacter	1.54681e-05	5.24082e-05	1.40503e-05	2.68269e-05	1.23522e-05	2.93884e-05	0.000266525	0.00107411	3.26851e-05	2.31519e-05	4.13445e-05	2.48645e-05	2.19269e-05	2.00682e-05	2.28901e-05	2.23105e-05	2.19058e-05	3.20811e-05	1.87049e-05	1.94818e-05	2.3161e-05	3.25256e-05	3.73706e-05	2.50878e-05	2.88268e-05	1.99485e-05	3.06532e-05	1.78336e-05	2.58164e-05	2.21293e-05	3.28818e-05	4.6307e-05	2.34082e-05	2.09644e-05	4.44939e-05	2.6286e-05	3.1954e-05	2.58358e-05	3.86787e-05	2.94023e-05	2.42559e-05	3.32038e-05	2.73441e-05	3.72689e-05	1.74249e-05	2.94221e-05	3.88606e-05	3.00761e-05
D_0__Bacteria;D_1__Epsilonbacteraeota;D_2__Campylobacteria;D_3__Campylobacterales;D_4__Helicobacteraceae;D_5__Wolinella	1.54681e-05	5.24082e-05	1.40503e-05	2.68269e-05	1.23522e-05	2.93884e-05	3.33156e-05	0.000107411	9.80552e-05	2.31519e-05	4.13445e-05	2.48645e-05	2.19269e-05	2.00682e-05	2.28901e-05	2.23105e-05	2.19058e-05	3.20811e-05	1.87049e-05	1.94818e-05	2.3161e-05	3.25256e-05	3.73706e-05	2.50878e-05	2.88268e-05	1.99485e-05	3.06532e-05	1.78336e-05	2.58164e-05	2.21293e-05	3.28818e-05	0.000138921	2.34082e-05	2.09644e-05	4.44939e-05	2.6286e-05	3.1954e-05	2.58358e-05	3.86787e-05	2.94023e-05	2.42559e-05	3.32038e-05	2.73441e-05	3.72689e-05	1.74249e-05	2.94221e-05	3.88606e-05	3.00761e-05
D_0__Bacteria;D_1__Epsilonbacteraeota;D_2__Campylobacteria;D_3__Campylobacterales;D_4__Sulfurospirillaceae;D_5__Sulfurospirillum	1.54681e-05	5.24082e-05	1.40503e-05	2.68269e-05	1.23522e-05	2.93884e-05	3.33156e-05	0.000107411	3.26851e-05	2.31519e-05	0.00281143	2.48645e-05	0.00317941	2.00682e-05	2.28901e-05	2.23105e-05	2.19058e-05	3.20811e-05	1.87049e-05	1.94818e-05	2.3161e-05	3.25256e-05	3.73706e-05	2.50878e-05	2.88268e-05	1.99485e-05	3.06532e-05	1.78336e-05	2.58164e-05	2.21293e-05	3.28818e-05	4.6307e-05	2.34082e-05	2.09644e-05	4.44939e-05	2.6286e-05	3.1954e-05	2.58358e-05	3.86787e-05	2.94023e-05	2.42559e-05	3.32038e-05	2.73441e-05	3.72689e-05	1.74249e-05	2.94221e-05	3.88606e-05	3.00761e-05
D_0__Bacteria;D_1__Epsilonbacteraeota;D_2__Campylobacteria;D_3__Campylobacterales;D_4__Thiovulaceae;D_5__Sulfuricurvum	1.54681e-05	5.24082e-05	1.40503e-05	2.68269e-05	1.23522e-05	2.93884e-05	3.33156e-05	0.000107411	3.26851e-05	2.31519e-05	4.13445e-05	2.48645e-05	2.19269e-05	2.00682e-05	2.28901e-05	2.23105e-05	2.19058e-05	3.20811e-05	0.0015525	1.94818e-05	2.3161e-05	3.25256e-05	3.73706e-05	2.50878e-05	2.88268e-05	1.99485e-05	3.06532e-05	1.78336e-05	2.58164e-05	2.21293e-05	3.28818e-05	4.6307e-05	2.34082e-05	2.09644e-05	4.44939e-05	2.6286e-05	3.1954e-05	2.58358e-05	3.86787e-05	2.94023e-05	2.42559e-05	3.32038e-05	2.73441e-05	3.72689e-05	1.74249e-05	2.94221e-05	3.88606e-05	3.00761e-05
D_0__Bacteria;D_1__FBP;D_2__uncultured bacterium;D_3__uncultured bacterium;D_4__uncultured bacterium;D_5__uncultured bacterium	1.54681e-05	5.24082e-05	1.40503e-05	2.68269e-05	1.23522e-05	2.93884e-05	3.33156e-05	0.000107411	3.26851e-05	2.31519e-05	4.13445e-05	2.48645e-05	2.19269e-05	2.00682e-05	2.28901e-05	2.23105e-05	2.19058e-05	3.20811e-05	0.000280573	1.94818e-05	2.3161e-05	3.25256e-05	3.73706e-05	2.50878e-05	2.88268e-05	1.99485e-05	3.06532e-05	1.78336e-05	2.58164e-05	2.21293e-05	3.28818e-05	4.6307e-05	2.34082e-05	2.09644e-05	4.44939e-05	2.6286e-05	3.1954e-05	2.58358e-05	3.86787e-05	2.94023e-05	2.42559e-05	3.32038e-05	2.73441e-05	3.72689e-05	1.74249e-05	2.94221e-05	3.88606e-05	3.00761e-05
D_0__Bacteria;D_1__FCPU426;D_2__uncultured bacterium;D_3__uncultured bacterium;D_4__uncultured bacterium;D_5__uncultured bacterium	1.54681e-05	5.24082e-05	1.40503e-05	2.68269e-05	1.23522e-05	2.93884e-05	3.33156e-05	0.000107411	3.26851e-05	2.31519e-05	0.00214992	2.48645e-05	2.19269e-05	2.00682e-05	2.28901e-05	2.23105e-05	2.19058e-05	3.20811e-05	1.87049e-05	1.94818e-05	2.3161e-05	3.25256e-05	3.73706e-05	2.50878e-05	2.88268e-05	1.99485e-05	3.06532e-05	1.78336e-05	2.58164e-05	2.21293e-05	3.28818e-05	4.6307e-05	2.34082e-05	2.09644e-05	4.44939e-05	0.000105144	3.1954e-05	2.58358e-05	3.86787e-05	2.94023e-05	2.42559e-05	3.32038e-05	2.73441e-05	3.72689e-05	1.74249e-05	2.94221e-05	3.88606e-05	3.00761e-05
D_0__Bacteria;D_1__Firmicutes;D_2__Bacilli;D_3__Bacillales;D_4__Bacillaceae;D_5__Anaerobacillus	1.54681e-05	5.24082e-05	1.40503e-05	2.68269e-05	1.23522e-05	2.93884e-05	3.33156e-05	0.000107411	3.26851e-05	2.31519e-05	4.13445e-05	2.48645e-05	2.19269e-05	2.00682e-05	2.28901e-05	2.23105e-05	2.19058e-05	3.20811e-05	1.87049e-05	1.94818e-05	2.3161e-05	3.25256e-05	3.73706e-05	2.50878e-05	2.88268e-05	1.99485e-05	3.06532e-05	1.78336e-05	2.58164e-05	2.21293e-05	3.28818e-05	4.6307e-05	2.34082e-05	2.09644e-05	4.44939e-05	0.00139316	3.1954e-05	2.58358e-05	3.86787e-05	2.94023e-05	2.42559e-05	3.32038e-05	2.73441e-05	3.72689e-05	1.74249e-05	2.94221e-05	3.88606e-05	3.00761e-05
D_0__Bacteria;D_1__Firmicutes;D_2__Bacilli;D_3__Bacillales;D_4__Bacillaceae;D_5__Bacillus	1.54681e-05	5.24082e-05	1.40503e-05	2.68269e-05	1.23522e-05	2.93884e-05	0.00139925	0.000107411	0.00660239	2.31519e-05	4.13445e-05	2.48645e-05	2.19269e-05	2.00682e-05	2.28901e-05	2.23105e-05	2.19058e-05	3.20811e-05	0.000224458	1.94818e-05	2.3161e-05	0.00100829	3.73706e-05	2.50878e-05	2.88268e-05	1.99485e-05	0.000275879	1.78336e-05	2.58164e-05	0.0009073	3.28818e-05	4.6307e-05	2.34082e-05	2.09644e-05	4.44939e-05	2.6286e-05	3.1954e-05	2.58358e-05	0.00216601	2.94023e-05	2.42559e-05	3.32038e-05	2.73441e-05	3.72689e-05	0.000191674	2.94221e-05	0.00318657	3.00761e-05
D_0__Bacteria;D_1__Firmicutes;D_2__Bacilli;D_3__Bacillales;D_4__Bacillaceae;D_5__Geobacillus	1.54681e-05	0.00545045	0.000449609	2.68269e-05	1.23522e-05	2.93884e-05	3.33156e-05	0.000107411	0.00853081	0.00129651	4.13445e-05	0.00606694	0.00664386	2.00682e-05	0.00306727	0.00517603	0.00751369	3.20811e-05	1.87049e-05	1.94818e-05	0.00481749	3.25256e-05	3.73706e-05	2.50878e-05	0.00616892	0.00989447	0.00260552	0.000784677	2.58164e-05	2.21293e-05	3.28818e-05	4.6307e-05	0.010089	0.00322851	0.00182425	2.6286e-05	3.1954e-05	2.58358e-05	0.00665274	0.00167593	0.000315327	0.00959591	2.73441e-05	0.00894454	1.74249e-05	0.00814994	0.00742238	3.00761e-05
D_0__Bacteria;D_1__Firmicutes;D_2__Bacilli;D_3__Bacillales;D_4__Bacillaceae;D_5__Oceanobacillus	1.54681e-05	0.000943347	0.00168603	2.68269e-05	1.23522e-05	2.93884e-05	3.33156e-05	0.000107411	3.26851e-05	0.00319496	4.13445e-05	2.48645e-05	2.19269e-05	2.00682e-05	0.00998009	2.23105e-05	0.00332968	3.20811e-05	1.87049e-05	1.94818e-05	0.00907912	3.25256e-05	3.73706e-05	2.50878e-05	0.00573652	1.99485e-05	0.00214573	0.00672326	2.58164e-05	2.21293e-05	0.000197291	4.6307e-05	0.00720974	0.00199161	4.44939e-05	0.0174276	3.1954e-05	2.58358e-05	3.86787e-05	0.00667431	0.00516652	0.00929707	2.73441e-05	3.72689e-05	0.000209099	2.94221e-05	0.00198189	3.00761e-05
D_0__Bacteria;D_1__Firmicutes;D_2__Bacilli;D_3__Bacillales;D_4__Bacillaceae;D_5__Virgibacillus	1.54681e-05	0.00665584	0.00238855	2.68269e-05	1.23522e-05	2.93884e-05	3.33156e-05	0.000107411	0.0028436	0.00676035	4.13445e-05	0.00701179	0.0044731	2.00682e-05	2.28901e-05	0.0051091	0.0075575	3.20811e-05	0.00319853	1.94818e-05	0.005466	3.25256e-05	0.00739938	0.0112393	0.00766792	0.0101339	3.06532e-05	0.000142669	2.58164e-05	2.21293e-05	3.28818e-05	4.6307e-05	0.00442416	0.0093501	4.44939e-05	0.0134322	3.1954e-05	0.00348783	0.00990176	0.00567463	0.00829553	3.32038e-05	0.012004	0.00518038	1.74249e-05	2.94221e-05	0.00268138	3.00761e-05
D_0__Bacteria;D_1__Firmicutes;D_2__Bacilli;D_3__Bacillales;D_4__Bacillaceae;D_5__uncultured	1.54681e-05	5.24082e-05	1.40503e-05	2.68269e-05	1.23522e-05	2.93884e-05	3.33156e-05	0.000107411	3.26851e-05	2.31519e-05	0.000661512	2.48645e-05	2.19269e-05	2.00682e-05	2.28901e-05	2.23105e-05	2.19058e-05	3.20811e-05	1.87049e-05	1.94818e-05	2.3161e-05	3.25256e-05	3.73706e-05	2.50878e-05	2.88268e-05	1.99485e-05	3.06532e-05	1.78336e-05	2.58164e-05	2.21293e-05	3.28818e-05	4.6307e-05	2.34082e-05	2.09644e-05	4.44939e-05	2.6286e-05	3.1954e-05	2.58358e-05	3.86787e-05	2.94023e-05	2.42559e-05	3.32038e-05	2.73441e-05	3.72689e-05	1.74249e-05	2.94221e-05	3.88606e-05	3.00761e-05
D_0__Bacteria;D_1__Firmicutes;D_2__Bacilli;D_3__Bacillales;D_4__Bacillaceae;__	1.54681e-05	0.002568	1.40503e-05	2.68269e-05	1.23522e-05	2.93884e-05	3.33156e-05	0.000107411	3.26851e-05	2.31519e-05	4.13445e-05	2.48645e-05	2.19269e-05	2.00682e-05	2.28901e-05	2.23105e-05	0.00278204	3.20811e-05	1.87049e-05	1.94818e-05	2.3161e-05	3.25256e-05	3.73706e-05	2.50878e-05	0.00567887	1.99485e-05	3.06532e-05	0.00636659	2.58164e-05	2.21293e-05	3.28818e-05	4.6307e-05	2.34082e-05	0.00218029	4.44939e-05	0.00407434	3.1954e-05	2.58358e-05	3.86787e-05	2.94023e-05	2.42559e-05	3.32038e-05	2.73441e-05	3.72689e-05	1.74249e-05	2.94221e-05	3.88606e-05	3.00761e-05
D_0__Bacteria;D_1__Firmicutes;D_2__Bacilli;D_3__Bacillales;D_4__Family XI;D_5__Gemella	1.54681e-05	0.00932865	9.83519e-05	2.68269e-05	1.23522e-05	2.93884e-05	3.33156e-05	0.000107411	0.000588331	0.00395897	4.13445e-05	0.0135511	0.00100864	2.00682e-05	2.28901e-05	0.00352505	0.000547645	0.00125116	1.87049e-05	1.94818e-05	0.000185288	3.25256e-05	0.011398	0.00908179	2.88268e-05	0.000279279	0.00720351	0.000374505	2.58164e-05	2.21293e-05	3.28818e-05	0.000370456	0.00259831	0.000104822	4.44939e-05	0.000762295	3.1954e-05	0.00162765	0.00653671	0.00670371	0.00586994	0.0078029	0.000929698	0.0126714	0.000243949	0.00214782	0.00462441	3.00761e-05
D_0__Bacteria;D_1__Firmicutes;D_2__Bacilli;D_3__Bacillales;D_4__Listeriaceae;D_5__Listeria	1.54681e-05	5.24082e-05	1.40503e-05	2.68269e-05	1.23522e-05	2.93884e-05	3.33156e-05	0.000107411	3.26851e-05	0.00129651	4.13445e-05	2.48645e-05	2.19269e-05	2.00682e-05	2.28901e-05	2.23105e-05	2.19058e-05	3.20811e-05	1.87049e-05	1.94818e-05	2.3161e-05	3.25256e-05	3.73706e-05	2.50878e-05	0.00343038	0.000119691	3.06532e-05	1.78336e-05	2.58164e-05	2.21293e-05	3.28818e-05	4.6307e-05	2.34082e-05	2.09644e-05	4.44939e-05	2.6286e-05	3.1954e-05	2.58358e-05	3.86787e-05	2.94023e-05	2.42559e-05	3.32038e-05	2.73441e-05	3.72689e-05	1.74249e-05	2.94221e-05	3.88606e-05	3.00761e-05
D_0__Bacteria;D_1__Firmicutes;D_2__Bacilli;D_3__Bacillales;D_4__Paenibacillaceae;D_5__Ammoniphilus	1.54681e-05	0.00492637	0.000857067	2.68269e-05	1.23522e-05	2.93884e-05	3.33156e-05	0.000107411	0.00487008	2.31519e-05	4.13445e-05	0.0148192	0.000986712	2.00682e-05	0.00876691	0.00292267	0.00254107	3.20811e-05	1.87049e-05	1.94818e-05	0.00787475	3.25256e-05	0.00560559	2.50878e-05	2.88268e-05	0.00233398	3.06532e-05	0.00235403	2.58164e-05	2.21293e-05	3.28818e-05	4.6307e-05	0.00220037	0.00597484	0.00249166	2.6286e-05	3.1954e-05	2.58358e-05	0.00433202	2.94023e-05	2.42559e-05	3.32038e-05	0.00382817	0.00204979	1.74249e-05	0.00326586	0.00396378	3.00761e-05
D_0__Bacteria;D_1__Firmicutes;D_2__Bacilli;D_3__Bacillales;D_4__Paenibacillaceae;D_5__Brevibacillus	1.54681e-05	0.00361616	0.000351257	2.68269e-05	1.23522e-05	2.93884e-05	3.33156e-05	0.000107411	3.26851e-05	0.00138911	0.00512672	2.48645e-05	2.19269e-05	2.00682e-05	2.28901e-05	0.00334657	0.00587076	3.20811e-05	1.87049e-05	1.94818e-05	0.0017834	3.25256e-05	3.73706e-05	2.50878e-05	0.00680311	1.99485e-05	3.06532e-05	1.78336e-05	2.58164e-05	2.21293e-05	3.28818e-05	4.6307e-05	2.34082e-05	2.09644e-05	0.00382647	2.6286e-05	3.1954e-05	0.00149848	0.00371316	2.94023e-05	2.42559e-05	3.32038e-05	0.00336332	3.72689e-05	1.74249e-05	0.00391315	0.00349745	3.00761e-05
D_0__Bacteria;D_1__Firmicutes;D_2__Bacilli;D_3__Bacillales;D_4__Paenibacillaceae;D_5__Paenibacillus	1.54681e-05	5.24082e-05	1.40503e-05	2.68269e-05	1.23522e-05	2.93884e-05	3.33156e-05	0.000107411	3.26851e-05	2.31519e-05	0.00210857	2.48645e-05	2.19269e-05	2.00682e-05	2.28901e-05	2.23105e-05	2.19058e-05	3.20811e-05	1.87049e-05	1.94818e-05	2.3161e-05	3.25256e-05	0.0012706	2.50878e-05	2.88268e-05	1.99485e-05	3.06532e-05	1.78336e-05	2.58164e-05	2.21293e-05	3.28818e-05	4.6307e-05	2.34082e-05	2.09644e-05	4.44939e-05	2.6286e-05	3.1954e-05	2.58358e-05	3.86787e-05	2.94023e-05	2.42559e-05	0.0043497	0.00453912	3.72689e-05	1.74249e-05	2.94221e-05	3.88606e-05	3.00761e-05
D_0__Bacteria;D_1__Firmicutes;D_2__Bacilli;D_3__Bacillales;D_4__Planococcaceae;D_5__Lysinibacillus	1.54681e-05	5.24082e-05	1.40503e-05	2.68269e-05	1.23522e-05	2.93884e-05	3.33156e-05	0.000107411	3.26851e-05	2.31519e-05	4.13445e-05	0.000248645	2.19269e-05	2.00682e-05	2.28901e-05	2.23105e-05	2.19058e-05	3.20811e-05	1.87049e-05	1.94818e-05	2.3161e-05	3.25256e-05	3.73706e-05	2.50878e-05	2.88268e-05	1.99485e-05	3.06532e-05	1.78336e-05	2.58164e-05	2.21293e-05	3.28818e-05	4.6307e-05	2.34082e-05	2.09644e-05	4.44939e-05	2.6286e-05	3.1954e-05	2.58358e-05	3.86787e-05	2.94023e-05	2.42559e-05	0.00332038	2.73441e-05	3.72689e-05	1.74249e-05	2.94221e-05	3.88606e-05	3.00761e-05
D_0__Bacteria;D_1__Firmicutes;D_2__Bacilli;D_3__Bacillales;D_4__Staphylococcaceae;D_5__Staphylococcus	0.00066513	0.0646717	0.242339	2.68269e-05	0.00123522	0.563347	3.33156e-05	0.000107411	0.0405622	0.0532957	0.0570968	0.0682282	0.0772048	2.00682e-05	0.0715316	0.0752086	0.0487185	0.000481217	0.0193408	0.000584454	0.0441681	3.25256e-05	0.0375575	0.0849724	0.0780917	0.0805322	0.106459	0.059796	0.00180715	0.926597	0.010851	4.6307e-05	0.0657772	0.0542767	0.0754171	0.114081	0.00047931	0.0291428	0.0730641	0.0545706	0.0410411	0.0717203	0.0733095	0.0851968	0.00102807	0.0414852	0.0324875	0.568889
D_0__Bacteria;D_1__Firmicutes;D_2__Bacilli;D_3__Bacillales;__;__	1.54681e-05	5.24082e-05	1.40503e-05	2.68269e-05	1.23522e-05	2.93884e-05	3.33156e-05	0.000107411	3.26851e-05	2.31519e-05	4.13445e-05	2.48645e-05	2.19269e-05	2.00682e-05	2.28901e-05	2.23105e-05	2.19058e-05	3.20811e-05	1.87049e-05	1.94818e-05	2.3161e-05	3.25256e-05	3.73706e-05	2.50878e-05	0.00299798	1.99485e-05	3.06532e-05	1.78336e-05	2.58164e-05	2.21293e-05	3.28818e-05	4.6307e-05	2.34082e-05	2.09644e-05	4.44939e-05	2.6286e-05	3.1954e-05	2.58358e-05	3.86787e-05	2.94023e-05	2.42559e-05	3.32038e-05	2.73441e-05	3.72689e-05	1.74249e-05	2.94221e-05	3.88606e-05	3.00761e-05
D_0__Bacteria;D_1__Firmicutes;D_2__Bacilli;D_3__Lactobacillales;D_4__Aerococcaceae;D_5__Abiotrophia	1.54681e-05	5.24082e-05	1.40503e-05	2.68269e-05	1.23522e-05	2.93884e-05	3.33156e-05	0.000107411	3.26851e-05	2.31519e-05	4.13445e-05	2.48645e-05	2.19269e-05	2.00682e-05	0.00510449	2.23105e-05	0.00026287	3.20811e-05	1.87049e-05	1.94818e-05	2.3161e-05	3.25256e-05	3.73706e-05	0.000175615	2.88268e-05	1.99485e-05	3.06532e-05	0.000196169	2.58164e-05	2.21293e-05	3.28818e-05	4.6307e-05	0.00231742	0.00197065	4.44939e-05	2.6286e-05	3.1954e-05	0.000826745	0.00332637	2.94023e-05	2.42559e-05	3.32038e-05	2.73441e-05	3.72689e-05	1.74249e-05	2.94221e-05	3.88606e-05	3.00761e-05
D_0__Bacteria;D_1__Firmicutes;D_2__Bacilli;D_3__Lactobacillales;D_4__Carnobacteriaceae;D_5__Dolosigranulum	9.28089e-05	0.166501	0.0448766	2.68269e-05	1.23522e-05	2.93884e-05	3.33156e-05	0.000107411	0.295179	0.174496	0.15529	0.23482	0.336337	2.00682e-05	0.232472	0.222614	0.304053	3.20811e-05	0.00432083	1.94818e-05	0.173545	3.25256e-05	0.28241	0.00943302	0.273825	0.287199	0.233302	0.302921	0.000258164	0.00101795	3.28818e-05	4.6307e-05	0.229939	0.206038	0.208899	0.0784901	3.1954e-05	0.138816	0.271525	0.280586	0.162054	0.30179	0.252796	0.241764	0.00141142	0.213958	0.313761	3.00761e-05
D_0__Bacteria;D_1__Firmicutes;D_2__Bacilli;D_3__Lactobacillales;D_4__Carnobacteriaceae;D_5__Granulicatella	1.54681e-05	5.24082e-05	1.40503e-05	2.68269e-05	1.23522e-05	2.93884e-05	3.33156e-05	0.000107411	3.26851e-05	2.31519e-05	0.00082689	2.48645e-05	0.00467044	2.00682e-05	2.28901e-05	2.23105e-05	0.00626506	3.20811e-05	0.00104747	1.94818e-05	2.3161e-05	3.25256e-05	3.73706e-05	0.00213246	2.88268e-05	0.000339125	0.00377035	0.000374505	2.58164e-05	2.21293e-05	3.28818e-05	0.000416763	2.34082e-05	2.09644e-05	0.00244716	2.6286e-05	3.1954e-05	0.00196352	0.00247544	0.00335186	2.42559e-05	0.000996115	0.000437505	3.72689e-05	0.000209099	2.94221e-05	0.00392492	3.00761e-05
D_0__Bacteria;D_1__Firmicutes;D_2__Bacilli;D_3__Lactobacillales;D_4__Carnobacteriaceae;__	1.54681e-05	5.24082e-05	1.40503e-05	2.68269e-05	1.23522e-05	2.93884e-05	3.33156e-05	0.000107411	3.26851e-05	2.31519e-05	4.13445e-05	2.48645e-05	2.19269e-05	2.00682e-05	2.28901e-05	2.23105e-05	2.19058e-05	3.20811e-05	1.87049e-05	1.94818e-05	2.3161e-05	3.25256e-05	3.73706e-05	2.50878e-05	2.88268e-05	1.99485e-05	3.06532e-05	1.78336e-05	2.58164e-05	2.21293e-05	3.28818e-05	4.6307e-05	2.34082e-05	2.09644e-05	4.44939e-05	2.6286e-05	3.1954e-05	2.58358e-05	3.86787e-05	2.94023e-05	2.42559e-05	3.32038e-05	2.73441e-05	3.72689e-05	1.74249e-05	0.0025303	3.88606e-05	3.00761e-05
D_0__Bacteria;D_1__Firmicutes;D_2__Bacilli;D_3__Lactobacillales;D_4__Enterococcaceae;D_5__Enterococcus	1.54681e-05	0.00686547	1.40503e-05	2.68269e-05	1.23522e-05	2.93884e-05	3.33156e-05	0.000107411	0.00264749	0.00152803	4.13445e-05	2.48645e-05	2.19269e-05	2.00682e-05	0.00288415	2.23105e-05	0.00350493	3.20811e-05	1.87049e-05	1.94818e-05	2.3161e-05	3.25256e-05	0.0147614	2.50878e-05	2.88268e-05	0.00750065	3.06532e-05	1.78336e-05	0.000232348	2.21293e-05	3.28818e-05	4.6307e-05	0.00264513	2.09644e-05	4.44939e-05	2.6286e-05	3.1954e-05	0.00320364	3.86787e-05	2.94023e-05	2.42559e-05	3.32038e-05	2.73441e-05	3.72689e-05	1.74249e-05	0.00273626	3.88606e-05	3.00761e-05
D_0__Bacteria;D_1__Firmicutes;D_2__Bacilli;D_3__Lactobacillales;D_4__Lactobacillaceae;D_5__Lactobacillus	1.54681e-05	0.013102	0.00151743	2.68269e-05	1.23522e-05	2.93884e-05	0.000399787	0.000966702	0.0197418	0.0134744	0.017282	0.00768313	0.00475815	2.00682e-05	0.0148557	0.0430592	0.00990142	0.000192487	0.00274962	1.94818e-05	0.00942653	0.000748089	0.0118465	0.014852	0.0204093	0.0178739	3.06532e-05	0.0049399	2.58164e-05	0.00174821	0.000460345	4.6307e-05	0.0162219	0.0106709	0.0127697	0.00013143	3.1954e-05	0.00813827	0.0141564	0.0209932	0.00446309	0.010094	0.00869541	0.00853459	1.74249e-05	0.0218901	3.88606e-05	3.00761e-05
D_0__Bacteria;D_1__Firmicutes;D_2__Bacilli;D_3__Lactobacillales;D_4__P5D1-392;D_5__Streptococcus sp. oral clone ASCB12	1.54681e-05	0.00178188	1.40503e-05	2.68269e-05	1.23522e-05	2.93884e-05	3.33156e-05	0.000107411	3.26851e-05	2.31519e-05	4.13445e-05	2.48645e-05	2.19269e-05	2.00682e-05	2.28901e-05	2.23105e-05	2.19058e-05	3.20811e-05	1.87049e-05	1.94818e-05	2.3161e-05	3.25256e-05	3.73706e-05	2.50878e-05	2.88268e-05	1.99485e-05	3.06532e-05	1.78336e-05	2.58164e-05	2.21293e-05	3.28818e-05	4.6307e-05	2.34082e-05	2.09644e-05	4.44939e-05	2.6286e-05	3.1954e-05	2.58358e-05	3.86787e-05	2.94023e-05	2.42559e-05	3.32038e-05	2.73441e-05	3.72689e-05	1.74249e-05	2.94221e-05	3.88606e-05	3.00761e-05
D_0__Bacteria;D_1__Firmicutes;D_2__Bacilli;D_3__Lactobacillales;D_4__Streptococcaceae;D_5__Lactococcus	1.54681e-05	5.24082e-05	1.40503e-05	2.68269e-05	1.23522e-05	2.93884e-05	3.33156e-05	0.000107411	3.26851e-05	2.31519e-05	4.13445e-05	2.48645e-05	2.19269e-05	2.00682e-05	2.28901e-05	2.23105e-05	2.19058e-05	3.20811e-05	1.87049e-05	1.94818e-05	2.3161e-05	3.25256e-05	3.73706e-05	2.50878e-05	2.88268e-05	1.99485e-05	3.06532e-05	1.78336e-05	2.58164e-05	2.21293e-05	3.28818e-05	4.6307e-05	2.34082e-05	2.09644e-05	4.44939e-05	2.6286e-05	3.1954e-05	2.58358e-05	3.86787e-05	2.94023e-05	2.42559e-05	3.32038e-05	2.73441e-05	3.72689e-05	0.000278799	2.94221e-05	3.88606e-05	3.00761e-05
D_0__Bacteria;D_1__Firmicutes;D_2__Bacilli;D_3__Lactobacillales;D_4__Streptococcaceae;D_5__Streptococcus	0.000216554	0.00817567	0.00200919	2.68269e-05	0.113999	0.0294472	3.33156e-05	0.0258861	0.00840007	0.0514898	0.0425849	0.0316276	0.0239004	0.105278	0.020624	0.0229129	0.0308653	0.00365725	0.830291	0.0333139	0.0235548	0.039974	0.0125565	0.0404415	0.016979	0.0136049	0.0380406	0.0235047	0.113618	0.00261125	0.0856241	0.055059	0.0257725	0.0157442	0.0399555	0.049076	0.260681	0.0232264	0.050089	0.0253153	0.0169549	0.0232095	0.0327309	0.0405486	0.0982244	0.0168	0.0422415	0.382237
D_0__Bacteria;D_1__Firmicutes;D_2__Bacilli;D_3__Lactobacillales;__;__	1.54681e-05	5.24082e-05	1.40503e-05	2.68269e-05	1.23522e-05	2.93884e-05	3.33156e-05	0.000107411	9.80552e-05	2.31519e-05	4.13445e-05	2.48645e-05	2.19269e-05	2.00682e-05	0.000206011	2.23105e-05	0.000153341	3.20811e-05	1.87049e-05	1.94818e-05	2.3161e-05	3.25256e-05	3.73706e-05	2.50878e-05	2.88268e-05	1.99485e-05	3.06532e-05	1.78336e-05	2.58164e-05	0.000199164	3.28818e-05	4.6307e-05	2.34082e-05	2.09644e-05	0.003604	2.6286e-05	3.1954e-05	2.58358e-05	3.86787e-05	2.94023e-05	2.42559e-05	3.32038e-05	2.73441e-05	0.00245975	1.74249e-05	2.94221e-05	3.88606e-05	3.00761e-05
D_0__Bacteria;D_1__Firmicutes;D_2__Bacilli;__;__;__	1.54681e-05	5.24082e-05	1.40503e-05	2.68269e-05	1.23522e-05	2.93884e-05	3.33156e-05	0.000107411	3.26851e-05	2.31519e-05	4.13445e-05	2.48645e-05	2.19269e-05	2.00682e-05	0.00668391	2.23105e-05	2.19058e-05	3.20811e-05	0.000953949	1.94818e-05	2.3161e-05	3.25256e-05	3.73706e-05	2.50878e-05	2.88268e-05	1.99485e-05	3.06532e-05	1.78336e-05	2.58164e-05	2.21293e-05	3.28818e-05	4.6307e-05	2.34082e-05	2.09644e-05	0.00222469	2.6286e-05	3.1954e-05	2.58358e-05	0.00282355	2.94023e-05	2.42559e-05	3.32038e-05	2.73441e-05	3.72689e-05	1.74249e-05	2.94221e-05	3.88606e-05	3.00761e-05
D_0__Bacteria;D_1__Firmicutes;D_2__Clostridia;D_3__Clostridiales;D_4__Christensenellaceae;D_5__Christensenellaceae R-7 group	1.54681e-05	5.24082e-05	1.40503e-05	2.68269e-05	1.23522e-05	2.93884e-05	3.33156e-05	0.000107411	3.26851e-05	2.31519e-05	4.13445e-05	2.48645e-05	2.19269e-05	2.00682e-05	2.28901e-05	2.23105e-05	2.19058e-05	3.20811e-05	1.87049e-05	1.94818e-05	2.3161e-05	3.25256e-05	0.000186853	2.50878e-05	2.88268e-05	1.99485e-05	3.06532e-05	1.78336e-05	2.58164e-05	2.21293e-05	3.28818e-05	4.6307e-05	2.34082e-05	2.09644e-05	4.44939e-05	2.6286e-05	3.1954e-05	2.58358e-05	3.86787e-05	2.94023e-05	0.00128557	3.32038e-05	2.73441e-05	3.72689e-05	1.74249e-05	2.94221e-05	3.88606e-05	3.00761e-05
D_0__Bacteria;D_1__Firmicutes;D_2__Clostridia;D_3__Clostridiales;D_4__Clostridiaceae 1;D_5__Candidatus Arthromitus	1.54681e-05	5.24082e-05	1.40503e-05	2.68269e-05	1.23522e-05	2.93884e-05	3.33156e-05	0.000107411	3.26851e-05	2.31519e-05	4.13445e-05	2.48645e-05	2.19269e-05	2.00682e-05	2.28901e-05	2.23105e-05	2.19058e-05	3.20811e-05	1.87049e-05	1.94818e-05	2.3161e-05	3.25256e-05	3.73706e-05	2.50878e-05	2.88268e-05	1.99485e-05	9.19597e-05	1.78336e-05	2.58164e-05	2.21293e-05	3.28818e-05	4.6307e-05	2.34082e-05	2.09644e-05	4.44939e-05	2.6286e-05	3.1954e-05	2.58358e-05	3.86787e-05	2.94023e-05	2.42559e-05	3.32038e-05	2.73441e-05	3.72689e-05	1.74249e-05	2.94221e-05	3.88606e-05	3.00761e-05
D_0__Bacteria;D_1__Firmicutes;D_2__Clostridia;D_3__Clostridiales;D_4__Clostridiaceae 1;D_5__Clostridium sensu stricto 1	1.54681e-05	5.24082e-05	1.40503e-05	2.68269e-05	1.23522e-05	2.93884e-05	3.33156e-05	0.000107411	3.26851e-05	0.000162063	4.13445e-05	2.48645e-05	2.19269e-05	2.00682e-05	2.28901e-05	2.23105e-05	2.19058e-05	3.20811e-05	1.87049e-05	1.94818e-05	2.3161e-05	3.25256e-05	3.73706e-05	2.50878e-05	2.88268e-05	9.97427e-05	3.06532e-05	1.78336e-05	2.58164e-05	2.21293e-05	3.28818e-05	4.6307e-05	2.34082e-05	2.09644e-05	4.44939e-05	2.6286e-05	3.1954e-05	0.0010851	3.86787e-05	2.94023e-05	2.42559e-05	3.32038e-05	0.000109376	0.000186345	1.74249e-05	2.94221e-05	3.88606e-05	3.00761e-05
D_0__Bacteria;D_1__Firmicutes;D_2__Clostridia;D_3__Clostridiales;D_4__Clostridiaceae 1;D_5__Clostridium sensu stricto 10	1.54681e-05	0.000262041	1.40503e-05	2.68269e-05	1.23522e-05	2.93884e-05	3.33156e-05	0.000107411	3.26851e-05	2.31519e-05	0.00301815	2.48645e-05	8.77078e-05	2.00682e-05	2.28901e-05	2.23105e-05	2.19058e-05	3.20811e-05	1.87049e-05	1.94818e-05	2.3161e-05	3.25256e-05	3.73706e-05	2.50878e-05	2.88268e-05	1.99485e-05	3.06532e-05	1.78336e-05	2.58164e-05	2.21293e-05	3.28818e-05	4.6307e-05	2.34082e-05	2.09644e-05	4.44939e-05	2.6286e-05	3.1954e-05	2.58358e-05	3.86787e-05	2.94023e-05	2.42559e-05	3.32038e-05	2.73441e-05	3.72689e-05	1.74249e-05	2.94221e-05	3.88606e-05	3.00761e-05
D_0__Bacteria;D_1__Firmicutes;D_2__Clostridia;D_3__Clostridiales;D_4__Clostridiaceae 1;D_5__Clostridium sensu stricto 11	1.54681e-05	5.24082e-05	1.40503e-05	2.68269e-05	1.23522e-05	2.93884e-05	3.33156e-05	0.000107411	3.26851e-05	2.31519e-05	4.13445e-05	2.48645e-05	2.19269e-05	2.00682e-05	2.28901e-05	2.23105e-05	2.19058e-05	3.20811e-05	1.87049e-05	1.94818e-05	2.3161e-05	3.25256e-05	3.73706e-05	2.50878e-05	2.88268e-05	1.99485e-05	3.06532e-05	1.78336e-05	2.58164e-05	2.21293e-05	3.28818e-05	4.6307e-05	2.34082e-05	2.09644e-05	4.44939e-05	2.6286e-05	3.1954e-05	2.58358e-05	0.000232072	2.94023e-05	2.42559e-05	3.32038e-05	2.73441e-05	3.72689e-05	1.74249e-05	2.94221e-05	3.88606e-05	3.00761e-05
D_0__Bacteria;D_1__Firmicutes;D_2__Clostridia;D_3__Clostridiales;D_4__Clostridiaceae 1;D_5__Clostridium sensu stricto 12	1.54681e-05	5.24082e-05	1.40503e-05	2.68269e-05	1.23522e-05	2.93884e-05	3.33156e-05	0.000107411	3.26851e-05	2.31519e-05	4.13445e-05	2.48645e-05	2.19269e-05	2.00682e-05	2.28901e-05	2.23105e-05	0.00026287	3.20811e-05	1.87049e-05	1.94818e-05	2.3161e-05	3.25256e-05	3.73706e-05	2.50878e-05	2.88268e-05	1.99485e-05	3.06532e-05	1.78336e-05	2.58164e-05	2.21293e-05	3.28818e-05	4.6307e-05	2.34082e-05	2.09644e-05	4.44939e-05	2.6286e-05	3.1954e-05	2.58358e-05	3.86787e-05	2.94023e-05	2.42559e-05	3.32038e-05	2.73441e-05	3.72689e-05	1.74249e-05	2.94221e-05	3.88606e-05	3.00761e-05
D_0__Bacteria;D_1__Firmicutes;D_2__Clostridia;D_3__Clostridiales;D_4__Clostridiaceae 1;D_5__Clostridium sensu stricto 13	1.54681e-05	5.24082e-05	1.40503e-05	2.68269e-05	1.23522e-05	2.93884e-05	3.33156e-05	0.000107411	3.26851e-05	0.00273192	4.13445e-05	2.48645e-05	2.19269e-05	2.00682e-05	2.28901e-05	2.23105e-05	2.19058e-05	3.20811e-05	1.87049e-05	1.94818e-05	2.3161e-05	3.25256e-05	3.73706e-05	2.50878e-05	2.88268e-05	1.99485e-05	3.06532e-05	1.78336e-05	2.58164e-05	2.21293e-05	3.28818e-05	4.6307e-05	2.34082e-05	2.09644e-05	4.44939e-05	2.6286e-05	3.1954e-05	2.58358e-05	3.86787e-05	2.94023e-05	2.42559e-05	3.32038e-05	2.73441e-05	3.72689e-05	1.74249e-05	2.94221e-05	3.88606e-05	3.00761e-05
D_0__Bacteria;D_1__Firmicutes;D_2__Clostridia;D_3__Clostridiales;D_4__Clostridiaceae 1;D_5__Clostridium sensu stricto 5	1.54681e-05	5.24082e-05	1.40503e-05	2.68269e-05	1.23522e-05	2.93884e-05	3.33156e-05	0.000107411	3.26851e-05	2.31519e-05	4.13445e-05	2.48645e-05	2.19269e-05	2.00682e-05	2.28901e-05	2.23105e-05	2.19058e-05	3.20811e-05	1.87049e-05	1.94818e-05	2.3161e-05	3.25256e-05	3.73706e-05	2.50878e-05	2.88268e-05	1.99485e-05	3.06532e-05	1.78336e-05	2.58164e-05	2.21293e-05	3.28818e-05	4.6307e-05	2.34082e-05	0.00457023	4.44939e-05	2.6286e-05	3.1954e-05	2.58358e-05	3.86787e-05	2.94023e-05	2.42559e-05	3.32038e-05	2.73441e-05	3.72689e-05	1.74249e-05	2.94221e-05	3.88606e-05	3.00761e-05
D_0__Bacteria;D_1__Firmicutes;D_2__Clostridia;D_3__Clostridiales;D_4__Clostridiaceae 1;D_5__Clostridium sensu stricto 8	1.54681e-05	5.24082e-05	1.40503e-05	2.68269e-05	1.23522e-05	2.93884e-05	3.33156e-05	0.000107411	3.26851e-05	2.31519e-05	4.13445e-05	2.48645e-05	2.19269e-05	2.00682e-05	2.28901e-05	2.23105e-05	2.19058e-05	3.20811e-05	1.87049e-05	1.94818e-05	2.3161e-05	3.25256e-05	3.73706e-05	2.50878e-05	2.88268e-05	1.99485e-05	3.06532e-05	1.78336e-05	2.58164e-05	2.21293e-05	3.28818e-05	4.6307e-05	0.000117041	2.09644e-05	4.44939e-05	2.6286e-05	3.1954e-05	2.58358e-05	3.86787e-05	0.000235218	2.42559e-05	3.32038e-05	0.000191408	3.72689e-05	1.74249e-05	2.94221e-05	3.88606e-05	3.00761e-05
D_0__Bacteria;D_1__Firmicutes;D_2__Clostridia;D_3__Clostridiales;D_4__Clostridiaceae 1;D_5__Clostridium sensu stricto 9	1.54681e-05	5.24082e-05	1.40503e-05	2.68269e-05	1.23522e-05	2.93884e-05	3.33156e-05	0.000107411	3.26851e-05	2.31519e-05	4.13445e-05	2.48645e-05	2.19269e-05	2.00682e-05	2.28901e-05	0.000178484	2.19058e-05	3.20811e-05	1.87049e-05	1.94818e-05	2.3161e-05	3.25256e-05	3.73706e-05	2.50878e-05	2.88268e-05	1.99485e-05	3.06532e-05	1.78336e-05	2.58164e-05	2.21293e-05	3.28818e-05	4.6307e-05	2.34082e-05	2.09644e-05	4.44939e-05	2.6286e-05	3.1954e-05	2.58358e-05	3.86787e-05	2.94023e-05	2.42559e-05	3.32038e-05	2.73441e-05	3.72689e-05	1.74249e-05	2.94221e-05	3.88606e-05	3.00761e-05
D_0__Bacteria;D_1__Firmicutes;D_2__Clostridia;D_3__Clostridiales;D_4__Clostridiaceae 1;__	1.54681e-05	5.24082e-05	1.40503e-05	2.68269e-05	1.23522e-05	2.93884e-05	3.33156e-05	0.000107411	3.26851e-05	2.31519e-05	4.13445e-05	2.48645e-05	2.19269e-05	2.00682e-05	2.28901e-05	2.23105e-05	2.19058e-05	3.20811e-05	1.87049e-05	1.94818e-05	2.3161e-05	3.25256e-05	3.73706e-05	0.000100351	2.88268e-05	1.99485e-05	3.06532e-05	1.78336e-05	2.58164e-05	2.21293e-05	3.28818e-05	4.6307e-05	2.34082e-05	2.09644e-05	4.44939e-05	2.6286e-05	3.1954e-05	2.58358e-05	3.86787e-05	2.94023e-05	2.42559e-05	3.32038e-05	0.000164064	3.72689e-05	1.74249e-05	2.94221e-05	3.88606e-05	3.00761e-05
D_0__Bacteria;D_1__Firmicutes;D_2__Clostridia;D_3__Clostridiales;D_4__Clostridiales vadinBB60 group;D_5__Clostridiales bacterium canine oral taxon 162	1.54681e-05	5.24082e-05	1.40503e-05	2.68269e-05	1.23522e-05	2.93884e-05	3.33156e-05	0.000107411	0.000457591	2.31519e-05	4.13445e-05	2.48645e-05	2.19269e-05	2.00682e-05	2.28901e-05	2.23105e-05	2.19058e-05	3.20811e-05	1.87049e-05	1.94818e-05	2.3161e-05	3.25256e-05	3.73706e-05	2.50878e-05	2.88268e-05	1.99485e-05	3.06532e-05	1.78336e-05	2.58164e-05	2.21293e-05	3.28818e-05	4.6307e-05	2.34082e-05	2.09644e-05	4.44939e-05	2.6286e-05	3.1954e-05	2.58358e-05	3.86787e-05	2.94023e-05	2.42559e-05	3.32038e-05	2.73441e-05	3.72689e-05	1.74249e-05	2.94221e-05	3.88606e-05	3.00761e-05
D_0__Bacteria;D_1__Firmicutes;D_2__Clostridia;D_3__Clostridiales;D_4__Clostridiales vadinBB60 group;D_5__Clostridiales bacterium feline oral taxon 148	1.54681e-05	5.24082e-05	1.40503e-05	2.68269e-05	1.23522e-05	2.93884e-05	3.33156e-05	0.000107411	3.26851e-05	2.31519e-05	4.13445e-05	2.48645e-05	2.19269e-05	2.00682e-05	2.28901e-05	2.23105e-05	2.19058e-05	3.20811e-05	1.87049e-05	1.94818e-05	2.3161e-05	0.0349976	3.73706e-05	2.50878e-05	2.88268e-05	1.99485e-05	3.06532e-05	1.78336e-05	2.58164e-05	2.21293e-05	3.28818e-05	0.00694605	2.34082e-05	2.09644e-05	4.44939e-05	2.6286e-05	3.1954e-05	2.58358e-05	3.86787e-05	2.94023e-05	2.42559e-05	3.32038e-05	2.73441e-05	3.72689e-05	0.0130687	2.94221e-05	3.88606e-05	3.00761e-05
D_0__Bacteria;D_1__Firmicutes;D_2__Clostridia;D_3__Clostridiales;D_4__Clostridiales vadinBB60 group;D_5__uncultured bacterium	1.54681e-05	5.24082e-05	0.00101162	2.68269e-05	1.23522e-05	2.93884e-05	3.33156e-05	0.000107411	3.26851e-05	0.00141227	0.00277008	2.48645e-05	2.19269e-05	2.00682e-05	0.000709593	2.23105e-05	0.00707558	3.20811e-05	1.87049e-05	1.94818e-05	0.000138966	3.25256e-05	0.00564296	2.50878e-05	2.88268e-05	0.0027529	3.06532e-05	1.78336e-05	0.000129082	2.21293e-05	3.28818e-05	4.6307e-05	2.34082e-05	0.00167715	4.44939e-05	2.6286e-05	3.1954e-05	0.00434041	3.86787e-05	0.00317544	0.00145536	0.00972872	2.73441e-05	3.72689e-05	1.74249e-05	0.0025303	3.88606e-05	3.00761e-05
D_0__Bacteria;D_1__Firmicutes;D_2__Clostridia;D_3__Clostridiales;D_4__Clostridiales vadinBB60 group;__	1.54681e-05	5.24082e-05	1.40503e-05	2.68269e-05	1.23522e-05	2.93884e-05	3.33156e-05	0.000107411	3.26851e-05	2.31519e-05	4.13445e-05	2.48645e-05	2.19269e-05	2.00682e-05	2.28901e-05	2.23105e-05	2.19058e-05	3.20811e-05	1.87049e-05	1.94818e-05	2.3161e-05	3.25256e-05	3.73706e-05	2.50878e-05	2.88268e-05	1.99485e-05	3.06532e-05	1.78336e-05	2.58164e-05	2.21293e-05	3.28818e-05	4.6307e-05	2.34082e-05	2.09644e-05	4.44939e-05	2.6286e-05	3.1954e-05	0.00242856	3.86787e-05	2.94023e-05	2.42559e-05	3.32038e-05	2.73441e-05	3.72689e-05	1.74249e-05	2.94221e-05	3.88606e-05	3.00761e-05
D_0__Bacteria;D_1__Firmicutes;D_2__Clostridia;D_3__Clostridiales;D_4__Defluviitaleaceae;D_5__Defluviitaleaceae UCG-011	1.54681e-05	5.24082e-05	1.40503e-05	2.68269e-05	1.23522e-05	2.93884e-05	3.33156e-05	0.000107411	3.26851e-05	2.31519e-05	4.13445e-05	2.48645e-05	2.19269e-05	2.00682e-05	2.28901e-05	2.23105e-05	2.19058e-05	3.20811e-05	1.87049e-05	1.94818e-05	2.3161e-05	3.25256e-05	3.73706e-05	2.50878e-05	2.88268e-05	1.99485e-05	3.06532e-05	1.78336e-05	2.58164e-05	2.21293e-05	3.28818e-05	0.000509377	2.34082e-05	2.09644e-05	4.44939e-05	2.6286e-05	3.1954e-05	2.58358e-05	3.86787e-05	2.94023e-05	0.000388095	3.32038e-05	2.73441e-05	3.72689e-05	1.74249e-05	2.94221e-05	3.88606e-05	3.00761e-05
D_0__Bacteria;D_1__Firmicutes;D_2__Clostridia;D_3__Clostridiales;D_4__Family XI;D_5__Anaerococcus	1.54681e-05	0.00225355	0.000899217	2.68269e-05	6.17612e-05	2.93884e-05	3.33156e-05	0.000107411	3.26851e-05	0.00435256	0.00405176	0.00320752	0.00289436	2.00682e-05	0.00121318	0.00363661	2.19058e-05	3.20811e-05	0.00398414	1.94818e-05	2.3161e-05	3.25256e-05	3.73706e-05	0.0299799	2.88268e-05	0.000917633	3.06532e-05	0.00458323	0.000542145	0.000597491	3.28818e-05	4.6307e-05	2.34082e-05	0.000901468	0.00832036	0.0149042	3.1954e-05	0.00067173	0.00386787	0.00446914	2.42559e-05	3.32038e-05	0.00311722	0.00760286	1.74249e-05	0.000264799	0.0040415	3.00761e-05
D_0__Bacteria;D_1__Firmicutes;D_2__Clostridia;D_3__Clostridiales;D_4__Family XI;D_5__Ezakiella	0.000494981	0.00246318	0.00154553	2.68269e-05	0.000135875	2.93884e-05	3.33156e-05	0.000107411	3.26851e-05	0.00743176	0.0115351	0.0101696	0.00377143	2.00682e-05	0.00334196	0.0143456	0.0189047	3.20811e-05	0.0023007	1.94818e-05	0.0090328	3.25256e-05	0.0156583	0.00629704	0.00331508	0.00947555	0.00542562	0.0051539	0.000283981	0.000641749	0.000493226	4.6307e-05	0.00959738	0.0156184	4.44939e-05	0.0171122	3.1954e-05	0.00529634	0.00765839	0.00611567	0.00371116	0.00700601	0.00637117	0.00968992	1.74249e-05	0.00367777	0.0109587	3.00761e-05
D_0__Bacteria;D_1__Firmicutes;D_2__Clostridia;D_3__Clostridiales;D_4__Family XI;D_5__Finegoldia	1.54681e-05	5.24082e-05	0.00119427	2.68269e-05	1.23522e-05	2.93884e-05	3.33156e-05	0.000107411	3.26851e-05	0.00414419	0.00202588	0.00487344	0.00278472	2.00682e-05	2.28901e-05	0.000825487	2.19058e-05	3.20811e-05	0.000710785	1.94818e-05	2.3161e-05	3.25256e-05	0.00732464	0.00188159	2.88268e-05	0.000478765	3.06532e-05	0.000285337	0.00043888	2.21293e-05	0.000295936	4.6307e-05	0.00386236	2.09644e-05	0.00444939	0.00460006	3.1954e-05	0.000335865	0.00278487	2.94023e-05	2.42559e-05	3.32038e-05	2.73441e-05	3.72689e-05	0.000226524	0.00297164	3.88606e-05	3.00761e-05
D_0__Bacteria;D_1__Firmicutes;D_2__Clostridia;D_3__Clostridiales;D_4__Family XI;D_5__Murdochiella	1.54681e-05	5.24082e-05	0.00181249	2.68269e-05	1.23522e-05	2.93884e-05	3.33156e-05	0.000107411	0.00205916	2.31519e-05	0.00504403	0.0034313	2.19269e-05	2.00682e-05	2.28901e-05	2.23105e-05	0.00895947	3.20811e-05	1.87049e-05	1.94818e-05	2.3161e-05	3.25256e-05	3.73706e-05	0.00346212	0.00386278	1.99485e-05	3.06532e-05	0.00595641	2.58164e-05	2.21293e-05	3.28818e-05	4.6307e-05	0.0025515	0.0036478	4.44939e-05	0.00265489	3.1954e-05	0.00131763	0.0025528	0.00205816	0.000412351	0.00288873	2.73441e-05	0.0175909	1.74249e-05	0.00144169	0.0066063	3.00761e-05
D_0__Bacteria;D_1__Firmicutes;D_2__Clostridia;D_3__Clostridiales;D_4__Family XI;D_5__Parvimonas	9.28089e-05	5.24082e-05	1.40503e-05	2.68269e-05	1.23522e-05	2.93884e-05	3.33156e-05	0.0298604	3.26851e-05	0.00111129	4.13445e-05	2.48645e-05	2.19269e-05	0.0256472	2.28901e-05	2.23105e-05	2.19058e-05	3.20811e-05	0.00138416	0.0338593	0.00287197	0.0665474	3.73706e-05	0.00429002	0.00331508	1.99485e-05	3.06532e-05	1.78336e-05	2.58164e-05	2.21293e-05	0.0320597	0.0942811	2.34082e-05	0.00194969	4.44939e-05	2.6286e-05	0.0960537	2.58358e-05	3.86787e-05	0.00346947	2.42559e-05	3.32038e-05	0.000464849	0.00197525	0.0287337	0.0461634	3.88606e-05	3.00761e-05
D_0__Bacteria;D_1__Firmicutes;D_2__Clostridia;D_3__Clostridiales;D_4__Family XI;D_5__Peptoniphilus	7.73407e-05	0.0188669	0.00407458	2.68269e-05	1.23522e-05	2.93884e-05	3.33156e-05	0.000107411	0.0126818	0.00463038	0.0121966	0.0210851	0.00583257	2.00682e-05	0.00398288	0.0108652	0.00488499	3.20811e-05	1.87049e-05	1.94818e-05	2.3161e-05	3.25256e-05	0.00930528	0.0476417	0.0248198	0.0253546	0.0154186	0.0193316	2.58164e-05	0.000730266	3.28818e-05	4.6307e-05	0.012617	0.0173585	0.00315907	0.0752832	0.000191724	0.00883584	0.00711689	0.0111729	0.010139	0.0124514	0.0041563	0.00700656	0.000331074	0.00820878	0.0178759	3.00761e-05
D_0__Bacteria;D_1__Firmicutes;D_2__Clostridia;D_3__Clostridiales;D_4__Family XI;D_5__Tepidimicrobium	1.54681e-05	5.24082e-05	1.40503e-05	2.68269e-05	1.23522e-05	2.93884e-05	3.33156e-05	0.000107411	3.26851e-05	2.31519e-05	4.13445e-05	2.48645e-05	2.19269e-05	2.00682e-05	2.28901e-05	2.23105e-05	2.19058e-05	3.20811e-05	1.87049e-05	1.94818e-05	2.3161e-05	3.25256e-05	3.73706e-05	2.50878e-05	2.88268e-05	1.99485e-05	3.06532e-05	1.78336e-05	2.58164e-05	2.21293e-05	3.28818e-05	4.6307e-05	2.34082e-05	2.09644e-05	4.44939e-05	2.6286e-05	3.1954e-05	2.58358e-05	3.86787e-05	2.94023e-05	2.42559e-05	3.32038e-05	2.73441e-05	3.72689e-05	1.74249e-05	2.94221e-05	0.00625656	3.00761e-05
D_0__Bacteria;D_1__Firmicutes;D_2__Clostridia;D_3__Clostridiales;D_4__Family XI;D_5__W5053	1.54681e-05	5.24082e-05	0.000646313	2.68269e-05	1.23522e-05	2.93884e-05	3.33156e-05	0.000107411	3.26851e-05	2.31519e-05	4.13445e-05	2.48645e-05	2.19269e-05	2.00682e-05	2.28901e-05	2.23105e-05	2.19058e-05	3.20811e-05	1.87049e-05	1.94818e-05	2.3161e-05	3.25256e-05	3.73706e-05	2.50878e-05	2.88268e-05	1.99485e-05	3.06532e-05	1.78336e-05	2.58164e-05	2.21293e-05	3.28818e-05	4.6307e-05	2.34082e-05	2.09644e-05	4.44939e-05	2.6286e-05	3.1954e-05	2.58358e-05	0.00201129	2.94023e-05	2.42559e-05	3.32038e-05	0.002543	3.72689e-05	1.74249e-05	2.94221e-05	3.88606e-05	3.00761e-05
D_0__Bacteria;D_1__Firmicutes;D_2__Clostridia;D_3__Clostridiales;D_4__Family XIII;D_5__Anaerovorax	1.54681e-05	5.24082e-05	1.40503e-05	2.68269e-05	1.23522e-05	2.93884e-05	3.33156e-05	0.000107411	0.00529498	2.31519e-05	4.13445e-05	2.48645e-05	2.19269e-05	2.00682e-05	2.28901e-05	2.23105e-05	2.19058e-05	3.20811e-05	1.87049e-05	1.94818e-05	2.3161e-05	3.25256e-05	3.73706e-05	2.50878e-05	2.88268e-05	1.99485e-05	3.06532e-05	1.78336e-05	2.58164e-05	2.21293e-05	3.28818e-05	4.6307e-05	2.34082e-05	2.09644e-05	4.44939e-05	2.6286e-05	3.1954e-05	2.58358e-05	3.86787e-05	2.94023e-05	2.42559e-05	3.32038e-05	2.73441e-05	3.72689e-05	1.74249e-05	2.94221e-05	3.88606e-05	3.00761e-05
D_0__Bacteria;D_1__Firmicutes;D_2__Clostridia;D_3__Clostridiales;D_4__Family XIII;D_5__Family XIII AD3011 group	1.54681e-05	5.24082e-05	1.40503e-05	2.68269e-05	1.23522e-05	2.93884e-05	3.33156e-05	0.000107411	3.26851e-05	2.31519e-05	4.13445e-05	2.48645e-05	2.19269e-05	2.00682e-05	2.28901e-05	2.23105e-05	2.19058e-05	3.20811e-05	1.87049e-05	1.94818e-05	2.3161e-05	3.25256e-05	3.73706e-05	2.50878e-05	2.88268e-05	0.000179537	3.06532e-05	1.78336e-05	2.58164e-05	2.21293e-05	3.28818e-05	4.6307e-05	2.34082e-05	2.09644e-05	4.44939e-05	0.00460006	3.1954e-05	2.58358e-05	3.86787e-05	2.94023e-05	2.42559e-05	3.32038e-05	2.73441e-05	3.72689e-05	1.74249e-05	2.94221e-05	3.88606e-05	3.00761e-05
D_0__Bacteria;D_1__Firmicutes;D_2__Clostridia;D_3__Clostridiales;D_4__Family XIII;D_5__Family XIII UCG-001	1.54681e-05	5.24082e-05	1.40503e-05	2.68269e-05	1.23522e-05	2.93884e-05	3.33156e-05	0.000107411	3.26851e-05	2.31519e-05	4.13445e-05	2.48645e-05	2.19269e-05	2.00682e-05	2.28901e-05	2.23105e-05	2.19058e-05	3.20811e-05	1.87049e-05	1.94818e-05	2.3161e-05	3.25256e-05	3.73706e-05	2.50878e-05	2.88268e-05	1.99485e-05	3.06532e-05	1.78336e-05	2.58164e-05	2.21293e-05	3.28818e-05	0.000833526	2.34082e-05	2.09644e-05	4.44939e-05	2.6286e-05	3.1954e-05	2.58358e-05	3.86787e-05	2.94023e-05	2.42559e-05	3.32038e-05	2.73441e-05	3.72689e-05	1.74249e-05	2.94221e-05	3.88606e-05	3.00761e-05
D_0__Bacteria;D_1__Firmicutes;D_2__Clostridia;D_3__Clostridiales;D_4__Family XIII;D_5__S5-A14a	1.54681e-05	5.24082e-05	0.000435558	2.68269e-05	1.23522e-05	2.93884e-05	3.33156e-05	0.000107411	3.26851e-05	2.31519e-05	4.13445e-05	2.48645e-05	0.00548173	2.00682e-05	2.28901e-05	2.23105e-05	2.19058e-05	3.20811e-05	1.87049e-05	1.94818e-05	2.3161e-05	3.25256e-05	3.73706e-05	2.50878e-05	2.88268e-05	1.99485e-05	0.0047819	1.78336e-05	2.58164e-05	2.21293e-05	3.28818e-05	4.6307e-05	2.34082e-05	2.09644e-05	4.44939e-05	2.6286e-05	3.1954e-05	2.58358e-05	3.86787e-05	2.94023e-05	2.42559e-05	0.00318757	0.00013672	3.72689e-05	1.74249e-05	2.94221e-05	3.88606e-05	3.00761e-05
D_0__Bacteria;D_1__Firmicutes;D_2__Clostridia;D_3__Clostridiales;D_4__Family XIII;D_5__[Eubacterium] brachy group	1.54681e-05	5.24082e-05	1.40503e-05	2.68269e-05	1.23522e-05	2.93884e-05	3.33156e-05	0.000107411	3.26851e-05	2.31519e-05	4.13445e-05	2.48645e-05	2.19269e-05	0.0178808	2.28901e-05	2.23105e-05	2.19058e-05	3.20811e-05	1.87049e-05	1.94818e-05	2.3161e-05	3.25256e-05	3.73706e-05	2.50878e-05	2.88268e-05	1.99485e-05	3.06532e-05	1.78336e-05	2.58164e-05	2.21293e-05	3.28818e-05	4.6307e-05	2.34082e-05	2.09644e-05	4.44939e-05	2.6286e-05	3.1954e-05	2.58358e-05	3.86787e-05	2.94023e-05	2.42559e-05	3.32038e-05	2.73441e-05	3.72689e-05	1.74249e-05	2.94221e-05	3.88606e-05	3.00761e-05
D_0__Bacteria;D_1__Firmicutes;D_2__Clostridia;D_3__Clostridiales;D_4__Family XIII;D_5__[Eubacterium] nodatum group	1.54681e-05	5.24082e-05	1.40503e-05	2.68269e-05	1.23522e-05	2.93884e-05	3.33156e-05	0.000107411	3.26851e-05	2.31519e-05	4.13445e-05	2.48645e-05	2.19269e-05	2.00682e-05	2.28901e-05	2.23105e-05	2.19058e-05	3.20811e-05	1.87049e-05	1.94818e-05	2.3161e-05	3.25256e-05	3.73706e-05	2.50878e-05	2.88268e-05	1.99485e-05	3.06532e-05	1.78336e-05	2.58164e-05	2.21293e-05	3.28818e-05	4.6307e-05	2.34082e-05	2.09644e-05	4.44939e-05	0.00128802	3.1954e-05	2.58358e-05	3.86787e-05	2.94023e-05	0.00135833	3.32038e-05	2.73441e-05	3.72689e-05	1.74249e-05	2.94221e-05	3.88606e-05	3.00761e-05
D_0__Bacteria;D_1__Firmicutes;D_2__Clostridia;D_3__Clostridiales;D_4__Family XIII;D_5__[Eubacterium] saphenum group	1.54681e-05	5.24082e-05	1.40503e-05	2.68269e-05	1.23522e-05	2.93884e-05	3.33156e-05	0.000107411	0.0013074	2.31519e-05	4.13445e-05	2.48645e-05	2.19269e-05	2.00682e-05	2.28901e-05	2.23105e-05	2.19058e-05	3.20811e-05	1.87049e-05	1.94818e-05	2.3161e-05	3.25256e-05	3.73706e-05	2.50878e-05	2.88268e-05	1.99485e-05	3.06532e-05	1.78336e-05	2.58164e-05	2.21293e-05	3.28818e-05	4.6307e-05	2.34082e-05	2.09644e-05	4.44939e-05	2.6286e-05	3.1954e-05	2.58358e-05	3.86787e-05	2.94023e-05	2.42559e-05	3.32038e-05	2.73441e-05	3.72689e-05	1.74249e-05	2.94221e-05	3.88606e-05	3.00761e-05
D_0__Bacteria;D_1__Firmicutes;D_2__Clostridia;D_3__Clostridiales;D_4__Family XIII;D_5__uncultured	1.54681e-05	5.24082e-05	1.40503e-05	2.68269e-05	1.23522e-05	2.93884e-05	3.33156e-05	0.000107411	3.26851e-05	2.31519e-05	4.13445e-05	2.48645e-05	2.19269e-05	2.00682e-05	2.28901e-05	2.23105e-05	2.19058e-05	3.20811e-05	1.87049e-05	1.94818e-05	2.3161e-05	3.25256e-05	3.73706e-05	2.50878e-05	2.88268e-05	1.99485e-05	3.06532e-05	1.78336e-05	2.58164e-05	2.21293e-05	3.28818e-05	0.00226904	2.34082e-05	2.09644e-05	4.44939e-05	2.6286e-05	3.1954e-05	2.58358e-05	3.86787e-05	2.94023e-05	2.42559e-05	3.32038e-05	2.73441e-05	3.72689e-05	1.74249e-05	0.00709074	3.88606e-05	3.00761e-05
D_0__Bacteria;D_1__Firmicutes;D_2__Clostridia;D_3__Clostridiales;D_4__Lachnospiraceae;D_5__A2	1.54681e-05	5.24082e-05	1.40503e-05	2.68269e-05	1.23522e-05	2.93884e-05	3.33156e-05	0.000107411	3.26851e-05	2.31519e-05	4.13445e-05	2.48645e-05	2.19269e-05	2.00682e-05	2.28901e-05	2.23105e-05	0.000153341	3.20811e-05	1.87049e-05	1.94818e-05	2.3161e-05	3.25256e-05	3.73706e-05	2.50878e-05	2.88268e-05	0.00013964	3.06532e-05	1.78336e-05	2.58164e-05	2.21293e-05	3.28818e-05	4.6307e-05	2.34082e-05	2.09644e-05	4.44939e-05	2.6286e-05	3.1954e-05	2.58358e-05	3.86787e-05	2.94023e-05	2.42559e-05	3.32038e-05	2.73441e-05	3.72689e-05	1.74249e-05	2.94221e-05	3.88606e-05	3.00761e-05
D_0__Bacteria;D_1__Firmicutes;D_2__Clostridia;D_3__Clostridiales;D_4__Lachnospiraceae;D_5__ASF356	1.54681e-05	5.24082e-05	1.40503e-05	2.68269e-05	1.23522e-05	2.93884e-05	3.33156e-05	0.000107411	3.26851e-05	2.31519e-05	4.13445e-05	2.48645e-05	2.19269e-05	2.00682e-05	2.28901e-05	2.23105e-05	2.19058e-05	3.20811e-05	1.87049e-05	1.94818e-05	2.3161e-05	3.25256e-05	3.73706e-05	2.50878e-05	2.88268e-05	1.99485e-05	3.06532e-05	1.78336e-05	2.58164e-05	2.21293e-05	3.28818e-05	4.6307e-05	2.34082e-05	0.000146751	4.44939e-05	2.6286e-05	3.1954e-05	2.58358e-05	3.86787e-05	0.000235218	2.42559e-05	3.32038e-05	2.73441e-05	3.72689e-05	1.74249e-05	2.94221e-05	3.88606e-05	3.00761e-05
D_0__Bacteria;D_1__Firmicutes;D_2__Clostridia;D_3__Clostridiales;D_4__Lachnospiraceae;D_5__Agathobacter	1.54681e-05	5.24082e-05	0.000210754	2.68269e-05	1.23522e-05	2.93884e-05	3.33156e-05	0.000107411	0.00356267	2.31519e-05	4.13445e-05	2.48645e-05	2.19269e-05	2.00682e-05	2.28901e-05	2.23105e-05	2.19058e-05	3.20811e-05	1.87049e-05	1.94818e-05	2.3161e-05	3.25256e-05	3.73706e-05	2.50878e-05	2.88268e-05	1.99485e-05	3.06532e-05	1.78336e-05	2.58164e-05	2.21293e-05	3.28818e-05	4.6307e-05	2.34082e-05	2.09644e-05	4.44939e-05	2.6286e-05	3.1954e-05	0.0013693	0.00313298	2.94023e-05	2.42559e-05	3.32038e-05	2.73441e-05	3.72689e-05	1.74249e-05	2.94221e-05	3.88606e-05	3.00761e-05
D_0__Bacteria;D_1__Firmicutes;D_2__Clostridia;D_3__Clostridiales;D_4__Lachnospiraceae;D_5__Blautia	1.54681e-05	0.00461192	0.00129263	2.68269e-05	1.23522e-05	2.93884e-05	3.33156e-05	0.000107411	0.0131394	0.00314866	4.13445e-05	0.0162862	0.00521861	2.00682e-05	0.00954517	2.23105e-05	2.19058e-05	3.20811e-05	0.000823014	1.94818e-05	0.0103761	0.000260205	0.00474607	2.50878e-05	0.00432401	0.000398971	0.00576281	0.00362022	2.58164e-05	2.21293e-05	3.28818e-05	4.6307e-05	0.0104869	0.0199371	0.00427141	2.6286e-05	3.1954e-05	2.58358e-05	0.00661406	0.00252859	0.00145536	3.32038e-05	2.73441e-05	3.72689e-05	1.74249e-05	0.00285395	0.0049353	3.00761e-05
D_0__Bacteria;D_1__Firmicutes;D_2__Clostridia;D_3__Clostridiales;D_4__Lachnospiraceae;D_5__CAG-56	1.54681e-05	5.24082e-05	1.40503e-05	2.68269e-05	1.23522e-05	2.93884e-05	3.33156e-05	0.000107411	3.26851e-05	2.31519e-05	4.13445e-05	2.48645e-05	2.19269e-05	2.00682e-05	2.28901e-05	2.23105e-05	2.19058e-05	3.20811e-05	1.87049e-05	1.94818e-05	2.3161e-05	3.25256e-05	3.73706e-05	2.50878e-05	2.88268e-05	1.99485e-05	3.06532e-05	1.78336e-05	2.58164e-05	2.21293e-05	3.28818e-05	4.6307e-05	2.34082e-05	2.09644e-05	0.00204672	2.6286e-05	3.1954e-05	2.58358e-05	3.86787e-05	2.94023e-05	2.42559e-05	3.32038e-05	2.73441e-05	3.72689e-05	1.74249e-05	2.94221e-05	3.88606e-05	3.00761e-05
D_0__Bacteria;D_1__Firmicutes;D_2__Clostridia;D_3__Clostridiales;D_4__Lachnospiraceae;D_5__Catonella	1.54681e-05	5.24082e-05	1.40503e-05	2.68269e-05	1.23522e-05	2.93884e-05	3.33156e-05	0.0233083	3.26851e-05	2.31519e-05	4.13445e-05	2.48645e-05	2.19269e-05	2.00682e-05	2.28901e-05	2.23105e-05	2.19058e-05	3.20811e-05	1.87049e-05	1.94818e-05	2.3161e-05	3.25256e-05	3.73706e-05	2.50878e-05	2.88268e-05	1.99485e-05	3.06532e-05	1.78336e-05	2.58164e-05	2.21293e-05	0.0498816	4.6307e-05	2.34082e-05	2.09644e-05	4.44939e-05	2.6286e-05	3.1954e-05	2.58358e-05	3.86787e-05	2.94023e-05	2.42559e-05	3.32038e-05	0.000355473	3.72689e-05	1.74249e-05	2.94221e-05	3.88606e-05	3.00761e-05
D_0__Bacteria;D_1__Firmicutes;D_2__Clostridia;D_3__Clostridiales;D_4__Lachnospiraceae;D_5__Coprococcus 1	1.54681e-05	5.24082e-05	1.40503e-05	2.68269e-05	1.23522e-05	2.93884e-05	3.33156e-05	0.000107411	3.26851e-05	2.31519e-05	4.13445e-05	2.48645e-05	2.19269e-05	2.00682e-05	2.28901e-05	2.23105e-05	0.000153341	3.20811e-05	1.87049e-05	1.94818e-05	2.3161e-05	3.25256e-05	3.73706e-05	2.50878e-05	0.00397809	1.99485e-05	3.06532e-05	0.0071156	2.58164e-05	2.21293e-05	3.28818e-05	4.6307e-05	2.34082e-05	2.09644e-05	4.44939e-05	2.6286e-05	3.1954e-05	2.58358e-05	3.86787e-05	2.94023e-05	2.42559e-05	3.32038e-05	2.73441e-05	3.72689e-05	1.74249e-05	2.94221e-05	3.88606e-05	3.00761e-05
D_0__Bacteria;D_1__Firmicutes;D_2__Clostridia;D_3__Clostridiales;D_4__Lachnospiraceae;D_5__Coprococcus 3	1.54681e-05	5.24082e-05	1.40503e-05	2.68269e-05	1.23522e-05	2.93884e-05	3.33156e-05	0.000107411	3.26851e-05	2.31519e-05	4.13445e-05	2.48645e-05	2.19269e-05	2.00682e-05	2.28901e-05	2.23105e-05	2.19058e-05	3.20811e-05	1.87049e-05	1.94818e-05	2.3161e-05	3.25256e-05	3.73706e-05	0.00511791	2.88268e-05	1.99485e-05	3.06532e-05	1.78336e-05	2.58164e-05	2.21293e-05	3.28818e-05	4.6307e-05	2.34082e-05	2.09644e-05	4.44939e-05	2.6286e-05	3.1954e-05	2.58358e-05	3.86787e-05	2.94023e-05	2.42559e-05	3.32038e-05	2.73441e-05	3.72689e-05	0.000313649	2.94221e-05	3.88606e-05	3.00761e-05
D_0__Bacteria;D_1__Firmicutes;D_2__Clostridia;D_3__Clostridiales;D_4__Lachnospiraceae;D_5__Dorea	4.64044e-05	0.0031969	0.00101162	2.68269e-05	1.23522e-05	2.93884e-05	3.33156e-05	0.000107411	3.26851e-05	0.0012039	0.00425849	2.48645e-05	0.0028505	2.00682e-05	2.28901e-05	2.23105e-05	0.00508215	3.20811e-05	1.87049e-05	1.94818e-05	0.00233926	3.25256e-05	3.73706e-05	2.50878e-05	0.00576535	1.99485e-05	3.06532e-05	1.78336e-05	2.58164e-05	2.21293e-05	3.28818e-05	4.6307e-05	2.34082e-05	2.09644e-05	4.44939e-05	2.6286e-05	3.1954e-05	2.58358e-05	0.00603388	2.94023e-05	0.00198899	3.32038e-05	0.00694539	0.0076774	0.000749273	2.94221e-05	3.88606e-05	3.00761e-05
D_0__Bacteria;D_1__Firmicutes;D_2__Clostridia;D_3__Clostridiales;D_4__Lachnospiraceae;D_5__Fusicatenibacter	1.54681e-05	5.24082e-05	1.40503e-05	2.68269e-05	1.23522e-05	2.93884e-05	3.33156e-05	0.000107411	3.26851e-05	0.00106499	0.00297681	2.48645e-05	2.19269e-05	2.00682e-05	2.28901e-05	2.23105e-05	0.00026287	3.20811e-05	1.87049e-05	1.94818e-05	0.00106541	3.25256e-05	3.73706e-05	2.50878e-05	0.003661	1.99485e-05	3.06532e-05	1.78336e-05	2.58164e-05	2.21293e-05	3.28818e-05	0.000231535	0.00407303	0.000251572	4.44939e-05	2.6286e-05	3.1954e-05	2.58358e-05	3.86787e-05	2.94023e-05	2.42559e-05	3.32038e-05	2.73441e-05	3.72689e-05	1.74249e-05	2.94221e-05	3.88606e-05	3.00761e-05
D_0__Bacteria;D_1__Firmicutes;D_2__Clostridia;D_3__Clostridiales;D_4__Lachnospiraceae;D_5__GCA-900066575	1.54681e-05	0.00283004	1.40503e-05	2.68269e-05	1.23522e-05	2.93884e-05	3.33156e-05	0.000107411	3.26851e-05	2.31519e-05	0.00045479	2.48645e-05	2.19269e-05	2.00682e-05	2.28901e-05	2.23105e-05	2.19058e-05	3.20811e-05	1.87049e-05	1.94818e-05	2.3161e-05	3.25256e-05	3.73706e-05	2.50878e-05	2.88268e-05	1.99485e-05	3.06532e-05	1.78336e-05	2.58164e-05	2.21293e-05	3.28818e-05	4.6307e-05	2.34082e-05	2.09644e-05	0.00640712	2.6286e-05	3.1954e-05	2.58358e-05	3.86787e-05	2.94023e-05	2.42559e-05	3.32038e-05	2.73441e-05	3.72689e-05	1.74249e-05	2.94221e-05	3.88606e-05	3.00761e-05
D_0__Bacteria;D_1__Firmicutes;D_2__Clostridia;D_3__Clostridiales;D_4__Lachnospiraceae;D_5__Howardella	1.54681e-05	5.24082e-05	1.40503e-05	2.68269e-05	1.23522e-05	2.93884e-05	3.33156e-05	0.000107411	3.26851e-05	2.31519e-05	4.13445e-05	2.48645e-05	2.19269e-05	2.00682e-05	2.28901e-05	2.23105e-05	2.19058e-05	3.20811e-05	1.87049e-05	1.94818e-05	2.3161e-05	3.25256e-05	3.73706e-05	2.50878e-05	2.88268e-05	1.99485e-05	3.06532e-05	1.78336e-05	2.58164e-05	2.21293e-05	3.28818e-05	4.6307e-05	2.34082e-05	2.09644e-05	4.44939e-05	2.6286e-05	3.1954e-05	2.58358e-05	3.86787e-05	0.0026462	2.42559e-05	3.32038e-05	2.73441e-05	0.00395051	1.74249e-05	2.94221e-05	3.88606e-05	3.00761e-05
D_0__Bacteria;D_1__Firmicutes;D_2__Clostridia;D_3__Clostridiales;D_4__Lachnospiraceae;D_5__Hungatella	1.54681e-05	0.00267282	1.40503e-05	2.68269e-05	1.23522e-05	2.93884e-05	3.33156e-05	0.000107411	3.26851e-05	0.00131966	4.13445e-05	2.48645e-05	2.19269e-05	2.00682e-05	2.28901e-05	2.23105e-05	2.19058e-05	3.20811e-05	1.87049e-05	1.94818e-05	2.3161e-05	3.25256e-05	3.73706e-05	2.50878e-05	2.88268e-05	1.99485e-05	3.06532e-05	1.78336e-05	2.58164e-05	2.21293e-05	3.28818e-05	4.6307e-05	2.34082e-05	2.09644e-05	4.44939e-05	2.6286e-05	3.1954e-05	2.58358e-05	3.86787e-05	2.94023e-05	2.42559e-05	3.32038e-05	2.73441e-05	3.72689e-05	1.74249e-05	2.94221e-05	3.88606e-05	3.00761e-05
D_0__Bacteria;D_1__Firmicutes;D_2__Clostridia;D_3__Clostridiales;D_4__Lachnospiraceae;D_5__Johnsonella	1.54681e-05	5.24082e-05	1.40503e-05	2.68269e-05	1.23522e-05	0.000352661	3.33156e-05	0.000107411	3.26851e-05	0.000115759	4.13445e-05	2.48645e-05	2.19269e-05	2.00682e-05	2.28901e-05	2.23105e-05	2.19058e-05	3.20811e-05	1.87049e-05	1.94818e-05	0.000138966	3.25256e-05	3.73706e-05	2.50878e-05	2.88268e-05	1.99485e-05	3.06532e-05	1.78336e-05	2.58164e-05	2.21293e-05	9.86453e-05	0.0254689	2.34082e-05	2.09644e-05	4.44939e-05	2.6286e-05	3.1954e-05	2.58358e-05	0.00158583	2.94023e-05	0.00012128	0.00275592	0.000328129	0.000223614	1.74249e-05	2.94221e-05	3.88606e-05	3.00761e-05
D_0__Bacteria;D_1__Firmicutes;D_2__Clostridia;D_3__Clostridiales;D_4__Lachnospiraceae;D_5__Lachnoanaerobaculum	1.54681e-05	5.24082e-05	1.40503e-05	2.68269e-05	1.23522e-05	2.93884e-05	3.33156e-05	0.000107411	3.26851e-05	2.31519e-05	0.0011163	0.000124322	2.19269e-05	2.00682e-05	2.28901e-05	2.23105e-05	0.00107338	0.000160406	1.87049e-05	1.94818e-05	2.3161e-05	3.25256e-05	3.73706e-05	2.50878e-05	2.88268e-05	1.99485e-05	3.06532e-05	1.78336e-05	2.58164e-05	2.21293e-05	3.28818e-05	4.6307e-05	2.34082e-05	2.09644e-05	4.44939e-05	2.6286e-05	3.1954e-05	2.58358e-05	0.000966968	2.94023e-05	2.42559e-05	3.32038e-05	2.73441e-05	3.72689e-05	1.74249e-05	0.00338355	3.88606e-05	3.00761e-05
D_0__Bacteria;D_1__Firmicutes;D_2__Clostridia;D_3__Clostridiales;D_4__Lachnospiraceae;D_5__Lachnoclostridium	1.54681e-05	5.24082e-05	1.40503e-05	2.68269e-05	1.23522e-05	2.93884e-05	3.33156e-05	0.000107411	3.26851e-05	0.000717709	4.13445e-05	2.48645e-05	0.00249967	2.00682e-05	0.00187699	0.000156173	0.00317634	3.20811e-05	1.87049e-05	1.94818e-05	2.3161e-05	3.25256e-05	0.0113607	2.50878e-05	0.00184491	1.99485e-05	3.06532e-05	1.78336e-05	2.58164e-05	2.21293e-05	3.28818e-05	4.6307e-05	2.34082e-05	2.09644e-05	0.00449388	2.6286e-05	3.1954e-05	2.58358e-05	3.86787e-05	2.94023e-05	2.42559e-05	3.32038e-05	2.73441e-05	3.72689e-05	1.74249e-05	2.94221e-05	3.88606e-05	3.00761e-05
D_0__Bacteria;D_1__Firmicutes;D_2__Clostridia;D_3__Clostridiales;D_4__Lachnospiraceae;D_5__Lachnospira	1.54681e-05	5.24082e-05	0.000337207	2.68269e-05	1.23522e-05	2.93884e-05	3.33156e-05	0.000107411	3.26851e-05	2.31519e-05	4.13445e-05	2.48645e-05	0.00414419	2.00682e-05	2.28901e-05	2.23105e-05	2.19058e-05	3.20811e-05	1.87049e-05	1.94818e-05	0.000393737	3.25256e-05	3.73706e-05	2.50878e-05	2.88268e-05	1.99485e-05	3.06532e-05	0.00618825	2.58164e-05	2.21293e-05	3.28818e-05	4.6307e-05	2.34082e-05	2.09644e-05	4.44939e-05	2.6286e-05	3.1954e-05	0.00124012	3.86787e-05	2.94023e-05	2.42559e-05	3.32038e-05	2.73441e-05	3.72689e-05	1.74249e-05	0.00176533	0.00112696	3.00761e-05
D_0__Bacteria;D_1__Firmicutes;D_2__Clostridia;D_3__Clostridiales;D_4__Lachnospiraceae;D_5__Lachnospiraceae FCS020 group	1.54681e-05	5.24082e-05	1.40503e-05	2.68269e-05	1.23522e-05	2.93884e-05	3.33156e-05	0.000107411	3.26851e-05	2.31519e-05	4.13445e-05	2.48645e-05	2.19269e-05	2.00682e-05	2.28901e-05	2.23105e-05	2.19058e-05	3.20811e-05	1.87049e-05	1.94818e-05	0.00176024	3.25256e-05	3.73706e-05	0.0039137	2.88268e-05	1.99485e-05	3.06532e-05	1.78336e-05	2.58164e-05	2.21293e-05	3.28818e-05	4.6307e-05	2.34082e-05	2.09644e-05	4.44939e-05	2.6286e-05	3.1954e-05	2.58358e-05	3.86787e-05	2.94023e-05	2.42559e-05	3.32038e-05	2.73441e-05	3.72689e-05	1.74249e-05	2.94221e-05	3.88606e-05	3.00761e-05
D_0__Bacteria;D_1__Firmicutes;D_2__Clostridia;D_3__Clostridiales;D_4__Lachnospiraceae;D_5__Lachnospiraceae NK4A136 group	1.54681e-05	0.00938106	0.000140503	2.68269e-05	6.17612e-05	2.93884e-05	3.33156e-05	0.000107411	3.26851e-05	0.00974695	0.0152148	0.00243672	0.00247774	2.00682e-05	0.00929338	0.00350274	0.00332968	3.20811e-05	0.00273091	1.94818e-05	0.00667037	3.25256e-05	0.00246646	0.00298545	2.88268e-05	0.00293243	0.00548693	0.00702643	2.58164e-05	0.000420456	3.28818e-05	4.6307e-05	0.00276217	0.00371069	0.00258065	2.6286e-05	9.5862e-05	0.00240273	0.00286223	0.00211696	2.42559e-05	0.00268951	0.00585163	0.00670841	0.000191674	0.000353066	0.00194303	3.00761e-05
D_0__Bacteria;D_1__Firmicutes;D_2__Clostridia;D_3__Clostridiales;D_4__Lachnospiraceae;D_5__Lachnospiraceae UCG-001	1.54681e-05	5.24082e-05	1.40503e-05	2.68269e-05	1.23522e-05	2.93884e-05	3.33156e-05	0.000107411	3.26851e-05	2.31519e-05	4.13445e-05	2.48645e-05	2.19269e-05	2.00682e-05	2.28901e-05	2.23105e-05	2.19058e-05	3.20811e-05	1.87049e-05	1.94818e-05	2.3161e-05	0.000195154	3.73706e-05	2.50878e-05	2.88268e-05	1.99485e-05	3.06532e-05	1.78336e-05	2.58164e-05	2.21293e-05	3.28818e-05	4.6307e-05	2.34082e-05	2.09644e-05	4.44939e-05	2.6286e-05	3.1954e-05	2.58358e-05	3.86787e-05	2.94023e-05	2.42559e-05	3.32038e-05	2.73441e-05	3.72689e-05	1.74249e-05	2.94221e-05	3.88606e-05	3.00761e-05
D_0__Bacteria;D_1__Firmicutes;D_2__Clostridia;D_3__Clostridiales;D_4__Lachnospiraceae;D_5__Lachnospiraceae UCG-004	1.54681e-05	5.24082e-05	1.40503e-05	2.68269e-05	1.23522e-05	2.93884e-05	3.33156e-05	0.000107411	3.26851e-05	2.31519e-05	4.13445e-05	2.48645e-05	2.19269e-05	2.00682e-05	2.28901e-05	2.23105e-05	2.19058e-05	3.20811e-05	1.87049e-05	1.94818e-05	2.3161e-05	3.25256e-05	3.73706e-05	2.50878e-05	2.88268e-05	1.99485e-05	3.06532e-05	1.78336e-05	2.58164e-05	2.21293e-05	3.28818e-05	4.6307e-05	2.34082e-05	2.09644e-05	4.44939e-05	2.6286e-05	3.1954e-05	2.58358e-05	3.86787e-05	2.94023e-05	2.42559e-05	3.32038e-05	0.000218753	3.72689e-05	1.74249e-05	2.94221e-05	3.88606e-05	3.00761e-05
D_0__Bacteria;D_1__Firmicutes;D_2__Clostridia;D_3__Clostridiales;D_4__Lachnospiraceae;D_5__Marvinbryantia	1.54681e-05	5.24082e-05	1.40503e-05	2.68269e-05	1.23522e-05	2.93884e-05	3.33156e-05	0.000107411	3.26851e-05	2.31519e-05	4.13445e-05	2.48645e-05	2.19269e-05	2.00682e-05	2.28901e-05	2.23105e-05	2.19058e-05	3.20811e-05	1.87049e-05	1.94818e-05	2.3161e-05	3.25256e-05	3.73706e-05	2.50878e-05	2.88268e-05	1.99485e-05	3.06532e-05	1.78336e-05	2.58164e-05	2.21293e-05	3.28818e-05	4.6307e-05	2.34082e-05	2.09644e-05	4.44939e-05	0.00465263	3.1954e-05	2.58358e-05	3.86787e-05	2.94023e-05	2.42559e-05	3.32038e-05	2.73441e-05	3.72689e-05	1.74249e-05	2.94221e-05	3.88606e-05	3.00761e-05
D_0__Bacteria;D_1__Firmicutes;D_2__Clostridia;D_3__Clostridiales;D_4__Lachnospiraceae;D_5__Moryella	1.54681e-05	0.00183429	1.40503e-05	2.68269e-05	1.23522e-05	2.93884e-05	3.33156e-05	0.000107411	0.00212453	2.31519e-05	4.13445e-05	2.48645e-05	2.19269e-05	2.00682e-05	2.28901e-05	2.23105e-05	2.19058e-05	3.20811e-05	1.87049e-05	1.94818e-05	2.3161e-05	3.25256e-05	3.73706e-05	2.50878e-05	2.88268e-05	1.99485e-05	3.06532e-05	1.78336e-05	2.58164e-05	2.21293e-05	3.28818e-05	4.6307e-05	2.34082e-05	2.09644e-05	4.44939e-05	2.6286e-05	3.1954e-05	2.58358e-05	3.86787e-05	2.94023e-05	2.42559e-05	3.32038e-05	2.73441e-05	3.72689e-05	1.74249e-05	2.94221e-05	3.88606e-05	3.00761e-05
D_0__Bacteria;D_1__Firmicutes;D_2__Clostridia;D_3__Clostridiales;D_4__Lachnospiraceae;D_5__Oribacterium	0.000324831	0.00251559	0.00050581	2.68269e-05	1.23522e-05	2.93884e-05	3.33156e-05	0.000107411	3.26851e-05	0.00162063	4.13445e-05	2.48645e-05	0.00293821	2.00682e-05	2.28901e-05	2.23105e-05	2.19058e-05	3.20811e-05	1.87049e-05	1.94818e-05	2.3161e-05	3.25256e-05	0.00201801	2.50878e-05	2.88268e-05	1.99485e-05	3.06532e-05	1.78336e-05	2.58164e-05	2.21293e-05	3.28818e-05	4.6307e-05	2.34082e-05	2.09644e-05	4.44939e-05	2.6286e-05	3.1954e-05	0.00049088	3.86787e-05	2.94023e-05	2.42559e-05	3.32038e-05	2.73441e-05	3.72689e-05	1.74249e-05	2.94221e-05	0.00310885	3.00761e-05
D_0__Bacteria;D_1__Firmicutes;D_2__Clostridia;D_3__Clostridiales;D_4__Lachnospiraceae;D_5__Roseburia	1.54681e-05	5.24082e-05	1.40503e-05	2.68269e-05	1.23522e-05	2.93884e-05	3.33156e-05	0.000107411	0.00957673	0.0112518	0.00355563	2.48645e-05	0.00578871	2.00682e-05	2.28901e-05	2.23105e-05	0.00751369	3.20811e-05	0.00117841	1.94818e-05	0.00391421	0.000487884	0.00556822	2.50878e-05	2.88268e-05	0.00626384	3.06532e-05	1.78336e-05	2.58164e-05	2.21293e-05	3.28818e-05	4.6307e-05	0.00388577	0.00368973	0.00498331	2.6286e-05	3.1954e-05	2.58358e-05	3.86787e-05	0.00758578	2.42559e-05	0.0026231	2.73441e-05	3.72689e-05	1.74249e-05	2.94221e-05	3.88606e-05	3.00761e-05
D_0__Bacteria;D_1__Firmicutes;D_2__Clostridia;D_3__Clostridiales;D_4__Lachnospiraceae;D_5__Sellimonas	1.54681e-05	5.24082e-05	1.40503e-05	2.68269e-05	1.23522e-05	2.93884e-05	3.33156e-05	0.000107411	0.00421638	2.31519e-05	0.00434118	2.48645e-05	2.19269e-05	2.00682e-05	2.28901e-05	2.23105e-05	2.19058e-05	3.20811e-05	0.000823014	1.94818e-05	2.3161e-05	3.25256e-05	3.73706e-05	2.50878e-05	2.88268e-05	1.99485e-05	3.06532e-05	1.78336e-05	2.58164e-05	2.21293e-05	3.28818e-05	4.6307e-05	2.34082e-05	2.09644e-05	0.00137931	2.6286e-05	3.1954e-05	2.58358e-05	0.000232072	2.94023e-05	2.42559e-05	3.32038e-05	2.73441e-05	3.72689e-05	1.74249e-05	2.94221e-05	3.88606e-05	3.00761e-05
D_0__Bacteria;D_1__Firmicutes;D_2__Clostridia;D_3__Clostridiales;D_4__Lachnospiraceae;D_5__Stomatobaculum	1.54681e-05	5.24082e-05	1.40503e-05	2.68269e-05	1.23522e-05	2.93884e-05	3.33156e-05	0.000107411	3.26851e-05	2.31519e-05	4.13445e-05	2.48645e-05	2.19269e-05	2.00682e-05	2.28901e-05	2.23105e-05	2.19058e-05	3.20811e-05	1.87049e-05	1.94818e-05	2.3161e-05	3.25256e-05	3.73706e-05	2.50878e-05	2.88268e-05	1.99485e-05	3.06532e-05	1.78336e-05	2.58164e-05	2.21293e-05	3.28818e-05	4.6307e-05	0.000351124	2.09644e-05	4.44939e-05	2.6286e-05	3.1954e-05	0.000568387	0.000502824	2.94023e-05	2.42559e-05	3.32038e-05	2.73441e-05	3.72689e-05	1.74249e-05	2.94221e-05	3.88606e-05	3.00761e-05
D_0__Bacteria;D_1__Firmicutes;D_2__Clostridia;D_3__Clostridiales;D_4__Lachnospiraceae;D_5__Tyzzerella	1.54681e-05	5.24082e-05	1.40503e-05	2.68269e-05	1.23522e-05	2.93884e-05	3.33156e-05	0.000107411	3.26851e-05	0.00152803	4.13445e-05	2.48645e-05	2.19269e-05	2.00682e-05	2.28901e-05	2.23105e-05	2.19058e-05	3.20811e-05	1.87049e-05	1.94818e-05	2.3161e-05	3.25256e-05	3.73706e-05	2.50878e-05	2.88268e-05	1.99485e-05	3.06532e-05	1.78336e-05	2.58164e-05	2.21293e-05	3.28818e-05	4.6307e-05	2.34082e-05	2.09644e-05	4.44939e-05	2.6286e-05	3.1954e-05	2.58358e-05	3.86787e-05	2.94023e-05	2.42559e-05	3.32038e-05	2.73441e-05	3.72689e-05	1.74249e-05	2.94221e-05	3.88606e-05	3.00761e-05
D_0__Bacteria;D_1__Firmicutes;D_2__Clostridia;D_3__Clostridiales;D_4__Lachnospiraceae;D_5__Tyzzerella 3	1.54681e-05	5.24082e-05	1.40503e-05	2.68269e-05	1.23522e-05	2.93884e-05	3.33156e-05	0.000107411	3.26851e-05	2.31519e-05	4.13445e-05	2.48645e-05	2.19269e-05	2.00682e-05	2.28901e-05	2.23105e-05	2.19058e-05	3.20811e-05	1.87049e-05	1.94818e-05	2.3161e-05	3.25256e-05	3.73706e-05	2.50878e-05	2.88268e-05	1.99485e-05	3.06532e-05	1.78336e-05	2.58164e-05	2.21293e-05	3.28818e-05	4.6307e-05	2.34082e-05	2.09644e-05	4.44939e-05	2.6286e-05	3.1954e-05	2.58358e-05	3.86787e-05	0.000323425	2.42559e-05	3.32038e-05	2.73441e-05	3.72689e-05	1.74249e-05	2.94221e-05	3.88606e-05	3.00761e-05
D_0__Bacteria;D_1__Firmicutes;D_2__Clostridia;D_3__Clostridiales;D_4__Lachnospiraceae;D_5__Tyzzerella 4	1.54681e-05	5.24082e-05	1.40503e-05	2.68269e-05	1.23522e-05	2.93884e-05	3.33156e-05	0.000107411	0.000588331	2.31519e-05	4.13445e-05	0.00303347	2.19269e-05	2.00682e-05	2.28901e-05	2.23105e-05	2.19058e-05	3.20811e-05	1.87049e-05	1.94818e-05	2.3161e-05	3.25256e-05	3.73706e-05	0.000250878	2.88268e-05	1.99485e-05	0.00496582	0.00178336	2.58164e-05	2.21293e-05	3.28818e-05	4.6307e-05	2.34082e-05	2.09644e-05	4.44939e-05	2.6286e-05	3.1954e-05	0.00496047	3.86787e-05	2.94023e-05	0.00111577	3.32038e-05	0.00325394	0.00465862	1.74249e-05	2.94221e-05	0.00260366	3.00761e-05
D_0__Bacteria;D_1__Firmicutes;D_2__Clostridia;D_3__Clostridiales;D_4__Lachnospiraceae;D_5__[Eubacterium] eligens group	1.54681e-05	5.24082e-05	1.40503e-05	2.68269e-05	1.23522e-05	2.93884e-05	3.33156e-05	0.000107411	3.26851e-05	0.000162063	4.13445e-05	2.48645e-05	2.19269e-05	2.00682e-05	2.28901e-05	2.23105e-05	2.19058e-05	3.20811e-05	1.87049e-05	1.94818e-05	2.3161e-05	3.25256e-05	3.73706e-05	2.50878e-05	2.88268e-05	0.000159588	3.06532e-05	1.78336e-05	2.58164e-05	2.21293e-05	3.28818e-05	4.6307e-05	2.34082e-05	2.09644e-05	4.44939e-05	2.6286e-05	3.1954e-05	2.58358e-05	3.86787e-05	2.94023e-05	2.42559e-05	3.32038e-05	2.73441e-05	3.72689e-05	1.74249e-05	2.94221e-05	3.88606e-05	3.00761e-05
D_0__Bacteria;D_1__Firmicutes;D_2__Clostridia;D_3__Clostridiales;D_4__Lachnospiraceae;D_5__[Eubacterium] hallii group	1.54681e-05	5.24082e-05	1.40503e-05	2.68269e-05	1.23522e-05	2.93884e-05	3.33156e-05	0.000107411	3.26851e-05	2.31519e-05	4.13445e-05	2.48645e-05	2.19269e-05	2.00682e-05	2.28901e-05	2.23105e-05	2.19058e-05	3.20811e-05	1.87049e-05	1.94818e-05	2.3161e-05	3.25256e-05	3.73706e-05	2.50878e-05	2.88268e-05	1.99485e-05	3.06532e-05	0.00190819	2.58164e-05	2.21293e-05	3.28818e-05	4.6307e-05	2.34082e-05	2.09644e-05	4.44939e-05	2.6286e-05	3.1954e-05	2.58358e-05	3.86787e-05	2.94023e-05	2.42559e-05	3.32038e-05	2.73441e-05	3.72689e-05	1.74249e-05	2.94221e-05	3.88606e-05	3.00761e-05
D_0__Bacteria;D_1__Firmicutes;D_2__Clostridia;D_3__Clostridiales;D_4__Lachnospiraceae;D_5__[Eubacterium] oxidoreducens group	1.54681e-05	5.24082e-05	1.40503e-05	2.68269e-05	1.23522e-05	2.93884e-05	3.33156e-05	0.000107411	3.26851e-05	2.31519e-05	4.13445e-05	2.48645e-05	2.19269e-05	2.00682e-05	2.28901e-05	2.23105e-05	2.19058e-05	3.20811e-05	1.87049e-05	1.94818e-05	0.000138966	3.25256e-05	3.73706e-05	2.50878e-05	2.88268e-05	1.99485e-05	3.06532e-05	1.78336e-05	2.58164e-05	2.21293e-05	3.28818e-05	4.6307e-05	2.34082e-05	2.09644e-05	4.44939e-05	2.6286e-05	3.1954e-05	2.58358e-05	3.86787e-05	2.94023e-05	2.42559e-05	3.32038e-05	2.73441e-05	3.72689e-05	1.74249e-05	2.94221e-05	3.88606e-05	3.00761e-05
D_0__Bacteria;D_1__Firmicutes;D_2__Clostridia;D_3__Clostridiales;D_4__Lachnospiraceae;D_5__[Eubacterium] xylanophilum group	1.54681e-05	5.24082e-05	1.40503e-05	2.68269e-05	1.23522e-05	2.93884e-05	3.33156e-05	0.000107411	3.26851e-05	2.31519e-05	4.13445e-05	2.48645e-05	2.19269e-05	2.00682e-05	2.28901e-05	2.23105e-05	2.19058e-05	3.20811e-05	1.87049e-05	1.94818e-05	2.3161e-05	3.25256e-05	3.73706e-05	2.50878e-05	2.88268e-05	0.000179537	3.06532e-05	0.00390555	2.58164e-05	2.21293e-05	3.28818e-05	4.6307e-05	2.34082e-05	2.09644e-05	4.44939e-05	2.6286e-05	3.1954e-05	2.58358e-05	3.86787e-05	2.94023e-05	2.42559e-05	3.32038e-05	0.000191408	3.72689e-05	1.74249e-05	2.94221e-05	3.88606e-05	3.00761e-05
D_0__Bacteria;D_1__Firmicutes;D_2__Clostridia;D_3__Clostridiales;D_4__Lachnospiraceae;D_5__[Ruminococcus] gnavus group	1.54681e-05	5.24082e-05	0.000688463	2.68269e-05	1.23522e-05	2.93884e-05	3.33156e-05	0.00161117	3.26851e-05	2.31519e-05	4.13445e-05	2.48645e-05	2.19269e-05	2.00682e-05	2.28901e-05	2.23105e-05	2.19058e-05	3.20811e-05	1.87049e-05	1.94818e-05	0.00233926	3.25256e-05	3.73706e-05	2.50878e-05	2.88268e-05	1.99485e-05	3.06532e-05	1.78336e-05	2.58164e-05	2.21293e-05	3.28818e-05	4.6307e-05	2.34082e-05	2.09644e-05	4.44939e-05	2.6286e-05	3.1954e-05	2.58358e-05	3.86787e-05	2.94023e-05	2.42559e-05	3.32038e-05	2.73441e-05	3.72689e-05	1.74249e-05	2.94221e-05	0.00268138	3.00761e-05
D_0__Bacteria;D_1__Firmicutes;D_2__Clostridia;D_3__Clostridiales;D_4__Lachnospiraceae;D_5__[Ruminococcus] torques group	1.54681e-05	5.24082e-05	1.40503e-05	2.68269e-05	1.23522e-05	2.93884e-05	0.00059968	0.000107411	3.26851e-05	0.00155118	4.13445e-05	2.48645e-05	2.19269e-05	2.00682e-05	0.00791998	2.23105e-05	2.19058e-05	3.20811e-05	1.87049e-05	1.94818e-05	2.3161e-05	3.25256e-05	3.73706e-05	2.50878e-05	2.88268e-05	1.99485e-05	3.06532e-05	1.78336e-05	2.58164e-05	2.21293e-05	3.28818e-05	4.6307e-05	2.34082e-05	2.09644e-05	0.00418242	2.6286e-05	3.1954e-05	0.00147264	0.00170186	2.94023e-05	2.42559e-05	3.32038e-05	2.73441e-05	3.72689e-05	1.74249e-05	2.94221e-05	3.88606e-05	3.00761e-05
D_0__Bacteria;D_1__Firmicutes;D_2__Clostridia;D_3__Clostridiales;D_4__Lachnospiraceae;D_5__uncultured	1.54681e-05	5.24082e-05	1.40503e-05	2.68269e-05	1.23522e-05	2.93884e-05	3.33156e-05	0.000107411	3.26851e-05	2.31519e-05	4.13445e-05	2.48645e-05	2.19269e-05	2.00682e-05	2.28901e-05	2.23105e-05	0.00394304	3.20811e-05	1.87049e-05	1.94818e-05	2.3161e-05	3.25256e-05	3.73706e-05	2.50878e-05	2.88268e-05	1.99485e-05	3.06532e-05	1.78336e-05	2.58164e-05	2.21293e-05	3.28818e-05	4.6307e-05	2.34082e-05	0.00626834	4.44939e-05	2.6286e-05	3.1954e-05	2.58358e-05	3.86787e-05	2.94023e-05	2.42559e-05	3.32038e-05	2.73441e-05	3.72689e-05	1.74249e-05	2.94221e-05	3.88606e-05	3.00761e-05
D_0__Bacteria;D_1__Firmicutes;D_2__Clostridia;D_3__Clostridiales;D_4__Lachnospiraceae;__	1.54681e-05	0.01284	0.00229019	2.68269e-05	1.23522e-05	2.93884e-05	0.000366471	0.000107411	0.0121588	0.0108351	0.0200521	0.00663882	0.018002	2.00682e-05	0.0170989	0.0203918	0.0163417	3.20811e-05	1.87049e-05	1.94818e-05	0.00900963	0.000487884	0.00519451	0.0219518	2.88268e-05	0.0153803	0.0219784	0.0146235	0.000774493	0.00117285	0.00075628	0.0115768	0.00444757	0.0137107	0.0102336	0.0154562	3.1954e-05	0.0181109	0.00278487	0.000352827	0.00717976	0.0160707	0.0128791	0.024523	0.000121975	0.0105626	0.00839389	3.00761e-05
D_0__Bacteria;D_1__Firmicutes;D_2__Clostridia;D_3__Clostridiales;D_4__Peptococcaceae;D_5__Pelotomaculum	1.54681e-05	5.24082e-05	1.40503e-05	2.68269e-05	1.23522e-05	2.93884e-05	3.33156e-05	0.000107411	3.26851e-05	2.31519e-05	4.13445e-05	2.48645e-05	2.19269e-05	2.00682e-05	0.000206011	2.23105e-05	2.19058e-05	3.20811e-05	1.87049e-05	1.94818e-05	2.3161e-05	3.25256e-05	3.73706e-05	2.50878e-05	2.88268e-05	1.99485e-05	3.06532e-05	1.78336e-05	2.58164e-05	2.21293e-05	3.28818e-05	4.6307e-05	2.34082e-05	2.09644e-05	4.44939e-05	2.6286e-05	3.1954e-05	2.58358e-05	3.86787e-05	2.94023e-05	2.42559e-05	3.32038e-05	2.73441e-05	3.72689e-05	1.74249e-05	2.94221e-05	3.88606e-05	3.00761e-05
D_0__Bacteria;D_1__Firmicutes;D_2__Clostridia;D_3__Clostridiales;D_4__Peptococcaceae;D_5__Peptococcus	1.54681e-05	5.24082e-05	1.40503e-05	2.68269e-05	1.23522e-05	2.93884e-05	3.33156e-05	0.000107411	3.26851e-05	2.31519e-05	4.13445e-05	2.48645e-05	2.19269e-05	2.00682e-05	2.28901e-05	2.23105e-05	2.19058e-05	3.20811e-05	1.87049e-05	1.94818e-05	2.3161e-05	3.25256e-05	3.73706e-05	2.50878e-05	2.88268e-05	1.99485e-05	3.06532e-05	1.78336e-05	2.58164e-05	2.21293e-05	3.28818e-05	0.0413522	2.34082e-05	2.09644e-05	4.44939e-05	2.6286e-05	3.1954e-05	2.58358e-05	3.86787e-05	2.94023e-05	2.42559e-05	3.32038e-05	2.73441e-05	3.72689e-05	1.74249e-05	2.94221e-05	3.88606e-05	3.00761e-05
D_0__Bacteria;D_1__Firmicutes;D_2__Clostridia;D_3__Clostridiales;D_4__Peptococcaceae;D_5__uncultured	6.18726e-05	5.24082e-05	0.000562011	2.68269e-05	1.23522e-05	2.93884e-05	3.33156e-05	0.000107411	3.26851e-05	0.00104184	4.13445e-05	2.48645e-05	2.19269e-05	2.00682e-05	0.00146497	2.23105e-05	2.19058e-05	9.62433e-05	0.000561146	1.94818e-05	0.00361312	3.25256e-05	3.73706e-05	2.50878e-05	2.88268e-05	1.99485e-05	3.06532e-05	1.78336e-05	2.58164e-05	0.000464715	3.28818e-05	4.6307e-05	2.34082e-05	2.09644e-05	4.44939e-05	0.00417948	3.1954e-05	0.0028161	3.86787e-05	2.94023e-05	0.00543333	3.32038e-05	2.73441e-05	0.00603757	1.74249e-05	2.94221e-05	3.88606e-05	3.00761e-05
D_0__Bacteria;D_1__Firmicutes;D_2__Clostridia;D_3__Clostridiales;D_4__Peptostreptococcaceae;D_5__Filifactor	1.54681e-05	5.24082e-05	1.40503e-05	2.68269e-05	1.23522e-05	2.93884e-05	3.33156e-05	0.000107411	0.000817127	2.31519e-05	4.13445e-05	2.48645e-05	2.19269e-05	2.00682e-05	2.28901e-05	2.23105e-05	2.19058e-05	3.20811e-05	1.87049e-05	1.94818e-05	0.00768946	0.0498943	3.73706e-05	2.50878e-05	2.88268e-05	1.99485e-05	3.06532e-05	1.78336e-05	2.58164e-05	2.21293e-05	3.28818e-05	0.13781	2.34082e-05	2.09644e-05	4.44939e-05	0.000184002	3.1954e-05	2.58358e-05	3.86787e-05	2.94023e-05	2.42559e-05	3.32038e-05	2.73441e-05	0.00268336	0.0794229	0.0507238	3.88606e-05	3.00761e-05
D_0__Bacteria;D_1__Firmicutes;D_2__Clostridia;D_3__Clostridiales;D_4__Peptostreptococcaceae;D_5__Peptostreptococcus	1.54681e-05	5.24082e-05	1.40503e-05	2.68269e-05	1.23522e-05	2.93884e-05	3.33156e-05	0.000107411	3.26851e-05	2.31519e-05	4.13445e-05	2.48645e-05	2.19269e-05	2.00682e-05	2.28901e-05	2.23105e-05	0.00315444	0.00057746	1.87049e-05	1.94818e-05	2.3161e-05	3.25256e-05	3.73706e-05	2.50878e-05	2.88268e-05	1.99485e-05	3.06532e-05	1.78336e-05	2.58164e-05	2.21293e-05	3.28818e-05	4.6307e-05	2.34082e-05	2.09644e-05	4.44939e-05	2.6286e-05	3.1954e-05	0.00149848	0.000889611	2.94023e-05	2.42559e-05	3.32038e-05	0.000300785	3.72689e-05	1.74249e-05	0.0255678	3.88606e-05	3.00761e-05
D_0__Bacteria;D_1__Firmicutes;D_2__Clostridia;D_3__Clostridiales;D_4__Peptostreptococcaceae;D_5__Romboutsia	1.54681e-05	5.24082e-05	1.40503e-05	2.68269e-05	1.23522e-05	2.93884e-05	3.33156e-05	0.000107411	3.26851e-05	0.000254671	0.000537479	0.00335671	2.19269e-05	2.00682e-05	2.28901e-05	2.23105e-05	0.000175246	3.20811e-05	1.87049e-05	1.94818e-05	0.00201501	3.25256e-05	3.73706e-05	2.50878e-05	2.88268e-05	1.99485e-05	0.000122613	1.78336e-05	2.58164e-05	2.21293e-05	0.000295936	4.6307e-05	2.34082e-05	2.09644e-05	4.44939e-05	2.6286e-05	3.1954e-05	2.58358e-05	3.86787e-05	2.94023e-05	2.42559e-05	3.32038e-05	0.00013672	3.72689e-05	1.74249e-05	2.94221e-05	3.88606e-05	3.00761e-05
D_0__Bacteria;D_1__Firmicutes;D_2__Clostridia;D_3__Clostridiales;D_4__Peptostreptococcaceae;D_5__Sporacetigenium	1.54681e-05	5.24082e-05	1.40503e-05	2.68269e-05	1.23522e-05	2.93884e-05	3.33156e-05	0.000107411	3.26851e-05	2.31519e-05	4.13445e-05	2.48645e-05	2.19269e-05	2.00682e-05	2.28901e-05	2.23105e-05	2.19058e-05	3.20811e-05	1.87049e-05	1.94818e-05	2.3161e-05	3.25256e-05	3.73706e-05	2.50878e-05	2.88268e-05	1.99485e-05	3.06532e-05	1.78336e-05	2.58164e-05	2.21293e-05	3.28818e-05	4.6307e-05	2.34082e-05	2.09644e-05	4.44939e-05	2.6286e-05	3.1954e-05	2.58358e-05	0.00425466	2.94023e-05	2.42559e-05	3.32038e-05	2.73441e-05	3.72689e-05	1.74249e-05	2.94221e-05	3.88606e-05	3.00761e-05
D_0__Bacteria;D_1__Firmicutes;D_2__Clostridia;D_3__Clostridiales;D_4__Peptostreptococcaceae;D_5__[Eubacterium] yurii group	1.54681e-05	5.24082e-05	1.40503e-05	2.68269e-05	1.23522e-05	2.93884e-05	3.33156e-05	0.000107411	3.26851e-05	2.31519e-05	4.13445e-05	2.48645e-05	2.19269e-05	2.00682e-05	2.28901e-05	2.23105e-05	2.19058e-05	3.20811e-05	1.87049e-05	1.94818e-05	2.3161e-05	3.25256e-05	3.73706e-05	2.50878e-05	2.88268e-05	1.99485e-05	3.06532e-05	1.78336e-05	2.58164e-05	2.21293e-05	3.28818e-05	4.6307e-05	2.34082e-05	2.09644e-05	4.44939e-05	2.6286e-05	3.1954e-05	2.58358e-05	0.00104433	2.94023e-05	2.42559e-05	0.000166019	2.73441e-05	3.72689e-05	1.74249e-05	2.94221e-05	3.88606e-05	3.00761e-05
D_0__Bacteria;D_1__Firmicutes;D_2__Clostridia;D_3__Clostridiales;D_4__Peptostreptococcaceae;__	1.54681e-05	5.24082e-05	1.40503e-05	2.68269e-05	1.23522e-05	2.93884e-05	3.33156e-05	0.000107411	3.26851e-05	2.31519e-05	4.13445e-05	2.48645e-05	2.19269e-05	2.00682e-05	2.28901e-05	2.23105e-05	2.19058e-05	3.20811e-05	1.87049e-05	1.94818e-05	2.3161e-05	3.25256e-05	3.73706e-05	2.50878e-05	2.88268e-05	1.99485e-05	3.06532e-05	1.78336e-05	2.58164e-05	2.21293e-05	3.28818e-05	4.6307e-05	2.34082e-05	2.09644e-05	4.44939e-05	2.6286e-05	3.1954e-05	2.58358e-05	3.86787e-05	2.94023e-05	2.42559e-05	9.96115e-05	2.73441e-05	3.72689e-05	0.0001394	2.94221e-05	3.88606e-05	3.00761e-05
D_0__Bacteria;D_1__Firmicutes;D_2__Clostridia;D_3__Clostridiales;D_4__Ruminococcaceae;D_5__Acetanaerobacterium	1.54681e-05	5.24082e-05	1.40503e-05	2.68269e-05	1.23522e-05	2.93884e-05	3.33156e-05	0.000107411	3.26851e-05	2.31519e-05	4.13445e-05	2.48645e-05	2.19269e-05	2.00682e-05	2.28901e-05	2.23105e-05	2.19058e-05	3.20811e-05	1.87049e-05	1.94818e-05	2.3161e-05	3.25256e-05	3.73706e-05	2.50878e-05	2.88268e-05	1.99485e-05	3.06532e-05	1.78336e-05	2.58164e-05	2.21293e-05	3.28818e-05	4.6307e-05	2.34082e-05	2.09644e-05	4.44939e-05	2.6286e-05	3.1954e-05	2.58358e-05	3.86787e-05	2.94023e-05	2.42559e-05	3.32038e-05	0.000109376	3.72689e-05	1.74249e-05	2.94221e-05	3.88606e-05	3.00761e-05
D_0__Bacteria;D_1__Firmicutes;D_2__Clostridia;D_3__Clostridiales;D_4__Ruminococcaceae;D_5__Anaerotruncus	1.54681e-05	5.24082e-05	1.40503e-05	2.68269e-05	1.23522e-05	2.93884e-05	3.33156e-05	0.000107411	3.26851e-05	2.31519e-05	4.13445e-05	2.48645e-05	0.000109635	2.00682e-05	2.28901e-05	2.23105e-05	2.19058e-05	3.20811e-05	1.87049e-05	1.94818e-05	2.3161e-05	3.25256e-05	3.73706e-05	2.50878e-05	2.88268e-05	0.000219434	0.00423014	1.78336e-05	2.58164e-05	2.21293e-05	3.28818e-05	4.6307e-05	2.34082e-05	2.09644e-05	4.44939e-05	2.6286e-05	3.1954e-05	2.58358e-05	3.86787e-05	2.94023e-05	2.42559e-05	3.32038e-05	2.73441e-05	3.72689e-05	1.74249e-05	2.94221e-05	3.88606e-05	3.00761e-05
D_0__Bacteria;D_1__Firmicutes;D_2__Clostridia;D_3__Clostridiales;D_4__Ruminococcaceae;D_5__Butyricicoccus	1.54681e-05	5.24082e-05	1.40503e-05	2.68269e-05	1.23522e-05	2.93884e-05	3.33156e-05	0.000107411	0.00536035	0.00300975	4.13445e-05	2.48645e-05	2.19269e-05	2.00682e-05	0.00446357	0.00649235	0.0102519	3.20811e-05	1.87049e-05	1.94818e-05	2.3161e-05	3.25256e-05	3.73706e-05	2.50878e-05	2.88268e-05	1.99485e-05	0.00444472	0.00155152	2.58164e-05	0.000531103	3.28818e-05	4.6307e-05	2.34082e-05	2.09644e-05	0.00480534	2.6286e-05	3.1954e-05	0.00248024	3.86787e-05	2.94023e-05	2.42559e-05	0.0119202	0.000246097	3.72689e-05	1.74249e-05	2.94221e-05	3.88606e-05	3.00761e-05
D_0__Bacteria;D_1__Firmicutes;D_2__Clostridia;D_3__Clostridiales;D_4__Ruminococcaceae;D_5__CAG-352	1.54681e-05	5.24082e-05	1.40503e-05	2.68269e-05	1.23522e-05	2.93884e-05	3.33156e-05	0.000107411	3.26851e-05	2.31519e-05	4.13445e-05	2.48645e-05	2.19269e-05	2.00682e-05	2.28901e-05	2.23105e-05	2.19058e-05	3.20811e-05	1.87049e-05	1.94818e-05	2.3161e-05	3.25256e-05	3.73706e-05	2.50878e-05	2.88268e-05	0.000179537	3.06532e-05	1.78336e-05	2.58164e-05	2.21293e-05	3.28818e-05	4.6307e-05	2.34082e-05	2.09644e-05	4.44939e-05	2.6286e-05	3.1954e-05	2.58358e-05	3.86787e-05	2.94023e-05	2.42559e-05	3.32038e-05	2.73441e-05	3.72689e-05	1.74249e-05	2.94221e-05	3.88606e-05	3.00761e-05
D_0__Bacteria;D_1__Firmicutes;D_2__Clostridia;D_3__Clostridiales;D_4__Ruminococcaceae;D_5__Candidatus Soleaferrea	1.54681e-05	5.24082e-05	1.40503e-05	2.68269e-05	1.23522e-05	2.93884e-05	3.33156e-05	0.000107411	3.26851e-05	2.31519e-05	4.13445e-05	2.48645e-05	2.19269e-05	2.00682e-05	2.28901e-05	2.23105e-05	2.19058e-05	3.20811e-05	1.87049e-05	1.94818e-05	2.3161e-05	3.25256e-05	3.73706e-05	2.50878e-05	2.88268e-05	1.99485e-05	3.06532e-05	1.78336e-05	2.58164e-05	2.21293e-05	3.28818e-05	4.6307e-05	2.34082e-05	2.09644e-05	4.44939e-05	2.6286e-05	3.1954e-05	2.58358e-05	3.86787e-05	0.000176414	2.42559e-05	3.32038e-05	2.73441e-05	3.72689e-05	1.74249e-05	2.94221e-05	3.88606e-05	3.00761e-05
D_0__Bacteria;D_1__Firmicutes;D_2__Clostridia;D_3__Clostridiales;D_4__Ruminococcaceae;D_5__Faecalibacterium	1.54681e-05	0.0013102	1.40503e-05	2.68269e-05	1.23522e-05	2.93884e-05	3.33156e-05	0.000107411	0.0116359	0.00893663	0.00897176	0.0130539	0.00997676	0.000100341	0.00929338	0.0137656	0.0127711	3.20811e-05	1.87049e-05	1.94818e-05	0.00662405	0.000325256	0.0127434	2.50878e-05	0.0103776	0.0207465	0.00257487	0.00428006	2.58164e-05	0.000973688	0.000230172	4.6307e-05	2.34082e-05	0.00496855	0.00298109	0.0170859	0.000191724	2.58358e-05	0.00274619	0.00308724	0.00657336	0.00249029	0.00308988	0.0038387	1.74249e-05	0.00361892	0.00174873	3.00761e-05
D_0__Bacteria;D_1__Firmicutes;D_2__Clostridia;D_3__Clostridiales;D_4__Ruminococcaceae;D_5__Fastidiosipila	1.54681e-05	5.24082e-05	0.000716564	2.68269e-05	6.17612e-05	2.93884e-05	3.33156e-05	0.000107411	3.26851e-05	0.000162063	4.13445e-05	2.48645e-05	2.19269e-05	2.00682e-05	2.28901e-05	2.23105e-05	2.19058e-05	3.20811e-05	1.87049e-05	1.94818e-05	2.3161e-05	3.25256e-05	3.73706e-05	2.50878e-05	2.88268e-05	0.00203475	3.06532e-05	0.000321004	2.58164e-05	2.21293e-05	3.28818e-05	4.6307e-05	2.34082e-05	0.00545073	4.44939e-05	2.6286e-05	3.1954e-05	2.58358e-05	3.86787e-05	0.002558	2.42559e-05	3.32038e-05	2.73441e-05	3.72689e-05	1.74249e-05	2.94221e-05	3.88606e-05	3.00761e-05
D_0__Bacteria;D_1__Firmicutes;D_2__Clostridia;D_3__Clostridiales;D_4__Ruminococcaceae;D_5__Flavonifractor	1.54681e-05	5.24082e-05	1.40503e-05	2.68269e-05	1.23522e-05	2.93884e-05	3.33156e-05	0.000107411	3.26851e-05	2.31519e-05	4.13445e-05	2.48645e-05	2.19269e-05	2.00682e-05	2.28901e-05	2.23105e-05	2.19058e-05	3.20811e-05	1.87049e-05	1.94818e-05	2.3161e-05	3.25256e-05	3.73706e-05	2.50878e-05	2.88268e-05	1.99485e-05	3.06532e-05	1.78336e-05	2.58164e-05	2.21293e-05	3.28818e-05	0.000648298	2.34082e-05	2.09644e-05	4.44939e-05	2.6286e-05	3.1954e-05	2.58358e-05	3.86787e-05	2.94023e-05	2.42559e-05	3.32038e-05	2.73441e-05	3.72689e-05	1.74249e-05	2.94221e-05	3.88606e-05	3.00761e-05
D_0__Bacteria;D_1__Firmicutes;D_2__Clostridia;D_3__Clostridiales;D_4__Ruminococcaceae;D_5__Intestinimonas	1.54681e-05	5.24082e-05	1.40503e-05	2.68269e-05	1.23522e-05	2.93884e-05	3.33156e-05	0.000107411	3.26851e-05	0.00421365	4.13445e-05	2.48645e-05	2.19269e-05	2.00682e-05	0.000320461	2.23105e-05	2.19058e-05	3.20811e-05	1.87049e-05	1.94818e-05	2.3161e-05	3.25256e-05	3.73706e-05	2.50878e-05	2.88268e-05	1.99485e-05	3.06532e-05	1.78336e-05	2.58164e-05	2.21293e-05	3.28818e-05	4.6307e-05	2.34082e-05	2.09644e-05	4.44939e-05	2.6286e-05	3.1954e-05	2.58358e-05	3.86787e-05	2.94023e-05	2.42559e-05	3.32038e-05	2.73441e-05	3.72689e-05	1.74249e-05	2.94221e-05	3.88606e-05	3.00761e-05
D_0__Bacteria;D_1__Firmicutes;D_2__Clostridia;D_3__Clostridiales;D_4__Ruminococcaceae;D_5__Negativibacillus	1.54681e-05	5.24082e-05	1.40503e-05	2.68269e-05	1.23522e-05	2.93884e-05	3.33156e-05	0.000107411	3.26851e-05	2.31519e-05	4.13445e-05	2.48645e-05	2.19269e-05	2.00682e-05	2.28901e-05	2.23105e-05	2.19058e-05	3.20811e-05	1.87049e-05	1.94818e-05	2.3161e-05	3.25256e-05	3.73706e-05	2.50878e-05	2.88268e-05	1.99485e-05	3.06532e-05	1.78336e-05	2.58164e-05	2.21293e-05	3.28818e-05	4.6307e-05	2.34082e-05	2.09644e-05	0.00373749	2.6286e-05	3.1954e-05	2.58358e-05	3.86787e-05	2.94023e-05	2.42559e-05	3.32038e-05	2.73441e-05	3.72689e-05	1.74249e-05	2.94221e-05	0.00221505	3.00761e-05
D_0__Bacteria;D_1__Firmicutes;D_2__Clostridia;D_3__Clostridiales;D_4__Ruminococcaceae;D_5__Oscillibacter	7.73407e-05	5.24082e-05	1.40503e-05	2.68269e-05	1.23522e-05	2.93884e-05	3.33156e-05	0.000107411	3.26851e-05	0.00567222	4.13445e-05	0.00450047	2.19269e-05	2.00682e-05	2.28901e-05	2.23105e-05	2.19058e-05	3.20811e-05	1.87049e-05	1.94818e-05	2.3161e-05	3.25256e-05	0.00493292	2.50878e-05	2.88268e-05	1.99485e-05	3.06532e-05	1.78336e-05	2.58164e-05	2.21293e-05	3.28818e-05	4.6307e-05	2.34082e-05	2.09644e-05	4.44939e-05	2.6286e-05	0.00015977	0.00279027	3.86787e-05	2.94023e-05	2.42559e-05	3.32038e-05	2.73441e-05	3.72689e-05	1.74249e-05	0.00273626	3.88606e-05	3.00761e-05
D_0__Bacteria;D_1__Firmicutes;D_2__Clostridia;D_3__Clostridiales;D_4__Ruminococcaceae;D_5__Ruminiclostridium	1.54681e-05	0.00372098	1.40503e-05	2.68269e-05	1.23522e-05	2.93884e-05	3.33156e-05	0.000107411	3.26851e-05	0.00354224	4.13445e-05	2.48645e-05	2.19269e-05	2.00682e-05	2.28901e-05	2.23105e-05	2.19058e-05	3.20811e-05	1.87049e-05	1.94818e-05	2.3161e-05	3.25256e-05	0.000971636	2.50878e-05	2.88268e-05	1.99485e-05	3.06532e-05	1.78336e-05	2.58164e-05	2.21293e-05	3.28818e-05	4.6307e-05	2.34082e-05	2.09644e-05	4.44939e-05	2.6286e-05	3.1954e-05	0.00279027	3.86787e-05	2.94023e-05	2.42559e-05	3.32038e-05	2.73441e-05	3.72689e-05	1.74249e-05	2.94221e-05	0.000194303	3.00761e-05
D_0__Bacteria;D_1__Firmicutes;D_2__Clostridia;D_3__Clostridiales;D_4__Ruminococcaceae;D_5__Ruminiclostridium 5	1.54681e-05	0.00230596	1.40503e-05	2.68269e-05	1.23522e-05	2.93884e-05	3.33156e-05	0.000107411	3.26851e-05	0.00425995	0.00458924	0.00472425	0.00109635	2.00682e-05	0.00331907	2.23105e-05	2.19058e-05	3.20811e-05	1.87049e-05	1.94818e-05	0.00217714	3.25256e-05	0.00440973	0.000100351	2.88268e-05	0.000179537	3.06532e-05	1.78336e-05	0.000180715	2.21293e-05	3.28818e-05	4.6307e-05	2.34082e-05	0.000146751	0.00160178	0.0133796	3.1954e-05	2.58358e-05	3.86787e-05	0.000235218	2.42559e-05	3.32038e-05	2.73441e-05	0.000447227	1.74249e-05	0.00329528	3.88606e-05	3.00761e-05
D_0__Bacteria;D_1__Firmicutes;D_2__Clostridia;D_3__Clostridiales;D_4__Ruminococcaceae;D_5__Ruminiclostridium 6	1.54681e-05	5.24082e-05	1.40503e-05	2.68269e-05	1.23522e-05	2.93884e-05	3.33156e-05	0.000107411	3.26851e-05	2.31519e-05	4.13445e-05	2.48645e-05	2.19269e-05	2.00682e-05	2.28901e-05	2.23105e-05	0.00313253	3.20811e-05	1.87049e-05	1.94818e-05	2.3161e-05	3.25256e-05	3.73706e-05	2.50878e-05	2.88268e-05	1.99485e-05	3.06532e-05	1.78336e-05	2.58164e-05	2.21293e-05	3.28818e-05	0.000138921	2.34082e-05	2.09644e-05	4.44939e-05	2.6286e-05	3.1954e-05	2.58358e-05	3.86787e-05	0.00332245	2.42559e-05	0.00338679	2.73441e-05	3.72689e-05	1.74249e-05	2.94221e-05	3.88606e-05	3.00761e-05
D_0__Bacteria;D_1__Firmicutes;D_2__Clostridia;D_3__Clostridiales;D_4__Ruminococcaceae;D_5__Ruminiclostridium 9	1.54681e-05	0.00104816	1.40503e-05	2.68269e-05	1.23522e-05	2.93884e-05	3.33156e-05	0.000107411	3.26851e-05	0.00138911	4.13445e-05	2.48645e-05	2.19269e-05	2.00682e-05	2.28901e-05	2.23105e-05	2.19058e-05	3.20811e-05	1.87049e-05	1.94818e-05	2.3161e-05	3.25256e-05	3.73706e-05	0.0161315	2.88268e-05	1.99485e-05	0.00196181	1.78336e-05	2.58164e-05	2.21293e-05	3.28818e-05	4.6307e-05	2.34082e-05	0.00475891	4.44939e-05	2.6286e-05	3.1954e-05	0.000516716	3.86787e-05	0.00664491	2.42559e-05	3.32038e-05	2.73441e-05	3.72689e-05	1.74249e-05	2.94221e-05	3.88606e-05	3.00761e-05
D_0__Bacteria;D_1__Firmicutes;D_2__Clostridia;D_3__Clostridiales;D_4__Ruminococcaceae;D_5__Ruminococcaceae NK4A214 group	1.54681e-05	5.24082e-05	1.40503e-05	2.68269e-05	1.23522e-05	2.93884e-05	3.33156e-05	0.000107411	3.26851e-05	0.000902924	4.13445e-05	2.48645e-05	2.19269e-05	2.00682e-05	2.28901e-05	0.000245415	2.19058e-05	3.20811e-05	1.87049e-05	1.94818e-05	0.000185288	3.25256e-05	3.73706e-05	2.50878e-05	2.88268e-05	1.99485e-05	3.06532e-05	1.78336e-05	2.58164e-05	2.21293e-05	3.28818e-05	4.6307e-05	2.34082e-05	2.09644e-05	4.44939e-05	2.6286e-05	3.1954e-05	2.58358e-05	3.86787e-05	2.94023e-05	2.42559e-05	3.32038e-05	2.73441e-05	3.72689e-05	1.74249e-05	2.94221e-05	3.88606e-05	3.00761e-05
D_0__Bacteria;D_1__Firmicutes;D_2__Clostridia;D_3__Clostridiales;D_4__Ruminococcaceae;D_5__Ruminococcaceae UCG-002	1.54681e-05	5.24082e-05	1.40503e-05	2.68269e-05	1.23522e-05	2.93884e-05	3.33156e-05	0.000107411	3.26851e-05	0.00111129	0.000165378	2.48645e-05	0.00445117	2.00682e-05	2.28901e-05	0.00419437	0.00512596	3.20811e-05	1.87049e-05	1.94818e-05	2.3161e-05	3.25256e-05	3.73706e-05	2.50878e-05	2.88268e-05	0.00353089	3.06532e-05	0.00296037	2.58164e-05	2.21293e-05	3.28818e-05	4.6307e-05	2.34082e-05	2.09644e-05	4.44939e-05	2.6286e-05	3.1954e-05	0.00118845	3.86787e-05	2.94023e-05	2.42559e-05	3.32038e-05	2.73441e-05	3.72689e-05	1.74249e-05	2.94221e-05	3.88606e-05	0.000210533
D_0__Bacteria;D_1__Firmicutes;D_2__Clostridia;D_3__Clostridiales;D_4__Ruminococcaceae;D_5__Ruminococcaceae UCG-003	1.54681e-05	5.24082e-05	1.40503e-05	2.68269e-05	1.23522e-05	2.93884e-05	3.33156e-05	0.000107411	3.26851e-05	2.31519e-05	4.13445e-05	2.48645e-05	2.19269e-05	2.00682e-05	2.28901e-05	2.23105e-05	0.000284775	3.20811e-05	1.87049e-05	1.94818e-05	2.3161e-05	3.25256e-05	3.73706e-05	2.50878e-05	2.88268e-05	1.99485e-05	3.06532e-05	1.78336e-05	2.58164e-05	2.21293e-05	3.28818e-05	4.6307e-05	2.34082e-05	2.09644e-05	4.44939e-05	2.6286e-05	3.1954e-05	2.58358e-05	3.86787e-05	2.94023e-05	2.42559e-05	3.32038e-05	2.73441e-05	3.72689e-05	1.74249e-05	2.94221e-05	3.88606e-05	3.00761e-05
D_0__Bacteria;D_1__Firmicutes;D_2__Clostridia;D_3__Clostridiales;D_4__Ruminococcaceae;D_5__Ruminococcaceae UCG-004	1.54681e-05	5.24082e-05	1.40503e-05	2.68269e-05	1.23522e-05	2.93884e-05	3.33156e-05	0.000107411	3.26851e-05	2.31519e-05	4.13445e-05	2.48645e-05	2.19269e-05	2.00682e-05	0.00478403	2.23105e-05	2.19058e-05	3.20811e-05	1.87049e-05	1.94818e-05	2.3161e-05	3.25256e-05	3.73706e-05	2.50878e-05	2.88268e-05	1.99485e-05	0.0047819	1.78336e-05	2.58164e-05	2.21293e-05	3.28818e-05	4.6307e-05	2.34082e-05	2.09644e-05	4.44939e-05	2.6286e-05	3.1954e-05	2.58358e-05	3.86787e-05	2.94023e-05	2.42559e-05	3.32038e-05	2.73441e-05	3.72689e-05	1.74249e-05	2.94221e-05	3.88606e-05	3.00761e-05
D_0__Bacteria;D_1__Firmicutes;D_2__Clostridia;D_3__Clostridiales;D_4__Ruminococcaceae;D_5__Ruminococcaceae UCG-005	1.54681e-05	5.24082e-05	1.40503e-05	2.68269e-05	1.23522e-05	2.93884e-05	3.33156e-05	0.000107411	3.26851e-05	2.31519e-05	4.13445e-05	2.48645e-05	2.19269e-05	2.00682e-05	0.000114451	2.23105e-05	2.19058e-05	3.20811e-05	1.87049e-05	1.94818e-05	2.3161e-05	3.25256e-05	3.73706e-05	2.50878e-05	2.88268e-05	1.99485e-05	3.06532e-05	1.78336e-05	2.58164e-05	2.21293e-05	3.28818e-05	4.6307e-05	2.34082e-05	2.09644e-05	4.44939e-05	2.6286e-05	3.1954e-05	0.00183434	3.86787e-05	2.94023e-05	2.42559e-05	3.32038e-05	2.73441e-05	3.72689e-05	1.74249e-05	2.94221e-05	3.88606e-05	3.00761e-05
D_0__Bacteria;D_1__Firmicutes;D_2__Clostridia;D_3__Clostridiales;D_4__Ruminococcaceae;D_5__Ruminococcaceae UCG-010	1.54681e-05	5.24082e-05	1.40503e-05	2.68269e-05	1.23522e-05	2.93884e-05	3.33156e-05	0.000107411	3.26851e-05	0.00106499	4.13445e-05	2.48645e-05	2.19269e-05	2.00682e-05	2.28901e-05	2.23105e-05	2.19058e-05	3.20811e-05	0.00127193	1.94818e-05	2.3161e-05	3.25256e-05	3.73706e-05	2.50878e-05	2.88268e-05	1.99485e-05	3.06532e-05	1.78336e-05	2.58164e-05	2.21293e-05	3.28818e-05	4.6307e-05	2.34082e-05	2.09644e-05	4.44939e-05	2.6286e-05	3.1954e-05	2.58358e-05	3.86787e-05	2.94023e-05	2.42559e-05	3.32038e-05	2.73441e-05	3.72689e-05	1.74249e-05	2.94221e-05	3.88606e-05	3.00761e-05
D_0__Bacteria;D_1__Firmicutes;D_2__Clostridia;D_3__Clostridiales;D_4__Ruminococcaceae;D_5__Ruminococcaceae UCG-013	1.54681e-05	5.24082e-05	0.000786815	2.68269e-05	1.23522e-05	2.93884e-05	3.33156e-05	0.000107411	3.26851e-05	2.31519e-05	4.13445e-05	2.48645e-05	0.00464851	2.00682e-05	2.28901e-05	2.23105e-05	0.00484118	3.20811e-05	1.87049e-05	1.94818e-05	0.00215397	3.25256e-05	3.73706e-05	0.00403914	0.00348804	1.99485e-05	3.06532e-05	1.78336e-05	2.58164e-05	0.000818783	3.28818e-05	4.6307e-05	2.34082e-05	0.00480084	4.44939e-05	2.6286e-05	3.1954e-05	2.58358e-05	0.00382919	0.00402811	2.42559e-05	3.32038e-05	2.73441e-05	3.72689e-05	0.000365924	2.94221e-05	3.88606e-05	3.00761e-05
D_0__Bacteria;D_1__Firmicutes;D_2__Clostridia;D_3__Clostridiales;D_4__Ruminococcaceae;D_5__Ruminococcaceae UCG-014	0.000154681	0.0162989	0.002796	2.68269e-05	9.88179e-05	0.000293884	3.33156e-05	0.000107411	0.0164079	0.0079411	0.0131889	0.0111144	0.0147568	2.00682e-05	0.0177856	0.0122708	0.0190361	0.000513298	0.0030676	7.79271e-05	0.014244	3.25256e-05	0.0336709	0.0288761	0.0233785	0.0167169	0.0127211	0.0122338	2.58164e-05	0.00110646	0.000624753	4.6307e-05	0.0196395	0.0133962	0.00667408	0.0223957	0.000287586	0.00687232	0.00990176	0.0120549	0.00545759	0.0168675	0.00628914	0.0166219	0.00102807	0.00817936	0.0192749	3.00761e-05
D_0__Bacteria;D_1__Firmicutes;D_2__Clostridia;D_3__Clostridiales;D_4__Ruminococcaceae;D_5__Ruminococcus 1	1.54681e-05	5.24082e-05	1.40503e-05	2.68269e-05	1.23522e-05	2.93884e-05	0.000133262	0.000107411	0.00346462	0.00164378	0.00405176	0.000273509	0.000197342	2.00682e-05	2.28901e-05	2.23105e-05	2.19058e-05	3.20811e-05	1.87049e-05	1.94818e-05	2.3161e-05	3.25256e-05	0.00298965	2.50878e-05	2.88268e-05	1.99485e-05	3.06532e-05	0.00178336	2.58164e-05	2.21293e-05	3.28818e-05	4.6307e-05	2.34082e-05	2.09644e-05	4.44939e-05	0.00362747	3.1954e-05	0.00459877	3.86787e-05	0.00276381	2.42559e-05	3.32038e-05	0.000246097	0.00469589	1.74249e-05	2.94221e-05	0.00629542	3.00761e-05
D_0__Bacteria;D_1__Firmicutes;D_2__Clostridia;D_3__Clostridiales;D_4__Ruminococcaceae;D_5__Ruminococcus 2	1.54681e-05	5.24082e-05	1.40503e-05	2.68269e-05	1.23522e-05	2.93884e-05	3.33156e-05	0.000107411	0.00019611	2.31519e-05	0.00235664	0.00663882	2.19269e-05	2.00682e-05	2.28901e-05	2.23105e-05	2.19058e-05	3.20811e-05	1.87049e-05	1.94818e-05	0.00338151	3.25256e-05	3.73706e-05	2.50878e-05	2.88268e-05	7.97941e-05	3.06532e-05	1.78336e-05	2.58164e-05	0.000686008	3.28818e-05	4.6307e-05	2.34082e-05	2.09644e-05	4.44939e-05	2.6286e-05	3.1954e-05	2.58358e-05	3.86787e-05	2.94023e-05	2.42559e-05	3.32038e-05	0.00284378	3.72689e-05	1.74249e-05	0.000294221	3.88606e-05	3.00761e-05
D_0__Bacteria;D_1__Firmicutes;D_2__Clostridia;D_3__Clostridiales;D_4__Ruminococcaceae;D_5__Subdoligranulum	1.54681e-05	0.00246318	1.40503e-05	2.68269e-05	1.23522e-05	2.93884e-05	3.33156e-05	0.000107411	3.26851e-05	0.00356539	4.13445e-05	0.000348103	0.00236811	2.00682e-05	0.000640923	0.00588996	0.00584885	3.20811e-05	1.87049e-05	1.94818e-05	2.3161e-05	3.25256e-05	3.73706e-05	0.00755143	0.0102335	0.0041094	0.00487386	1.78336e-05	2.58164e-05	0.00152692	3.28818e-05	4.6307e-05	0.00838015	0.00410901	4.44939e-05	2.6286e-05	3.1954e-05	0.00488296	3.86787e-05	0.00452795	0.00642783	3.32038e-05	2.73441e-05	3.72689e-05	1.74249e-05	0.00750265	0.00524618	3.00761e-05
D_0__Bacteria;D_1__Firmicutes;D_2__Clostridia;D_3__Clostridiales;D_4__Ruminococcaceae;D_5__UBA1819	1.54681e-05	5.24082e-05	1.40503e-05	2.68269e-05	1.23522e-05	2.93884e-05	3.33156e-05	0.000107411	3.26851e-05	0.00155118	4.13445e-05	2.48645e-05	2.19269e-05	2.00682e-05	2.28901e-05	2.23105e-05	2.19058e-05	3.20811e-05	1.87049e-05	1.94818e-05	2.3161e-05	3.25256e-05	3.73706e-05	2.50878e-05	2.88268e-05	0.000398971	3.06532e-05	1.78336e-05	2.58164e-05	2.21293e-05	3.28818e-05	4.6307e-05	2.34082e-05	2.09644e-05	4.44939e-05	2.6286e-05	3.1954e-05	2.58358e-05	0.00208865	2.94023e-05	2.42559e-05	3.32038e-05	0.000246097	3.72689e-05	1.74249e-05	2.94221e-05	3.88606e-05	3.00761e-05
D_0__Bacteria;D_1__Firmicutes;D_2__Clostridia;D_3__Clostridiales;D_4__Ruminococcaceae;D_5__[Eubacterium] coprostanoligenes group	1.54681e-05	0.000943347	0.000210754	2.68269e-05	1.23522e-05	2.93884e-05	3.33156e-05	0.000107411	0.00271286	0.00155118	0.00293546	0.000198916	2.19269e-05	2.00682e-05	2.28901e-05	0.00477444	0.000131435	3.20811e-05	0.00117841	1.94818e-05	0.00259403	3.25256e-05	3.73706e-05	2.50878e-05	2.88268e-05	1.99485e-05	3.06532e-05	1.78336e-05	2.58164e-05	2.21293e-05	3.28818e-05	4.6307e-05	2.34082e-05	0.00220126	4.44939e-05	2.6286e-05	3.1954e-05	2.58358e-05	3.86787e-05	2.94023e-05	0.0020375	0.0103928	2.73441e-05	0.00465862	1.74249e-05	0.000205955	3.88606e-05	3.00761e-05
D_0__Bacteria;D_1__Firmicutes;D_2__Clostridia;D_3__Clostridiales;D_4__Ruminococcaceae;D_5__uncultured	1.54681e-05	5.24082e-05	1.40503e-05	2.68269e-05	1.23522e-05	2.93884e-05	3.33156e-05	0.000107411	3.26851e-05	0.0029866	4.13445e-05	2.48645e-05	2.19269e-05	2.00682e-05	2.28901e-05	0.00290036	2.19058e-05	3.20811e-05	1.87049e-05	1.94818e-05	2.3161e-05	3.25256e-05	3.73706e-05	2.50878e-05	2.88268e-05	0.000119691	3.06532e-05	1.78336e-05	2.58164e-05	2.21293e-05	3.28818e-05	4.6307e-05	2.34082e-05	2.09644e-05	4.44939e-05	2.6286e-05	3.1954e-05	2.58358e-05	3.86787e-05	2.94023e-05	2.42559e-05	3.32038e-05	2.73441e-05	3.72689e-05	1.74249e-05	2.94221e-05	0.00326429	3.00761e-05
D_0__Bacteria;D_1__Firmicutes;D_2__Clostridia;D_3__Clostridiales;D_4__Ruminococcaceae;__	1.54681e-05	5.24082e-05	1.40503e-05	2.68269e-05	1.23522e-05	2.93884e-05	3.33156e-05	0.000107411	3.26851e-05	0.00136596	4.13445e-05	2.48645e-05	2.19269e-05	2.00682e-05	0.00350219	2.23105e-05	0.00216867	3.20811e-05	0.00117841	1.94818e-05	2.3161e-05	3.25256e-05	3.73706e-05	0.00582037	2.88268e-05	0.00013964	0.00554823	0.00344188	2.58164e-05	2.21293e-05	0.000197291	4.6307e-05	0.00676498	2.09644e-05	0.00391546	0.0056515	3.1954e-05	0.00839663	3.86787e-05	0.00220517	0.00152812	0.00315436	2.73441e-05	0.00372689	1.74249e-05	2.94221e-05	0.00341973	3.00761e-05
D_0__Bacteria;D_1__Firmicutes;D_2__Clostridia;D_3__Clostridiales;__;__	1.54681e-05	0.00151984	1.40503e-05	2.68269e-05	1.23522e-05	2.93884e-05	3.33156e-05	0.000107411	3.26851e-05	2.31519e-05	4.13445e-05	2.48645e-05	2.19269e-05	2.00682e-05	2.28901e-05	2.23105e-05	2.19058e-05	3.20811e-05	1.87049e-05	1.94818e-05	0.00127386	3.25256e-05	3.73706e-05	2.50878e-05	2.88268e-05	1.99485e-05	3.06532e-05	0.00171202	2.58164e-05	2.21293e-05	3.28818e-05	4.6307e-05	2.34082e-05	2.09644e-05	4.44939e-05	2.6286e-05	0.000255632	2.58358e-05	3.86787e-05	2.94023e-05	2.42559e-05	3.32038e-05	2.73441e-05	3.72689e-05	1.74249e-05	2.94221e-05	3.88606e-05	3.00761e-05
D_0__Bacteria;D_1__Firmicutes;D_2__Clostridia;D_3__D8A-2;D_4__uncultured Firmicutes bacterium;D_5__uncultured Firmicutes bacterium	1.54681e-05	5.24082e-05	1.40503e-05	2.68269e-05	1.23522e-05	2.93884e-05	3.33156e-05	0.000107411	3.26851e-05	2.31519e-05	4.13445e-05	2.48645e-05	2.19269e-05	2.00682e-05	2.28901e-05	2.23105e-05	2.19058e-05	3.20811e-05	1.87049e-05	1.94818e-05	2.3161e-05	3.25256e-05	3.73706e-05	2.50878e-05	2.88268e-05	1.99485e-05	3.06532e-05	1.78336e-05	2.58164e-05	2.21293e-05	3.28818e-05	4.6307e-05	2.34082e-05	2.09644e-05	4.44939e-05	0.000105144	3.1954e-05	2.58358e-05	3.86787e-05	2.94023e-05	2.42559e-05	3.32038e-05	2.73441e-05	3.72689e-05	1.74249e-05	2.94221e-05	3.88606e-05	3.00761e-05
D_0__Bacteria;D_1__Firmicutes;D_2__Erysipelotrichia;D_3__Erysipelotrichales;D_4__Erysipelotrichaceae;D_5__Coprobacillus	1.54681e-05	5.24082e-05	0.000688463	2.68269e-05	1.23522e-05	2.93884e-05	3.33156e-05	0.000107411	3.26851e-05	2.31519e-05	4.13445e-05	2.48645e-05	2.19269e-05	2.00682e-05	0.00256369	0.00225336	2.19058e-05	3.20811e-05	1.87049e-05	1.94818e-05	2.3161e-05	3.25256e-05	3.73706e-05	2.50878e-05	2.88268e-05	1.99485e-05	3.06532e-05	1.78336e-05	2.58164e-05	2.21293e-05	3.28818e-05	4.6307e-05	2.34082e-05	2.09644e-05	0.00186874	2.6286e-05	3.1954e-05	2.58358e-05	3.86787e-05	2.94023e-05	2.42559e-05	3.32038e-05	2.73441e-05	3.72689e-05	1.74249e-05	2.94221e-05	3.88606e-05	3.00761e-05
D_0__Bacteria;D_1__Firmicutes;D_2__Erysipelotrichia;D_3__Erysipelotrichales;D_4__Erysipelotrichaceae;D_5__Dielma	1.54681e-05	5.24082e-05	1.40503e-05	2.68269e-05	1.23522e-05	2.93884e-05	3.33156e-05	0.000107411	3.26851e-05	2.31519e-05	4.13445e-05	2.48645e-05	2.19269e-05	2.00682e-05	2.28901e-05	2.23105e-05	2.19058e-05	3.20811e-05	1.87049e-05	1.94818e-05	2.3161e-05	3.25256e-05	3.73706e-05	2.50878e-05	2.88268e-05	1.99485e-05	3.06532e-05	1.78336e-05	2.58164e-05	2.21293e-05	3.28818e-05	4.6307e-05	2.34082e-05	2.09644e-05	0.00137931	2.6286e-05	3.1954e-05	2.58358e-05	3.86787e-05	2.94023e-05	2.42559e-05	3.32038e-05	2.73441e-05	3.72689e-05	1.74249e-05	2.94221e-05	3.88606e-05	3.00761e-05
D_0__Bacteria;D_1__Firmicutes;D_2__Erysipelotrichia;D_3__Erysipelotrichales;D_4__Erysipelotrichaceae;D_5__Dubosiella	1.54681e-05	0.00183429	1.40503e-05	2.68269e-05	1.23522e-05	2.93884e-05	3.33156e-05	0.000107411	0.00303971	0.00354224	4.13445e-05	0.00353076	2.19269e-05	2.00682e-05	2.28901e-05	0.00296729	0.00236583	3.20811e-05	0.000897834	1.94818e-05	2.3161e-05	3.25256e-05	3.73706e-05	2.50878e-05	0.00167195	1.99485e-05	3.06532e-05	1.78336e-05	2.58164e-05	2.21293e-05	3.28818e-05	4.6307e-05	0.0022706	2.09644e-05	4.44939e-05	2.6286e-05	3.1954e-05	2.58358e-05	0.00162451	2.94023e-05	0.0016494	3.32038e-05	0.00224221	0.005404	0.000261374	0.00173591	3.88606e-05	3.00761e-05
D_0__Bacteria;D_1__Firmicutes;D_2__Erysipelotrichia;D_3__Erysipelotrichales;D_4__Erysipelotrichaceae;D_5__Faecalitalea	1.54681e-05	5.24082e-05	1.40503e-05	2.68269e-05	1.23522e-05	2.93884e-05	3.33156e-05	0.000107411	3.26851e-05	0.00252356	4.13445e-05	2.48645e-05	2.19269e-05	2.00682e-05	2.28901e-05	2.23105e-05	2.19058e-05	3.20811e-05	1.87049e-05	1.94818e-05	2.3161e-05	3.25256e-05	3.73706e-05	2.50878e-05	2.88268e-05	1.99485e-05	3.06532e-05	1.78336e-05	2.58164e-05	2.21293e-05	3.28818e-05	4.6307e-05	2.34082e-05	2.09644e-05	4.44939e-05	2.6286e-05	3.1954e-05	2.58358e-05	3.86787e-05	2.94023e-05	2.42559e-05	3.32038e-05	2.73441e-05	3.72689e-05	1.74249e-05	2.94221e-05	3.88606e-05	3.00761e-05
D_0__Bacteria;D_1__Firmicutes;D_2__Erysipelotrichia;D_3__Erysipelotrichales;D_4__Erysipelotrichaceae;D_5__Holdemanella	1.54681e-05	5.24082e-05	1.40503e-05	2.68269e-05	1.23522e-05	2.93884e-05	3.33156e-05	0.000107411	3.26851e-05	6.94557e-05	4.13445e-05	2.48645e-05	2.19269e-05	2.00682e-05	2.28901e-05	2.23105e-05	2.19058e-05	3.20811e-05	1.87049e-05	1.94818e-05	2.3161e-05	3.25256e-05	3.73706e-05	2.50878e-05	2.88268e-05	1.99485e-05	3.06532e-05	1.78336e-05	2.58164e-05	2.21293e-05	3.28818e-05	4.6307e-05	2.34082e-05	2.09644e-05	4.44939e-05	2.6286e-05	3.1954e-05	2.58358e-05	3.86787e-05	2.94023e-05	2.42559e-05	3.32038e-05	2.73441e-05	3.72689e-05	1.74249e-05	2.94221e-05	3.88606e-05	3.00761e-05
D_0__Bacteria;D_1__Firmicutes;D_2__Erysipelotrichia;D_3__Erysipelotrichales;D_4__Erysipelotrichaceae;D_5__Holdemania	1.54681e-05	5.24082e-05	1.40503e-05	2.68269e-05	1.23522e-05	2.93884e-05	3.33156e-05	0.000107411	0.00228796	2.31519e-05	4.13445e-05	2.48645e-05	2.19269e-05	2.00682e-05	2.28901e-05	2.23105e-05	2.19058e-05	3.20811e-05	1.87049e-05	1.94818e-05	2.3161e-05	3.25256e-05	3.73706e-05	2.50878e-05	2.88268e-05	1.99485e-05	3.06532e-05	1.78336e-05	2.58164e-05	2.21293e-05	3.28818e-05	4.6307e-05	2.34082e-05	2.09644e-05	4.44939e-05	2.6286e-05	3.1954e-05	2.58358e-05	3.86787e-05	2.94023e-05	2.42559e-05	3.32038e-05	2.73441e-05	3.72689e-05	1.74249e-05	2.94221e-05	3.88606e-05	3.00761e-05
D_0__Bacteria;D_1__Firmicutes;D_2__Erysipelotrichia;D_3__Erysipelotrichales;D_4__Erysipelotrichaceae;D_5__Turicibacter	1.54681e-05	5.24082e-05	1.40503e-05	2.68269e-05	1.23522e-05	2.93884e-05	3.33156e-05	0.000107411	0.00516424	0.00421365	4.13445e-05	0.00405291	6.57808e-05	2.00682e-05	0.00428045	2.23105e-05	2.19058e-05	3.20811e-05	1.87049e-05	1.94818e-05	2.3161e-05	0.000292731	3.73706e-05	2.50878e-05	2.88268e-05	1.99485e-05	3.06532e-05	0.00288904	2.58164e-05	0.000442586	0.000164409	4.6307e-05	2.34082e-05	2.09644e-05	4.44939e-05	0.00223431	3.1954e-05	2.58358e-05	3.86787e-05	2.94023e-05	0.00150387	0.00322077	2.73441e-05	3.72689e-05	1.74249e-05	2.94221e-05	3.88606e-05	3.00761e-05
D_0__Bacteria;D_1__Firmicutes;D_2__Erysipelotrichia;D_3__Erysipelotrichales;D_4__Erysipelotrichaceae;D_5__[Clostridium] innocuum group	1.54681e-05	5.24082e-05	1.40503e-05	2.68269e-05	1.23522e-05	2.93884e-05	3.33156e-05	0.000107411	3.26851e-05	2.31519e-05	4.13445e-05	2.48645e-05	2.19269e-05	2.00682e-05	2.28901e-05	2.23105e-05	2.19058e-05	3.20811e-05	1.87049e-05	1.94818e-05	0.000972763	3.25256e-05	3.73706e-05	2.50878e-05	2.88268e-05	9.97427e-05	3.06532e-05	1.78336e-05	2.58164e-05	2.21293e-05	3.28818e-05	4.6307e-05	2.34082e-05	2.09644e-05	4.44939e-05	2.6286e-05	3.1954e-05	2.58358e-05	3.86787e-05	2.94023e-05	2.42559e-05	3.32038e-05	2.73441e-05	3.72689e-05	1.74249e-05	2.94221e-05	3.88606e-05	3.00761e-05
D_0__Bacteria;D_1__Firmicutes;D_2__Erysipelotrichia;D_3__Erysipelotrichales;D_4__Erysipelotrichaceae;D_5__uncultured	1.54681e-05	5.24082e-05	1.40503e-05	2.68269e-05	1.23522e-05	2.93884e-05	3.33156e-05	0.000322234	3.26851e-05	2.31519e-05	4.13445e-05	2.48645e-05	2.19269e-05	2.00682e-05	2.28901e-05	2.23105e-05	0.00219058	3.20811e-05	1.87049e-05	1.94818e-05	2.3161e-05	3.25256e-05	3.73706e-05	2.50878e-05	2.88268e-05	1.99485e-05	3.06532e-05	1.78336e-05	2.58164e-05	2.21293e-05	3.28818e-05	4.6307e-05	2.34082e-05	2.09644e-05	4.44939e-05	2.6286e-05	3.1954e-05	2.58358e-05	3.86787e-05	2.94023e-05	2.42559e-05	3.32038e-05	2.73441e-05	3.72689e-05	1.74249e-05	2.94221e-05	3.88606e-05	3.00761e-05
D_0__Bacteria;D_1__Firmicutes;D_2__Negativicutes;D_3__Selenomonadales;D_4__Acidaminococcaceae;D_5__Acidaminococcus	1.54681e-05	5.24082e-05	1.40503e-05	2.68269e-05	1.23522e-05	2.93884e-05	3.33156e-05	0.000107411	3.26851e-05	0.00136596	4.13445e-05	2.48645e-05	2.19269e-05	2.00682e-05	2.28901e-05	8.92419e-05	2.19058e-05	3.20811e-05	1.87049e-05	1.94818e-05	0.00226978	3.25256e-05	3.73706e-05	2.50878e-05	2.88268e-05	0.000199485	3.06532e-05	1.78336e-05	2.58164e-05	0.000508973	3.28818e-05	4.6307e-05	2.34082e-05	2.09644e-05	4.44939e-05	2.6286e-05	3.1954e-05	0.00152431	3.86787e-05	2.94023e-05	2.42559e-05	3.32038e-05	2.73441e-05	3.72689e-05	1.74249e-05	2.94221e-05	3.88606e-05	3.00761e-05
D_0__Bacteria;D_1__Firmicutes;D_2__Negativicutes;D_3__Selenomonadales;D_4__Acidaminococcaceae;D_5__Phascolarctobacterium	1.54681e-05	5.24082e-05	1.40503e-05	2.68269e-05	1.23522e-05	2.93884e-05	3.33156e-05	0.000107411	3.26851e-05	0.00588058	0.00401042	0.00166592	2.19269e-05	2.00682e-05	0.00746217	0.00568917	0.003023	3.20811e-05	0.000841719	1.94818e-05	0.00215397	3.25256e-05	3.73706e-05	2.50878e-05	0.00343038	0.00327156	0.00953315	0.011039	2.58164e-05	0.000796654	3.28818e-05	4.6307e-05	0.000421348	0.00587002	0.00351502	0.00893726	3.1954e-05	2.58358e-05	0.00584049	0.00555703	2.42559e-05	0.00969552	0.00251565	0.00510584	1.74249e-05	2.94221e-05	0.0109587	3.00761e-05
D_0__Bacteria;D_1__Firmicutes;D_2__Negativicutes;D_3__Selenomonadales;D_4__Veillonellaceae;D_5__Anaeroglobus	1.54681e-05	5.24082e-05	1.40503e-05	2.68269e-05	1.23522e-05	2.93884e-05	3.33156e-05	0.000107411	3.26851e-05	0.000648253	4.13445e-05	2.48645e-05	2.19269e-05	2.00682e-05	2.28901e-05	2.23105e-05	2.19058e-05	3.20811e-05	1.87049e-05	1.94818e-05	2.3161e-05	0.0309319	3.73706e-05	2.50878e-05	2.88268e-05	1.99485e-05	3.06532e-05	1.78336e-05	2.58164e-05	2.21293e-05	3.28818e-05	4.6307e-05	2.34082e-05	2.09644e-05	4.44939e-05	2.6286e-05	3.1954e-05	2.58358e-05	3.86787e-05	2.94023e-05	2.42559e-05	3.32038e-05	2.73441e-05	3.72689e-05	0.00411229	2.94221e-05	3.88606e-05	3.00761e-05
D_0__Bacteria;D_1__Firmicutes;D_2__Negativicutes;D_3__Selenomonadales;D_4__Veillonellaceae;D_5__Dialister	1.54681e-05	0.00372098	0.00150338	2.68269e-05	0.000135875	2.93884e-05	3.33156e-05	0.000107411	0.0114398	0.00476929	0.00785546	0.0045502	0.00673157	0.0250251	0.0133449	0.00410513	0.00271632	3.20811e-05	1.87049e-05	1.94818e-05	0.00150547	0.0519759	0.00777309	0.010863	0.0119919	0.00185521	3.06532e-05	0.00162286	2.58164e-05	2.21293e-05	0.000361699	0.0694142	0.0129682	0.00348008	0.0028921	2.6286e-05	0.0692123	0.00581305	0.00611124	2.94023e-05	0.00322604	0.00371883	0.00976183	0.004435	0.0546272	0.00682594	3.88606e-05	3.00761e-05
D_0__Bacteria;D_1__Firmicutes;D_2__Negativicutes;D_3__Selenomonadales;D_4__Veillonellaceae;D_5__Megamonas	1.54681e-05	5.24082e-05	0.00123642	2.68269e-05	1.23522e-05	2.93884e-05	9.99467e-05	0.000107411	3.26851e-05	0.00256986	4.13445e-05	2.48645e-05	2.19269e-05	2.00682e-05	2.28901e-05	2.23105e-05	0.000963855	3.20811e-05	0.00162732	1.94818e-05	2.3161e-05	3.25256e-05	3.73706e-05	0.00521826	0.0078697	1.99485e-05	3.06532e-05	1.78336e-05	0.000258164	0.000553232	0.000263054	0.000370456	2.34082e-05	0.00215933	4.44939e-05	2.6286e-05	3.1954e-05	0.00126595	3.86787e-05	2.94023e-05	0.00295923	0.00149417	0.0018594	3.72689e-05	0.000191674	0.00203013	3.88606e-05	3.00761e-05
D_0__Bacteria;D_1__Firmicutes;D_2__Negativicutes;D_3__Selenomonadales;D_4__Veillonellaceae;D_5__Megasphaera	1.54681e-05	5.24082e-05	1.40503e-05	2.68269e-05	0.00022234	2.93884e-05	3.33156e-05	0.000107411	3.26851e-05	2.31519e-05	4.13445e-05	2.48645e-05	2.19269e-05	2.00682e-05	0.00173965	2.23105e-05	0.000240964	3.20811e-05	1.87049e-05	1.94818e-05	2.3161e-05	3.25256e-05	3.73706e-05	7.52634e-05	2.88268e-05	1.99485e-05	3.06532e-05	1.78336e-05	2.58164e-05	2.21293e-05	3.28818e-05	4.6307e-05	2.34082e-05	0.000167715	4.44939e-05	2.6286e-05	0.00015977	0.00320364	3.86787e-05	8.82068e-05	0.000194048	3.32038e-05	0.000164064	3.72689e-05	1.74249e-05	2.94221e-05	0.000233164	3.00761e-05
D_0__Bacteria;D_1__Firmicutes;D_2__Negativicutes;D_3__Selenomonadales;D_4__Veillonellaceae;D_5__Mitsuokella	1.54681e-05	5.24082e-05	1.40503e-05	2.68269e-05	1.23522e-05	2.93884e-05	3.33156e-05	0.000107411	3.26851e-05	2.31519e-05	4.13445e-05	2.48645e-05	2.19269e-05	2.00682e-05	2.28901e-05	2.23105e-05	2.19058e-05	3.20811e-05	1.87049e-05	1.94818e-05	0.00247823	3.25256e-05	3.73706e-05	2.50878e-05	2.88268e-05	1.99485e-05	3.06532e-05	1.78336e-05	2.58164e-05	2.21293e-05	3.28818e-05	4.6307e-05	2.34082e-05	0.0039413	4.44939e-05	2.6286e-05	3.1954e-05	2.58358e-05	3.86787e-05	2.94023e-05	2.42559e-05	3.32038e-05	2.73441e-05	0.00033542	1.74249e-05	2.94221e-05	3.88606e-05	3.00761e-05
D_0__Bacteria;D_1__Firmicutes;D_2__Negativicutes;D_3__Selenomonadales;D_4__Veillonellaceae;D_5__Negativicoccus	1.54681e-05	5.24082e-05	1.40503e-05	2.68269e-05	1.23522e-05	2.93884e-05	3.33156e-05	0.000107411	3.26851e-05	2.31519e-05	4.13445e-05	2.48645e-05	2.19269e-05	2.00682e-05	2.28901e-05	2.23105e-05	2.19058e-05	3.20811e-05	1.87049e-05	0.000116891	2.3161e-05	3.25256e-05	3.73706e-05	2.50878e-05	2.88268e-05	1.99485e-05	3.06532e-05	1.78336e-05	2.58164e-05	2.21293e-05	3.28818e-05	4.6307e-05	2.34082e-05	2.09644e-05	4.44939e-05	2.6286e-05	3.1954e-05	2.58358e-05	3.86787e-05	2.94023e-05	2.42559e-05	3.32038e-05	2.73441e-05	3.72689e-05	1.74249e-05	2.94221e-05	3.88606e-05	3.00761e-05
D_0__Bacteria;D_1__Firmicutes;D_2__Negativicutes;D_3__Selenomonadales;D_4__Veillonellaceae;D_5__Selenomonas	1.54681e-05	5.24082e-05	1.40503e-05	2.68269e-05	1.23522e-05	2.93884e-05	3.33156e-05	0.000107411	3.26851e-05	2.31519e-05	4.13445e-05	2.48645e-05	2.19269e-05	2.00682e-05	2.28901e-05	2.23105e-05	2.19058e-05	3.20811e-05	1.87049e-05	1.94818e-05	2.3161e-05	3.25256e-05	3.73706e-05	2.50878e-05	2.88268e-05	1.99485e-05	3.06532e-05	1.78336e-05	2.58164e-05	2.21293e-05	3.28818e-05	4.6307e-05	2.34082e-05	2.09644e-05	4.44939e-05	2.6286e-05	3.1954e-05	0.000335865	3.86787e-05	2.94023e-05	2.42559e-05	3.32038e-05	2.73441e-05	3.72689e-05	1.74249e-05	2.94221e-05	3.88606e-05	3.00761e-05
D_0__Bacteria;D_1__Firmicutes;D_2__Negativicutes;D_3__Selenomonadales;D_4__Veillonellaceae;D_5__Selenomonas 3	1.54681e-05	5.24082e-05	1.40503e-05	2.68269e-05	1.23522e-05	2.93884e-05	3.33156e-05	0.000107411	3.26851e-05	2.31519e-05	4.13445e-05	2.48645e-05	0.00405648	2.00682e-05	0.000297571	2.23105e-05	2.19058e-05	0.000384973	1.87049e-05	1.94818e-05	2.3161e-05	3.25256e-05	3.73706e-05	2.50878e-05	2.88268e-05	0.00207465	0.000245226	1.78336e-05	2.58164e-05	2.21293e-05	3.28818e-05	0.00453809	2.34082e-05	2.09644e-05	4.44939e-05	0.000893726	3.1954e-05	0.00067173	3.86787e-05	0.000176414	2.42559e-05	3.32038e-05	0.000191408	3.72689e-05	6.96998e-05	2.94221e-05	0.000505188	3.00761e-05
D_0__Bacteria;D_1__Firmicutes;D_2__Negativicutes;D_3__Selenomonadales;D_4__Veillonellaceae;D_5__Selenomonas 4	1.54681e-05	5.24082e-05	1.40503e-05	2.68269e-05	1.23522e-05	2.93884e-05	3.33156e-05	0.000107411	3.26851e-05	2.31519e-05	4.13445e-05	2.48645e-05	2.19269e-05	2.00682e-05	2.28901e-05	2.23105e-05	2.19058e-05	3.20811e-05	1.87049e-05	1.94818e-05	2.3161e-05	3.25256e-05	3.73706e-05	2.50878e-05	2.88268e-05	1.99485e-05	3.06532e-05	1.78336e-05	2.58164e-05	2.21293e-05	3.28818e-05	4.6307e-05	2.34082e-05	2.09644e-05	4.44939e-05	2.6286e-05	3.1954e-05	2.58358e-05	3.86787e-05	0.000352827	2.42559e-05	3.32038e-05	2.73441e-05	3.72689e-05	1.74249e-05	2.94221e-05	3.88606e-05	3.00761e-05
D_0__Bacteria;D_1__Firmicutes;D_2__Negativicutes;D_3__Selenomonadales;D_4__Veillonellaceae;D_5__Veillonella	1.54681e-05	0.0102196	0.000983519	2.68269e-05	0.000148227	2.93884e-05	3.33156e-05	0.000107411	0.00179768	0.00622786	0.0131889	0.0120095	0.00410034	2.00682e-05	0.00803443	0.000691625	0.00608981	0.00433095	1.87049e-05	1.94818e-05	0.00972763	3.25256e-05	0.00885683	2.50878e-05	0.00648602	0.00357079	0.00413818	0.0117702	2.58164e-05	0.000486844	3.28818e-05	0.00217643	0.021044	0.00742138	0.0132592	0.0107773	3.1954e-05	0.0371002	0.0153168	0.00749757	0.0057244	0.0116213	0.00196877	0.00864639	1.74249e-05	0.00461928	0.0187697	0.000962435
D_0__Bacteria;D_1__Firmicutes;D_2__Negativicutes;D_3__Selenomonadales;D_4__Veillonellaceae;__	1.54681e-05	5.24082e-05	1.40503e-05	2.68269e-05	1.23522e-05	2.93884e-05	3.33156e-05	0.000107411	3.26851e-05	2.31519e-05	4.13445e-05	2.48645e-05	2.19269e-05	2.00682e-05	2.28901e-05	2.23105e-05	2.19058e-05	3.20811e-05	1.87049e-05	1.94818e-05	0.000138966	3.25256e-05	3.73706e-05	2.50878e-05	2.88268e-05	1.99485e-05	3.06532e-05	1.78336e-05	2.58164e-05	2.21293e-05	3.28818e-05	0.00467701	2.34082e-05	2.09644e-05	4.44939e-05	2.6286e-05	3.1954e-05	2.58358e-05	0.000734896	2.94023e-05	2.42559e-05	3.32038e-05	2.73441e-05	3.72689e-05	1.74249e-05	2.94221e-05	3.88606e-05	3.00761e-05
D_0__Bacteria;D_1__Firmicutes;D_2__Negativicutes;D_3__Selenomonadales;D_4__uncultured;D_5__uncultured bacterium	1.54681e-05	5.24082e-05	1.40503e-05	2.68269e-05	1.23522e-05	2.93884e-05	3.33156e-05	0.000107411	3.26851e-05	2.31519e-05	4.13445e-05	2.48645e-05	2.19269e-05	2.00682e-05	2.28901e-05	2.23105e-05	2.19058e-05	3.20811e-05	1.87049e-05	1.94818e-05	2.3161e-05	3.25256e-05	3.73706e-05	2.50878e-05	2.88268e-05	1.99485e-05	3.06532e-05	1.78336e-05	2.58164e-05	2.21293e-05	3.28818e-05	4.6307e-05	2.34082e-05	2.09644e-05	4.44939e-05	7.88581e-05	3.1954e-05	2.58358e-05	3.86787e-05	2.94023e-05	2.42559e-05	3.32038e-05	2.73441e-05	3.72689e-05	1.74249e-05	2.94221e-05	3.88606e-05	3.00761e-05
D_0__Bacteria;D_1__Firmicutes;__;__;__;__	1.54681e-05	5.24082e-05	1.40503e-05	2.68269e-05	1.23522e-05	2.93884e-05	3.33156e-05	0.000107411	3.26851e-05	2.31519e-05	4.13445e-05	2.48645e-05	2.19269e-05	2.00682e-05	2.28901e-05	2.23105e-05	2.19058e-05	3.20811e-05	1.87049e-05	1.94818e-05	2.3161e-05	3.25256e-05	3.73706e-05	2.50878e-05	2.88268e-05	1.99485e-05	0.00199246	1.78336e-05	2.58164e-05	2.21293e-05	3.28818e-05	4.6307e-05	2.34082e-05	2.09644e-05	4.44939e-05	2.6286e-05	3.1954e-05	2.58358e-05	3.86787e-05	2.94023e-05	2.42559e-05	3.32038e-05	2.73441e-05	3.72689e-05	1.74249e-05	2.94221e-05	3.88606e-05	3.00761e-05
D_0__Bacteria;D_1__Fusobacteria;D_2__Fusobacteriia;D_3__Fusobacteriales;D_4__Fusobacteriaceae;D_5__Cetobacterium	1.54681e-05	5.24082e-05	1.40503e-05	2.68269e-05	1.23522e-05	2.93884e-05	0.00446429	0.00676692	3.26851e-05	2.31519e-05	4.13445e-05	2.48645e-05	2.19269e-05	2.00682e-05	2.28901e-05	2.23105e-05	2.19058e-05	3.20811e-05	1.87049e-05	1.94818e-05	2.3161e-05	0.00634249	3.73706e-05	2.50878e-05	2.88268e-05	1.99485e-05	3.06532e-05	1.78336e-05	2.58164e-05	2.21293e-05	3.28818e-05	0.00449178	0.00325375	2.09644e-05	4.44939e-05	2.6286e-05	3.1954e-05	2.58358e-05	3.86787e-05	2.94023e-05	2.42559e-05	3.32038e-05	2.73441e-05	3.72689e-05	1.74249e-05	2.94221e-05	3.88606e-05	0.0013835
D_0__Bacteria;D_1__Fusobacteria;D_2__Fusobacteriia;D_3__Fusobacteriales;D_4__Fusobacteriaceae;D_5__Fusobacterium	1.54681e-05	5.24082e-05	1.40503e-05	2.68269e-05	1.23522e-05	2.93884e-05	3.33156e-05	0.439635	0.00699461	2.31519e-05	0.00314218	0.00688746	0.0014691	0.42356	0.00311305	0.00359199	0.00067908	3.20811e-05	0.0011597	0.390201	0.133268	0.173036	0.000710041	0.0113648	2.88268e-05	0.000758044	0.000398492	0.000303171	0.000154899	0.00161544	0.131889	0.057467	0.0071161	0.00534591	0.00235818	0.00751781	0.338936	0.00284194	0.00734896	0.00491018	0.000800446	0.00219145	0.00634382	0.00887001	0.241161	0.0647287	3.88606e-05	3.00761e-05
D_0__Bacteria;D_1__Fusobacteria;D_2__Fusobacteriia;D_3__Fusobacteriales;D_4__Leptotrichiaceae;D_5__Hypnocyclicus	1.54681e-05	5.24082e-05	1.40503e-05	2.68269e-05	1.23522e-05	2.93884e-05	3.33156e-05	0.000107411	3.26851e-05	2.31519e-05	4.13445e-05	2.48645e-05	2.19269e-05	2.00682e-05	2.28901e-05	2.23105e-05	2.19058e-05	3.20811e-05	1.87049e-05	1.94818e-05	2.3161e-05	3.25256e-05	3.73706e-05	2.50878e-05	2.88268e-05	1.99485e-05	0.000367839	1.78336e-05	2.58164e-05	2.21293e-05	3.28818e-05	4.6307e-05	2.34082e-05	2.09644e-05	4.44939e-05	2.6286e-05	3.1954e-05	2.58358e-05	3.86787e-05	2.94023e-05	2.42559e-05	3.32038e-05	2.73441e-05	3.72689e-05	1.74249e-05	2.94221e-05	3.88606e-05	3.00761e-05
D_0__Bacteria;D_1__Fusobacteria;D_2__Fusobacteriia;D_3__Fusobacteriales;D_4__Leptotrichiaceae;D_5__Leptotrichia	9.28089e-05	0.00419265	1.40503e-05	2.68269e-05	1.23522e-05	2.93884e-05	3.33156e-05	0.000107411	0.000294166	0.00261616	0.0041758	2.48645e-05	2.19269e-05	2.00682e-05	2.28901e-05	0.00218643	2.19058e-05	0.000320811	1.87049e-05	1.94818e-05	0.00233926	3.25256e-05	3.73706e-05	0.00383843	0.00256558	0.00149614	3.06532e-05	0.000873845	2.58164e-05	2.21293e-05	0.00055899	4.6307e-05	0.0025515	2.09644e-05	4.44939e-05	0.0026286	0.000255632	0.00310029	0.00301694	0.000352827	2.42559e-05	0.000630873	2.73441e-05	3.72689e-05	1.74249e-05	0.00350124	0.00225392	3.00761e-05
D_0__Bacteria;D_1__Fusobacteria;D_2__Fusobacteriia;D_3__Fusobacteriales;D_4__Leptotrichiaceae;D_5__uncultured	1.54681e-05	5.24082e-05	1.40503e-05	2.68269e-05	1.23522e-05	2.93884e-05	3.33156e-05	0.000107411	3.26851e-05	2.31519e-05	4.13445e-05	2.48645e-05	2.19269e-05	2.00682e-05	2.28901e-05	2.23105e-05	2.19058e-05	3.20811e-05	1.87049e-05	1.94818e-05	2.3161e-05	3.25256e-05	3.73706e-05	2.50878e-05	2.88268e-05	1.99485e-05	3.06532e-05	1.78336e-05	2.58164e-05	2.21293e-05	3.28818e-05	4.6307e-05	2.34082e-05	2.09644e-05	4.44939e-05	0.00265489	3.1954e-05	2.58358e-05	3.86787e-05	2.94023e-05	2.42559e-05	3.32038e-05	2.73441e-05	3.72689e-05	1.74249e-05	2.94221e-05	3.88606e-05	3.00761e-05
D_0__Bacteria;D_1__GAL15;D_2__uncultured bacterium;D_3__uncultured bacterium;D_4__uncultured bacterium;D_5__uncultured bacterium	1.54681e-05	5.24082e-05	1.40503e-05	2.68269e-05	1.23522e-05	2.93884e-05	3.33156e-05	0.000107411	3.26851e-05	2.31519e-05	0.0011163	2.48645e-05	2.19269e-05	2.00682e-05	2.28901e-05	2.23105e-05	2.19058e-05	3.20811e-05	1.87049e-05	1.94818e-05	2.3161e-05	3.25256e-05	3.73706e-05	2.50878e-05	2.88268e-05	1.99485e-05	3.06532e-05	1.78336e-05	2.58164e-05	2.21293e-05	3.28818e-05	4.6307e-05	2.34082e-05	2.09644e-05	4.44939e-05	2.6286e-05	3.1954e-05	2.58358e-05	3.86787e-05	2.94023e-05	2.42559e-05	3.32038e-05	2.73441e-05	3.72689e-05	1.74249e-05	2.94221e-05	3.88606e-05	3.00761e-05
D_0__Bacteria;D_1__Gemmatimonadetes;D_2__Gemmatimonadetes;D_3__Gemmatimonadales;D_4__Gemmatimonadaceae;D_5__uncultured	1.54681e-05	0.000157224	1.40503e-05	2.68269e-05	1.23522e-05	2.93884e-05	3.33156e-05	0.000107411	3.26851e-05	2.31519e-05	0.00376235	2.48645e-05	2.19269e-05	2.00682e-05	0.00341063	2.23105e-05	2.19058e-05	3.20811e-05	1.87049e-05	1.94818e-05	2.3161e-05	3.25256e-05	0.00213012	2.50878e-05	0.00270971	5.98456e-05	0.000153266	0.000214003	2.58164e-05	2.21293e-05	0.000164409	4.6307e-05	2.34082e-05	2.09644e-05	4.44939e-05	2.6286e-05	3.1954e-05	0.00237689	3.86787e-05	0.00355767	2.42559e-05	0.0043497	0.000191408	0.00678295	1.74249e-05	2.94221e-05	3.88606e-05	3.00761e-05
D_0__Bacteria;D_1__Gemmatimonadetes;D_2__S0134 terrestrial group;D_3__uncultured Gemmatimonadetes bacterium;D_4__uncultured Gemmatimonadetes bacterium;D_5__uncultured Gemmatimonadetes bacterium	1.54681e-05	5.24082e-05	1.40503e-05	2.68269e-05	1.23522e-05	2.93884e-05	3.33156e-05	0.000107411	3.26851e-05	2.31519e-05	4.13445e-05	2.48645e-05	2.19269e-05	2.00682e-05	0.00434912	2.23105e-05	2.19058e-05	3.20811e-05	1.87049e-05	1.94818e-05	2.3161e-05	3.25256e-05	3.73706e-05	2.50878e-05	2.88268e-05	1.99485e-05	0.00364773	1.78336e-05	2.58164e-05	2.21293e-05	3.28818e-05	4.6307e-05	2.34082e-05	2.09644e-05	4.44939e-05	2.6286e-05	3.1954e-05	2.58358e-05	3.86787e-05	2.94023e-05	2.42559e-05	3.32038e-05	2.73441e-05	3.72689e-05	1.74249e-05	2.94221e-05	3.88606e-05	3.00761e-05
D_0__Bacteria;D_1__Gemmatimonadetes;D_2__S0134 terrestrial group;D_3__uncultured bacterium;D_4__uncultured bacterium;D_5__uncultured bacterium	1.54681e-05	5.24082e-05	1.40503e-05	2.68269e-05	1.23522e-05	2.93884e-05	3.33156e-05	0.000107411	3.26851e-05	2.31519e-05	4.13445e-05	2.48645e-05	2.19269e-05	2.00682e-05	2.28901e-05	2.23105e-05	2.19058e-05	3.20811e-05	1.87049e-05	1.94818e-05	2.3161e-05	3.25256e-05	3.73706e-05	2.50878e-05	2.88268e-05	1.99485e-05	3.06532e-05	0.000124835	2.58164e-05	2.21293e-05	3.28818e-05	4.6307e-05	0.00355805	0.000125786	4.44939e-05	2.6286e-05	3.1954e-05	2.58358e-05	3.86787e-05	2.94023e-05	2.42559e-05	3.32038e-05	0.00120314	3.72689e-05	1.74249e-05	2.94221e-05	0.00202075	3.00761e-05
D_0__Bacteria;D_1__Hydrogenedentes;D_2__Hydrogenedentia;D_3__Hydrogenedentiales;D_4__Hydrogenedensaceae;__	1.54681e-05	5.24082e-05	1.40503e-05	2.68269e-05	1.23522e-05	2.93884e-05	3.33156e-05	0.000107411	3.26851e-05	2.31519e-05	4.13445e-05	2.48645e-05	2.19269e-05	2.00682e-05	2.28901e-05	2.23105e-05	2.19058e-05	3.20811e-05	1.87049e-05	1.94818e-05	2.3161e-05	3.25256e-05	3.73706e-05	2.50878e-05	2.88268e-05	9.97427e-05	3.06532e-05	1.78336e-05	2.58164e-05	2.21293e-05	3.28818e-05	4.6307e-05	2.34082e-05	2.09644e-05	4.44939e-05	2.6286e-05	3.1954e-05	2.58358e-05	3.86787e-05	2.94023e-05	2.42559e-05	3.32038e-05	2.73441e-05	3.72689e-05	1.74249e-05	2.94221e-05	3.88606e-05	3.00761e-05
D_0__Bacteria;D_1__Latescibacteria;D_2__uncultured Desulfuromonadales bacterium;D_3__uncultured Desulfuromonadales bacterium;D_4__uncultured Desulfuromonadales bacterium;D_5__uncultured Desulfuromonadales bacterium	1.54681e-05	5.24082e-05	1.40503e-05	2.68269e-05	1.23522e-05	2.93884e-05	3.33156e-05	0.000107411	3.26851e-05	2.31519e-05	4.13445e-05	2.48645e-05	0.00425383	2.00682e-05	2.28901e-05	2.23105e-05	2.19058e-05	3.20811e-05	1.87049e-05	1.94818e-05	2.3161e-05	3.25256e-05	3.73706e-05	2.50878e-05	2.88268e-05	1.99485e-05	3.06532e-05	1.78336e-05	2.58164e-05	2.21293e-05	3.28818e-05	4.6307e-05	2.34082e-05	2.09644e-05	4.44939e-05	2.6286e-05	3.1954e-05	2.58358e-05	3.86787e-05	2.94023e-05	2.42559e-05	3.32038e-05	2.73441e-05	3.72689e-05	1.74249e-05	2.94221e-05	3.88606e-05	3.00761e-05
D_0__Bacteria;D_1__Latescibacteria;D_2__uncultured bacterium;D_3__uncultured bacterium;D_4__uncultured bacterium;D_5__uncultured bacterium	1.54681e-05	5.24082e-05	1.40503e-05	2.68269e-05	1.23522e-05	2.93884e-05	3.33156e-05	0.000107411	0.00290897	2.31519e-05	4.13445e-05	2.48645e-05	2.19269e-05	2.00682e-05	2.28901e-05	2.23105e-05	2.19058e-05	3.20811e-05	1.87049e-05	1.94818e-05	2.3161e-05	3.25256e-05	3.73706e-05	2.50878e-05	2.88268e-05	1.99485e-05	3.06532e-05	1.78336e-05	2.58164e-05	2.21293e-05	3.28818e-05	4.6307e-05	2.34082e-05	2.09644e-05	4.44939e-05	2.6286e-05	3.1954e-05	2.58358e-05	0.00297826	0.000147011	2.42559e-05	3.32038e-05	2.73441e-05	3.72689e-05	1.74249e-05	2.94221e-05	0.00306999	3.00761e-05
D_0__Bacteria;D_1__Latescibacteria;D_2__uncultured soil bacterium PBS-III-30;D_3__uncultured soil bacterium PBS-III-30;D_4__uncultured soil bacterium PBS-III-30;D_5__uncultured soil bacterium PBS-III-30	1.54681e-05	5.24082e-05	1.40503e-05	2.68269e-05	1.23522e-05	2.93884e-05	3.33156e-05	0.000107411	3.26851e-05	2.31519e-05	4.13445e-05	2.48645e-05	2.19269e-05	2.00682e-05	2.28901e-05	2.23105e-05	2.19058e-05	3.20811e-05	1.87049e-05	1.94818e-05	2.3161e-05	3.25256e-05	3.73706e-05	2.50878e-05	2.88268e-05	1.99485e-05	3.06532e-05	1.78336e-05	2.58164e-05	2.21293e-05	3.28818e-05	4.6307e-05	7.02247e-05	2.09644e-05	4.44939e-05	2.6286e-05	3.1954e-05	2.58358e-05	3.86787e-05	2.94023e-05	2.42559e-05	3.32038e-05	2.73441e-05	3.72689e-05	1.74249e-05	2.94221e-05	3.88606e-05	3.00761e-05
D_0__Bacteria;D_1__Latescibacteria;__;__;__;__	1.54681e-05	5.24082e-05	1.40503e-05	2.68269e-05	1.23522e-05	2.93884e-05	3.33156e-05	0.000107411	3.26851e-05	2.31519e-05	4.13445e-05	9.9458e-05	2.19269e-05	2.00682e-05	2.28901e-05	2.23105e-05	2.19058e-05	3.20811e-05	1.87049e-05	1.94818e-05	0.00208449	3.25256e-05	3.73706e-05	2.50878e-05	2.88268e-05	1.99485e-05	3.06532e-05	1.78336e-05	2.58164e-05	2.21293e-05	3.28818e-05	4.6307e-05	2.34082e-05	2.09644e-05	4.44939e-05	2.6286e-05	3.1954e-05	2.58358e-05	3.86787e-05	2.94023e-05	2.42559e-05	3.32038e-05	0.000519537	3.72689e-05	1.74249e-05	0.00200071	3.88606e-05	3.00761e-05
D_0__Bacteria;D_1__Nitrospirae;D_2__4-29-1;D_3__uncultured Myxococcales bacterium;D_4__uncultured Myxococcales bacterium;D_5__uncultured Myxococcales bacterium	1.54681e-05	5.24082e-05	0.000210754	2.68269e-05	1.23522e-05	2.93884e-05	3.33156e-05	0.000107411	3.26851e-05	2.31519e-05	4.13445e-05	2.48645e-05	2.19269e-05	2.00682e-05	2.28901e-05	2.23105e-05	2.19058e-05	3.20811e-05	1.87049e-05	1.94818e-05	2.3161e-05	3.25256e-05	3.73706e-05	2.50878e-05	2.88268e-05	1.99485e-05	3.06532e-05	1.78336e-05	2.58164e-05	2.21293e-05	3.28818e-05	4.6307e-05	2.34082e-05	2.09644e-05	4.44939e-05	2.6286e-05	3.1954e-05	2.58358e-05	3.86787e-05	2.94023e-05	2.42559e-05	3.32038e-05	2.73441e-05	3.72689e-05	1.74249e-05	2.94221e-05	3.88606e-05	3.00761e-05
D_0__Bacteria;D_1__Nitrospirae;D_2__4-29-1;D_3__uncultured bacterium;D_4__uncultured bacterium;D_5__uncultured bacterium	1.54681e-05	5.24082e-05	1.40503e-05	2.68269e-05	1.23522e-05	2.93884e-05	3.33156e-05	0.000107411	3.26851e-05	2.31519e-05	4.13445e-05	2.48645e-05	2.19269e-05	2.00682e-05	2.28901e-05	2.23105e-05	2.19058e-05	3.20811e-05	1.87049e-05	1.94818e-05	2.3161e-05	3.25256e-05	3.73706e-05	2.50878e-05	2.88268e-05	1.99485e-05	0.00285075	0.000160502	2.58164e-05	2.21293e-05	3.28818e-05	4.6307e-05	2.34082e-05	2.09644e-05	4.44939e-05	2.6286e-05	3.1954e-05	2.58358e-05	3.86787e-05	2.94023e-05	2.42559e-05	3.32038e-05	2.73441e-05	3.72689e-05	1.74249e-05	2.94221e-05	3.88606e-05	3.00761e-05
D_0__Bacteria;D_1__Nitrospirae;D_2__4-29-1;D_3__uncultured prokaryote;D_4__uncultured prokaryote;D_5__uncultured prokaryote	1.54681e-05	5.24082e-05	1.40503e-05	2.68269e-05	1.23522e-05	2.93884e-05	3.33156e-05	0.000107411	3.26851e-05	2.31519e-05	4.13445e-05	2.48645e-05	2.19269e-05	2.00682e-05	2.28901e-05	2.23105e-05	0.000131435	3.20811e-05	1.87049e-05	1.94818e-05	2.3161e-05	3.25256e-05	3.73706e-05	2.50878e-05	2.88268e-05	1.99485e-05	3.06532e-05	1.78336e-05	2.58164e-05	2.21293e-05	3.28818e-05	4.6307e-05	2.34082e-05	2.09644e-05	4.44939e-05	2.6286e-05	3.1954e-05	2.58358e-05	3.86787e-05	2.94023e-05	2.42559e-05	3.32038e-05	2.73441e-05	3.72689e-05	1.74249e-05	2.94221e-05	3.88606e-05	3.00761e-05
D_0__Bacteria;D_1__Nitrospirae;D_2__4-29-1;D_3__uncultured proteobacterium;D_4__uncultured proteobacterium;D_5__uncultured proteobacterium	1.54681e-05	5.24082e-05	1.40503e-05	2.68269e-05	1.23522e-05	2.93884e-05	3.33156e-05	0.000107411	3.26851e-05	2.31519e-05	4.13445e-05	2.48645e-05	2.19269e-05	2.00682e-05	2.28901e-05	2.23105e-05	2.19058e-05	3.20811e-05	1.87049e-05	1.94818e-05	2.3161e-05	3.25256e-05	3.73706e-05	2.50878e-05	2.88268e-05	1.99485e-05	3.06532e-05	1.78336e-05	2.58164e-05	2.21293e-05	3.28818e-05	4.6307e-05	2.34082e-05	2.09644e-05	4.44939e-05	2.6286e-05	3.1954e-05	2.58358e-05	3.86787e-05	2.94023e-05	2.42559e-05	3.32038e-05	0.000191408	3.72689e-05	1.74249e-05	2.94221e-05	3.88606e-05	3.00761e-05
D_0__Bacteria;D_1__Nitrospirae;D_2__Nitrospira;D_3__Nitrospirales;D_4__Nitrospiraceae;D_5__Nitrospira	1.54681e-05	5.24082e-05	1.40503e-05	2.68269e-05	1.23522e-05	2.93884e-05	3.33156e-05	0.000107411	3.26851e-05	2.31519e-05	4.13445e-05	2.48645e-05	2.19269e-05	2.00682e-05	0.000183121	2.23105e-05	2.19058e-05	3.20811e-05	1.87049e-05	1.94818e-05	2.3161e-05	3.25256e-05	3.73706e-05	2.50878e-05	2.88268e-05	1.99485e-05	3.06532e-05	1.78336e-05	2.58164e-05	2.21293e-05	3.28818e-05	4.6307e-05	2.34082e-05	2.09644e-05	4.44939e-05	2.6286e-05	3.1954e-05	2.58358e-05	3.86787e-05	2.94023e-05	2.42559e-05	3.32038e-05	2.73441e-05	3.72689e-05	1.74249e-05	2.94221e-05	3.88606e-05	3.00761e-05
D_0__Bacteria;D_1__Nitrospirae;D_2__Thermodesulfovibrionia;D_3__uncultured;D_4__uncultured Nitrospirae bacterium;D_5__uncultured Nitrospirae bacterium	1.54681e-05	5.24082e-05	1.40503e-05	2.68269e-05	1.23522e-05	2.93884e-05	3.33156e-05	0.000107411	3.26851e-05	2.31519e-05	4.13445e-05	2.48645e-05	2.19269e-05	2.00682e-05	2.28901e-05	2.23105e-05	2.19058e-05	3.20811e-05	1.87049e-05	1.94818e-05	2.3161e-05	3.25256e-05	3.73706e-05	0.00767687	2.88268e-05	1.99485e-05	3.06532e-05	1.78336e-05	2.58164e-05	2.21293e-05	3.28818e-05	4.6307e-05	2.34082e-05	2.09644e-05	4.44939e-05	2.6286e-05	3.1954e-05	2.58358e-05	3.86787e-05	2.94023e-05	2.42559e-05	3.32038e-05	2.73441e-05	3.72689e-05	1.74249e-05	2.94221e-05	3.88606e-05	3.00761e-05
D_0__Bacteria;D_1__Nitrospirae;D_2__Thermodesulfovibrionia;D_3__uncultured;D_4__uncultured Sphingobacteriales bacterium;D_5__uncultured Sphingobacteriales bacterium	1.54681e-05	5.24082e-05	1.40503e-05	2.68269e-05	1.23522e-05	2.93884e-05	3.33156e-05	0.000107411	3.26851e-05	2.31519e-05	4.13445e-05	2.48645e-05	2.19269e-05	2.00682e-05	2.28901e-05	2.23105e-05	6.57174e-05	3.20811e-05	1.87049e-05	1.94818e-05	2.3161e-05	3.25256e-05	3.73706e-05	2.50878e-05	2.88268e-05	0.000199485	3.06532e-05	1.78336e-05	2.58164e-05	2.21293e-05	3.28818e-05	4.6307e-05	2.34082e-05	2.09644e-05	4.44939e-05	0.000157716	3.1954e-05	2.58358e-05	3.86787e-05	2.94023e-05	2.42559e-05	3.32038e-05	2.73441e-05	3.72689e-05	1.74249e-05	2.94221e-05	0.000155442	3.00761e-05
D_0__Bacteria;D_1__Nitrospirae;D_2__Thermodesulfovibrionia;D_3__uncultured;D_4__uncultured bacterium;D_5__uncultured bacterium	1.54681e-05	5.24082e-05	1.40503e-05	2.68269e-05	1.23522e-05	2.93884e-05	3.33156e-05	0.000107411	3.26851e-05	2.31519e-05	4.13445e-05	0.00330698	0.00274087	2.00682e-05	0.000160231	0.000133863	0.000153341	3.20811e-05	1.87049e-05	1.94818e-05	2.3161e-05	3.25256e-05	3.73706e-05	2.50878e-05	2.88268e-05	1.99485e-05	3.06532e-05	1.78336e-05	2.58164e-05	2.21293e-05	3.28818e-05	4.6307e-05	2.34082e-05	2.09644e-05	4.44939e-05	2.6286e-05	3.1954e-05	2.58358e-05	0.000154715	2.94023e-05	2.42559e-05	0.000132815	2.73441e-05	3.72689e-05	1.74249e-05	2.94221e-05	3.88606e-05	3.00761e-05
D_0__Bacteria;D_1__Nitrospirae;D_2__Thermodesulfovibrionia;D_3__uncultured;__;__	1.54681e-05	5.24082e-05	0.00127857	2.68269e-05	1.23522e-05	2.93884e-05	3.33156e-05	0.000107411	3.26851e-05	0.000625101	4.13445e-05	0.00634044	2.19269e-05	2.00682e-05	0.000320461	2.23105e-05	2.19058e-05	3.20811e-05	1.87049e-05	1.94818e-05	9.26441e-05	3.25256e-05	0.000186853	2.50878e-05	2.88268e-05	1.99485e-05	3.06532e-05	7.13343e-05	0.000154899	2.21293e-05	3.28818e-05	4.6307e-05	0.00161517	2.09644e-05	4.44939e-05	0.00412691	3.1954e-05	0.00160182	0.000348109	2.94023e-05	2.42559e-05	3.32038e-05	0.000328129	3.72689e-05	0.000331074	2.94221e-05	3.88606e-05	3.00761e-05
D_0__Bacteria;D_1__Omnitrophicaeota;D_2__uncultured bacterium;D_3__uncultured bacterium;D_4__uncultured bacterium;D_5__uncultured bacterium	1.54681e-05	5.24082e-05	1.40503e-05	2.68269e-05	1.23522e-05	2.93884e-05	3.33156e-05	0.000107411	3.26851e-05	2.31519e-05	4.13445e-05	2.48645e-05	2.19269e-05	2.00682e-05	2.28901e-05	2.23105e-05	2.19058e-05	3.20811e-05	1.87049e-05	1.94818e-05	2.3161e-05	3.25256e-05	3.73706e-05	2.50878e-05	2.88268e-05	1.99485e-05	3.06532e-05	1.78336e-05	2.58164e-05	2.21293e-05	3.28818e-05	4.6307e-05	2.34082e-05	2.09644e-05	4.44939e-05	2.6286e-05	3.1954e-05	2.58358e-05	3.86787e-05	0.000176414	2.42559e-05	3.32038e-05	2.73441e-05	3.72689e-05	1.74249e-05	2.94221e-05	3.88606e-05	3.00761e-05
D_0__Bacteria;D_1__Patescibacteria;D_2__ABY1;D_3__Candidatus Falkowbacteria;__;__	1.54681e-05	5.24082e-05	1.40503e-05	2.68269e-05	1.23522e-05	2.93884e-05	3.33156e-05	0.000107411	3.26851e-05	2.31519e-05	4.13445e-05	2.48645e-05	2.19269e-05	2.00682e-05	2.28901e-05	2.23105e-05	2.19058e-05	3.20811e-05	1.87049e-05	1.94818e-05	2.3161e-05	3.25256e-05	3.73706e-05	2.50878e-05	2.88268e-05	1.99485e-05	3.06532e-05	1.78336e-05	0.000129082	2.21293e-05	3.28818e-05	4.6307e-05	2.34082e-05	2.09644e-05	4.44939e-05	2.6286e-05	3.1954e-05	2.58358e-05	3.86787e-05	2.94023e-05	2.42559e-05	3.32038e-05	2.73441e-05	3.72689e-05	1.74249e-05	2.94221e-05	3.88606e-05	3.00761e-05
D_0__Bacteria;D_1__Patescibacteria;D_2__ABY1;D_3__Candidatus Kerfeldbacteria;D_4__uncultured bacterium;D_5__uncultured bacterium	1.54681e-05	5.24082e-05	1.40503e-05	2.68269e-05	1.23522e-05	2.93884e-05	3.33156e-05	0.000107411	3.26851e-05	2.31519e-05	4.13445e-05	2.48645e-05	2.19269e-05	2.00682e-05	2.28901e-05	2.23105e-05	0.000153341	3.20811e-05	1.87049e-05	1.94818e-05	2.3161e-05	3.25256e-05	3.73706e-05	2.50878e-05	0.00441049	1.99485e-05	3.06532e-05	1.78336e-05	2.58164e-05	2.21293e-05	3.28818e-05	4.6307e-05	2.34082e-05	2.09644e-05	4.44939e-05	2.6286e-05	3.1954e-05	2.58358e-05	3.86787e-05	2.94023e-05	2.42559e-05	3.32038e-05	2.73441e-05	3.72689e-05	1.74249e-05	2.94221e-05	3.88606e-05	3.00761e-05
D_0__Bacteria;D_1__Patescibacteria;D_2__ABY1;D_3__Candidatus Komeilibacteria;D_4__uncultured bacterium;D_5__uncultured bacterium	1.54681e-05	5.24082e-05	1.40503e-05	2.68269e-05	1.23522e-05	2.93884e-05	3.33156e-05	0.000107411	3.26851e-05	2.31519e-05	4.13445e-05	2.48645e-05	2.19269e-05	2.00682e-05	2.28901e-05	2.23105e-05	2.19058e-05	3.20811e-05	1.87049e-05	1.94818e-05	2.3161e-05	3.25256e-05	3.73706e-05	2.50878e-05	2.88268e-05	1.99485e-05	3.06532e-05	1.78336e-05	2.58164e-05	2.21293e-05	3.28818e-05	4.6307e-05	2.34082e-05	2.09644e-05	4.44939e-05	2.6286e-05	3.1954e-05	2.58358e-05	3.86787e-05	0.000176414	2.42559e-05	3.32038e-05	2.73441e-05	3.72689e-05	1.74249e-05	2.94221e-05	3.88606e-05	3.00761e-05
D_0__Bacteria;D_1__Patescibacteria;D_2__ABY1;D_3__Candidatus Kuenenbacteria;D_4__uncultured bacterium;D_5__uncultured bacterium	1.54681e-05	5.24082e-05	1.40503e-05	2.68269e-05	1.23522e-05	2.93884e-05	3.33156e-05	0.000107411	3.26851e-05	2.31519e-05	4.13445e-05	2.48645e-05	2.19269e-05	2.00682e-05	2.28901e-05	2.23105e-05	2.19058e-05	3.20811e-05	1.87049e-05	1.94818e-05	2.3161e-05	3.25256e-05	3.73706e-05	2.50878e-05	2.88268e-05	1.99485e-05	3.06532e-05	0.00378072	2.58164e-05	2.21293e-05	3.28818e-05	4.6307e-05	2.34082e-05	2.09644e-05	4.44939e-05	2.6286e-05	3.1954e-05	2.58358e-05	3.86787e-05	2.94023e-05	2.42559e-05	3.32038e-05	2.73441e-05	3.72689e-05	1.74249e-05	2.94221e-05	3.88606e-05	3.00761e-05
D_0__Bacteria;D_1__Patescibacteria;D_2__ABY1;D_3__Candidatus Magasanikbacteria;D_4__uncultured Parcubacteria group bacterium;D_5__uncultured Parcubacteria group bacterium	1.54681e-05	5.24082e-05	1.40503e-05	2.68269e-05	1.23522e-05	2.93884e-05	3.33156e-05	0.000107411	3.26851e-05	2.31519e-05	4.13445e-05	2.48645e-05	2.19269e-05	2.00682e-05	2.28901e-05	2.23105e-05	2.19058e-05	3.20811e-05	1.87049e-05	5.84454e-05	2.3161e-05	3.25256e-05	3.73706e-05	2.50878e-05	2.88268e-05	1.99485e-05	3.06532e-05	1.78336e-05	2.58164e-05	2.21293e-05	3.28818e-05	4.6307e-05	2.34082e-05	2.09644e-05	4.44939e-05	2.6286e-05	3.1954e-05	2.58358e-05	3.86787e-05	2.94023e-05	2.42559e-05	3.32038e-05	2.73441e-05	3.72689e-05	1.74249e-05	2.94221e-05	3.88606e-05	3.00761e-05
D_0__Bacteria;D_1__Patescibacteria;D_2__ABY1;D_3__Candidatus Magasanikbacteria;__;__	1.54681e-05	5.24082e-05	1.40503e-05	2.68269e-05	1.23522e-05	2.93884e-05	3.33156e-05	0.000107411	3.26851e-05	2.31519e-05	4.13445e-05	2.48645e-05	2.19269e-05	2.00682e-05	2.28901e-05	2.23105e-05	2.19058e-05	3.20811e-05	1.87049e-05	1.94818e-05	2.3161e-05	3.25256e-05	3.73706e-05	2.50878e-05	2.88268e-05	1.99485e-05	3.06532e-05	1.78336e-05	2.58164e-05	2.21293e-05	3.28818e-05	4.6307e-05	2.34082e-05	2.09644e-05	4.44939e-05	2.6286e-05	0.00015977	2.58358e-05	3.86787e-05	2.94023e-05	2.42559e-05	3.32038e-05	2.73441e-05	3.72689e-05	1.74249e-05	2.94221e-05	3.88606e-05	3.00761e-05
D_0__Bacteria;D_1__Patescibacteria;D_2__ABY1;__;__;__	1.54681e-05	5.24082e-05	1.40503e-05	2.68269e-05	1.23522e-05	2.93884e-05	3.33156e-05	0.000107411	3.26851e-05	2.31519e-05	4.13445e-05	2.48645e-05	2.19269e-05	2.00682e-05	2.28901e-05	2.23105e-05	2.19058e-05	3.20811e-05	1.87049e-05	1.94818e-05	2.3161e-05	3.25256e-05	3.73706e-05	2.50878e-05	2.88268e-05	1.99485e-05	3.06532e-05	1.78336e-05	2.58164e-05	2.21293e-05	3.28818e-05	4.6307e-05	2.34082e-05	2.09644e-05	4.44939e-05	2.6286e-05	3.1954e-05	0.00152431	3.86787e-05	2.94023e-05	2.42559e-05	3.32038e-05	2.73441e-05	3.72689e-05	1.74249e-05	2.94221e-05	3.88606e-05	3.00761e-05
D_0__Bacteria;D_1__Patescibacteria;D_2__Berkelbacteria;__;__;__	1.54681e-05	5.24082e-05	1.40503e-05	2.68269e-05	1.23522e-05	2.93884e-05	3.33156e-05	0.000107411	3.26851e-05	2.31519e-05	4.13445e-05	2.48645e-05	2.19269e-05	2.00682e-05	2.28901e-05	2.23105e-05	2.19058e-05	3.20811e-05	1.87049e-05	1.94818e-05	2.3161e-05	3.25256e-05	3.73706e-05	0.000250878	2.88268e-05	1.99485e-05	3.06532e-05	1.78336e-05	2.58164e-05	2.21293e-05	3.28818e-05	4.6307e-05	2.34082e-05	2.09644e-05	4.44939e-05	2.6286e-05	3.1954e-05	2.58358e-05	3.86787e-05	2.94023e-05	2.42559e-05	3.32038e-05	2.73441e-05	3.72689e-05	1.74249e-05	2.94221e-05	3.88606e-05	3.00761e-05
D_0__Bacteria;D_1__Patescibacteria;D_2__CPR2;__;__;__	1.54681e-05	5.24082e-05	1.40503e-05	2.68269e-05	1.23522e-05	2.93884e-05	3.33156e-05	0.000107411	3.26851e-05	2.31519e-05	4.13445e-05	2.48645e-05	2.19269e-05	2.00682e-05	2.28901e-05	2.23105e-05	2.19058e-05	3.20811e-05	1.87049e-05	1.94818e-05	2.3161e-05	3.25256e-05	3.73706e-05	2.50878e-05	2.88268e-05	1.99485e-05	3.06532e-05	1.78336e-05	2.58164e-05	2.21293e-05	3.28818e-05	4.6307e-05	0.00557116	2.09644e-05	4.44939e-05	2.6286e-05	3.1954e-05	2.58358e-05	3.86787e-05	2.94023e-05	2.42559e-05	3.32038e-05	2.73441e-05	3.72689e-05	1.74249e-05	2.94221e-05	3.88606e-05	3.00761e-05
D_0__Bacteria;D_1__Patescibacteria;D_2__Gracilibacteria;D_3__Absconditabacteriales (SR1);D_4__SR1 bacterium oral taxon 875;D_5__SR1 bacterium oral taxon 875	1.54681e-05	5.24082e-05	1.40503e-05	2.68269e-05	1.23522e-05	2.93884e-05	3.33156e-05	0.000107411	3.26851e-05	2.31519e-05	4.13445e-05	2.48645e-05	2.19269e-05	2.00682e-05	2.28901e-05	2.23105e-05	2.19058e-05	0.000128324	1.87049e-05	1.94818e-05	2.3161e-05	3.25256e-05	3.73706e-05	2.50878e-05	2.88268e-05	1.99485e-05	3.06532e-05	0.000142669	2.58164e-05	2.21293e-05	3.28818e-05	4.6307e-05	2.34082e-05	2.09644e-05	4.44939e-05	2.6286e-05	3.1954e-05	2.58358e-05	3.86787e-05	2.94023e-05	2.42559e-05	3.32038e-05	0.000300785	3.72689e-05	1.74249e-05	2.94221e-05	3.88606e-05	3.00761e-05
D_0__Bacteria;D_1__Patescibacteria;D_2__Gracilibacteria;D_3__Absconditabacteriales (SR1);__;__	1.54681e-05	5.24082e-05	1.40503e-05	2.68269e-05	1.23522e-05	2.93884e-05	3.33156e-05	0.000107411	0.00013074	2.31519e-05	4.13445e-05	2.48645e-05	2.19269e-05	2.00682e-05	2.28901e-05	2.23105e-05	2.19058e-05	3.20811e-05	1.87049e-05	1.94818e-05	0.000162127	3.25256e-05	3.73706e-05	2.50878e-05	2.88268e-05	1.99485e-05	3.06532e-05	1.78336e-05	2.58164e-05	2.21293e-05	3.28818e-05	4.6307e-05	2.34082e-05	2.09644e-05	4.44939e-05	2.6286e-05	3.1954e-05	2.58358e-05	0.00092829	2.94023e-05	2.42559e-05	3.32038e-05	2.73441e-05	3.72689e-05	1.74249e-05	2.94221e-05	3.88606e-05	3.00761e-05
D_0__Bacteria;D_1__Patescibacteria;D_2__Gracilibacteria;D_3__Candidatus Peregrinibacteria;D_4__uncultured bacterium;D_5__uncultured bacterium	1.54681e-05	5.24082e-05	1.40503e-05	2.68269e-05	1.23522e-05	2.93884e-05	3.33156e-05	0.000107411	3.26851e-05	2.31519e-05	4.13445e-05	0.00698692	2.19269e-05	2.00682e-05	2.28901e-05	2.23105e-05	2.19058e-05	3.20811e-05	1.87049e-05	1.94818e-05	2.3161e-05	3.25256e-05	3.73706e-05	2.50878e-05	2.88268e-05	1.99485e-05	3.06532e-05	1.78336e-05	2.58164e-05	2.21293e-05	3.28818e-05	4.6307e-05	2.34082e-05	2.09644e-05	4.44939e-05	2.6286e-05	3.1954e-05	2.58358e-05	3.86787e-05	2.94023e-05	2.42559e-05	3.32038e-05	2.73441e-05	3.72689e-05	1.74249e-05	2.94221e-05	3.88606e-05	3.00761e-05
D_0__Bacteria;D_1__Patescibacteria;D_2__Gracilibacteria;D_3__JGI 0000069-P22;D_4__Gracilibacteria bacterium oral taxon 872;D_5__Gracilibacteria bacterium oral taxon 872	1.54681e-05	5.24082e-05	1.40503e-05	2.68269e-05	1.23522e-05	2.93884e-05	3.33156e-05	0.000107411	3.26851e-05	2.31519e-05	4.13445e-05	2.48645e-05	2.19269e-05	2.00682e-05	2.28901e-05	2.23105e-05	2.19058e-05	3.20811e-05	0.000561146	1.94818e-05	2.3161e-05	3.25256e-05	3.73706e-05	2.50878e-05	2.88268e-05	1.99485e-05	3.06532e-05	1.78336e-05	2.58164e-05	2.21293e-05	3.28818e-05	4.6307e-05	2.34082e-05	2.09644e-05	4.44939e-05	2.6286e-05	3.1954e-05	2.58358e-05	3.86787e-05	2.94023e-05	2.42559e-05	3.32038e-05	2.73441e-05	3.72689e-05	1.74249e-05	2.94221e-05	3.88606e-05	3.00761e-05
D_0__Bacteria;D_1__Patescibacteria;D_2__Parcubacteria;D_3__Candidatus Campbellbacteria;__;__	1.54681e-05	5.24082e-05	1.40503e-05	2.68269e-05	1.23522e-05	2.93884e-05	3.33156e-05	0.000107411	3.26851e-05	2.31519e-05	4.13445e-05	2.48645e-05	2.19269e-05	2.00682e-05	2.28901e-05	2.23105e-05	2.19058e-05	3.20811e-05	1.87049e-05	1.94818e-05	0.000185288	3.25256e-05	3.73706e-05	2.50878e-05	2.88268e-05	1.99485e-05	3.06532e-05	1.78336e-05	2.58164e-05	2.21293e-05	3.28818e-05	4.6307e-05	2.34082e-05	2.09644e-05	4.44939e-05	2.6286e-05	3.1954e-05	2.58358e-05	3.86787e-05	2.94023e-05	2.42559e-05	3.32038e-05	2.73441e-05	3.72689e-05	1.74249e-05	2.94221e-05	3.88606e-05	3.00761e-05
D_0__Bacteria;D_1__Patescibacteria;D_2__Parcubacteria;D_3__Candidatus Moranbacteria;D_4__uncultured bacterium;D_5__uncultured bacterium	1.54681e-05	5.24082e-05	1.40503e-05	2.68269e-05	1.23522e-05	2.93884e-05	3.33156e-05	0.000107411	3.26851e-05	2.31519e-05	4.13445e-05	2.48645e-05	2.19269e-05	2.00682e-05	0.000137341	2.23105e-05	2.19058e-05	3.20811e-05	1.87049e-05	1.94818e-05	2.3161e-05	3.25256e-05	0.000112112	2.50878e-05	2.88268e-05	0.000159588	0.000122613	1.78336e-05	2.58164e-05	2.21293e-05	0.000131527	4.6307e-05	2.34082e-05	2.09644e-05	4.44939e-05	2.6286e-05	3.1954e-05	2.58358e-05	3.86787e-05	2.94023e-05	2.42559e-05	3.32038e-05	2.73441e-05	3.72689e-05	1.74249e-05	2.94221e-05	3.88606e-05	3.00761e-05
D_0__Bacteria;D_1__Patescibacteria;D_2__Parcubacteria;D_3__Candidatus Moranbacteria;__;__	1.54681e-05	5.24082e-05	1.40503e-05	2.68269e-05	1.23522e-05	2.93884e-05	3.33156e-05	0.000107411	3.26851e-05	2.31519e-05	4.13445e-05	2.48645e-05	2.19269e-05	2.00682e-05	2.28901e-05	2.23105e-05	2.19058e-05	3.20811e-05	1.87049e-05	1.94818e-05	2.3161e-05	3.25256e-05	3.73706e-05	2.50878e-05	2.88268e-05	1.99485e-05	3.06532e-05	1.78336e-05	2.58164e-05	2.21293e-05	3.28818e-05	4.6307e-05	2.34082e-05	2.09644e-05	4.44939e-05	2.6286e-05	3.1954e-05	2.58358e-05	3.86787e-05	0.00608627	2.42559e-05	3.32038e-05	0.00773837	3.72689e-05	1.74249e-05	2.94221e-05	3.88606e-05	3.00761e-05
D_0__Bacteria;D_1__Patescibacteria;D_2__Parcubacteria;D_3__Candidatus Nomurabacteria;D_4__Candidatus Nomurabacteria bacterium GW2011_GWB1_35_20;D_5__Candidatus Nomurabacteria bacterium GW2011_GWB1_35_20	1.54681e-05	5.24082e-05	1.40503e-05	2.68269e-05	1.23522e-05	2.93884e-05	3.33156e-05	0.000107411	0.00192842	2.31519e-05	4.13445e-05	2.48645e-05	2.19269e-05	2.00682e-05	2.28901e-05	2.23105e-05	2.19058e-05	3.20811e-05	1.87049e-05	1.94818e-05	2.3161e-05	3.25256e-05	3.73706e-05	2.50878e-05	2.88268e-05	1.99485e-05	3.06532e-05	1.78336e-05	2.58164e-05	2.21293e-05	3.28818e-05	4.6307e-05	2.34082e-05	2.09644e-05	4.44939e-05	2.6286e-05	3.1954e-05	2.58358e-05	3.86787e-05	2.94023e-05	2.42559e-05	3.32038e-05	2.73441e-05	3.72689e-05	1.74249e-05	2.94221e-05	3.88606e-05	3.00761e-05
D_0__Bacteria;D_1__Patescibacteria;D_2__Parcubacteria;D_3__Candidatus Nomurabacteria;__;__	1.54681e-05	5.24082e-05	1.40503e-05	2.68269e-05	1.23522e-05	2.93884e-05	3.33156e-05	0.000107411	3.26851e-05	2.31519e-05	4.13445e-05	2.48645e-05	2.19269e-05	2.00682e-05	2.28901e-05	2.23105e-05	2.19058e-05	3.20811e-05	1.87049e-05	1.94818e-05	2.3161e-05	3.25256e-05	3.73706e-05	2.50878e-05	2.88268e-05	1.99485e-05	3.06532e-05	1.78336e-05	2.58164e-05	2.21293e-05	3.28818e-05	4.6307e-05	2.34082e-05	2.09644e-05	4.44939e-05	2.6286e-05	3.1954e-05	2.58358e-05	3.86787e-05	2.94023e-05	2.42559e-05	3.32038e-05	0.00013672	3.72689e-05	1.74249e-05	2.94221e-05	3.88606e-05	3.00761e-05
D_0__Bacteria;D_1__Patescibacteria;D_2__Parcubacteria;__;__;__	1.54681e-05	5.24082e-05	1.40503e-05	2.68269e-05	1.23522e-05	2.93884e-05	3.33156e-05	0.000107411	3.26851e-05	2.31519e-05	4.13445e-05	2.48645e-05	2.19269e-05	2.00682e-05	0.000228901	2.23105e-05	2.19058e-05	3.20811e-05	1.87049e-05	1.94818e-05	2.3161e-05	3.25256e-05	3.73706e-05	2.50878e-05	2.88268e-05	1.99485e-05	3.06532e-05	1.78336e-05	2.58164e-05	2.21293e-05	3.28818e-05	4.6307e-05	2.34082e-05	2.09644e-05	4.44939e-05	2.6286e-05	3.1954e-05	2.58358e-05	3.86787e-05	2.94023e-05	2.42559e-05	3.32038e-05	2.73441e-05	3.72689e-05	1.74249e-05	2.94221e-05	3.88606e-05	3.00761e-05
D_0__Bacteria;D_1__Patescibacteria;D_2__Saccharimonadia;D_3__Saccharimonadales;D_4__Saccharimonadaceae;D_5__Candidatus Saccharimonas	1.54681e-05	5.24082e-05	1.40503e-05	2.68269e-05	1.23522e-05	2.93884e-05	0.000166578	0.000107411	3.26851e-05	0.0018753	4.13445e-05	2.48645e-05	2.19269e-05	2.00682e-05	2.28901e-05	2.23105e-05	2.19058e-05	3.20811e-05	1.87049e-05	1.94818e-05	2.3161e-05	3.25256e-05	3.73706e-05	2.50878e-05	2.88268e-05	0.000219434	3.06532e-05	1.78336e-05	2.58164e-05	2.21293e-05	3.28818e-05	4.6307e-05	2.34082e-05	0.00132075	4.44939e-05	2.6286e-05	3.1954e-05	2.58358e-05	3.86787e-05	0.00026462	2.42559e-05	3.32038e-05	2.73441e-05	3.72689e-05	1.74249e-05	2.94221e-05	3.88606e-05	3.00761e-05
D_0__Bacteria;D_1__Patescibacteria;D_2__Saccharimonadia;D_3__Saccharimonadales;D_4__Saccharimonadaceae;D_5__uncultured bacterium	1.54681e-05	5.24082e-05	1.40503e-05	2.68269e-05	1.23522e-05	2.93884e-05	3.33156e-05	0.000107411	3.26851e-05	2.31519e-05	4.13445e-05	2.48645e-05	2.19269e-05	2.00682e-05	2.28901e-05	2.23105e-05	2.19058e-05	3.20811e-05	0.000243163	1.94818e-05	2.3161e-05	3.25256e-05	3.73706e-05	2.50878e-05	2.88268e-05	1.99485e-05	3.06532e-05	1.78336e-05	2.58164e-05	2.21293e-05	3.28818e-05	4.6307e-05	2.34082e-05	2.09644e-05	4.44939e-05	2.6286e-05	3.1954e-05	2.58358e-05	3.86787e-05	2.94023e-05	2.42559e-05	3.32038e-05	2.73441e-05	3.72689e-05	1.74249e-05	2.94221e-05	3.88606e-05	3.00761e-05
D_0__Bacteria;D_1__Patescibacteria;D_2__Saccharimonadia;D_3__Saccharimonadales;D_4__Saccharimonadaceae;__	1.54681e-05	5.24082e-05	0.000154553	2.68269e-05	1.23522e-05	2.93884e-05	3.33156e-05	0.000107411	3.26851e-05	2.31519e-05	4.13445e-05	2.48645e-05	2.19269e-05	2.00682e-05	2.28901e-05	2.23105e-05	2.19058e-05	0.000384973	1.87049e-05	1.94818e-05	2.3161e-05	3.25256e-05	3.73706e-05	2.50878e-05	2.88268e-05	1.99485e-05	3.06532e-05	0.000231837	2.58164e-05	2.21293e-05	3.28818e-05	4.6307e-05	2.34082e-05	2.09644e-05	4.44939e-05	2.6286e-05	3.1954e-05	0.00304862	3.86787e-05	2.94023e-05	0.000291071	3.32038e-05	2.73441e-05	3.72689e-05	1.74249e-05	2.94221e-05	3.88606e-05	3.00761e-05
D_0__Bacteria;D_1__Patescibacteria;D_2__Saccharimonadia;D_3__Saccharimonadales;D_4__TM7 phylum sp. oral clone FR058;D_5__TM7 phylum sp. oral clone FR058	1.54681e-05	5.24082e-05	1.40503e-05	2.68269e-05	1.23522e-05	2.93884e-05	3.33156e-05	0.000107411	3.26851e-05	2.31519e-05	4.13445e-05	2.48645e-05	2.19269e-05	2.00682e-05	2.28901e-05	2.23105e-05	2.19058e-05	3.20811e-05	1.87049e-05	1.94818e-05	2.3161e-05	3.25256e-05	3.73706e-05	2.50878e-05	2.88268e-05	1.99485e-05	3.06532e-05	1.78336e-05	2.58164e-05	2.21293e-05	3.28818e-05	4.6307e-05	2.34082e-05	2.09644e-05	4.44939e-05	2.6286e-05	3.1954e-05	2.58358e-05	0.00251412	2.94023e-05	2.42559e-05	3.32038e-05	2.73441e-05	3.72689e-05	1.74249e-05	2.94221e-05	3.88606e-05	3.00761e-05
D_0__Bacteria;D_1__Patescibacteria;D_2__Saccharimonadia;D_3__Saccharimonadales;D_4__uncultured bacterium;D_5__uncultured bacterium	1.54681e-05	5.24082e-05	1.40503e-05	2.68269e-05	1.23522e-05	2.93884e-05	3.33156e-05	0.000107411	3.26851e-05	2.31519e-05	4.13445e-05	2.48645e-05	2.19269e-05	2.00682e-05	2.28901e-05	2.23105e-05	2.19058e-05	3.20811e-05	0.000112229	1.94818e-05	2.3161e-05	3.25256e-05	3.73706e-05	2.50878e-05	2.88268e-05	1.99485e-05	3.06532e-05	0.000142669	2.58164e-05	2.21293e-05	3.28818e-05	4.6307e-05	2.34082e-05	2.09644e-05	4.44939e-05	2.6286e-05	3.1954e-05	2.58358e-05	3.86787e-05	2.94023e-05	2.42559e-05	3.32038e-05	2.73441e-05	3.72689e-05	1.74249e-05	2.94221e-05	3.88606e-05	3.00761e-05
D_0__Bacteria;D_1__Patescibacteria;D_2__Saccharimonadia;D_3__Saccharimonadales;__;__	1.54681e-05	5.24082e-05	1.40503e-05	2.68269e-05	1.23522e-05	2.93884e-05	3.33156e-05	0.000107411	0.00251675	0.00189846	4.13445e-05	0.00171565	2.19269e-05	2.00682e-05	2.28901e-05	2.23105e-05	2.19058e-05	3.20811e-05	1.87049e-05	1.94818e-05	0.000162127	3.25256e-05	0.00302702	2.50878e-05	2.88268e-05	1.99485e-05	0.00659044	0.00367372	2.58164e-05	2.21293e-05	3.28818e-05	4.6307e-05	0.000327715	2.09644e-05	0.00222469	0.00118287	3.1954e-05	2.58358e-05	3.86787e-05	0.0039399	2.42559e-05	3.32038e-05	0.000984387	3.72689e-05	8.71247e-05	2.94221e-05	3.88606e-05	3.00761e-05
D_0__Bacteria;D_1__Patescibacteria;D_2__WS6 (Dojkabacteria);D_3__uncultured anaerobic bacterium;D_4__uncultured anaerobic bacterium;D_5__uncultured anaerobic bacterium	1.54681e-05	5.24082e-05	1.40503e-05	2.68269e-05	1.23522e-05	2.93884e-05	3.33156e-05	0.000107411	3.26851e-05	2.31519e-05	4.13445e-05	2.48645e-05	2.19269e-05	2.00682e-05	2.28901e-05	2.23105e-05	2.19058e-05	3.20811e-05	1.87049e-05	1.94818e-05	2.3161e-05	3.25256e-05	3.73706e-05	2.50878e-05	2.88268e-05	1.99485e-05	3.06532e-05	1.78336e-05	2.58164e-05	2.21293e-05	3.28818e-05	4.6307e-05	2.34082e-05	2.09644e-05	4.44939e-05	2.6286e-05	3.1954e-05	2.58358e-05	3.86787e-05	0.000499838	2.42559e-05	3.32038e-05	2.73441e-05	3.72689e-05	1.74249e-05	2.94221e-05	3.88606e-05	3.00761e-05
D_0__Bacteria;D_1__Patescibacteria;D_2__WS6 (Dojkabacteria);D_3__uncultured bacterium;D_4__uncultured bacterium;D_5__uncultured bacterium	1.54681e-05	5.24082e-05	1.40503e-05	2.68269e-05	1.23522e-05	2.93884e-05	3.33156e-05	0.000107411	3.26851e-05	2.31519e-05	4.13445e-05	2.48645e-05	2.19269e-05	2.00682e-05	2.28901e-05	2.23105e-05	2.19058e-05	3.20811e-05	1.87049e-05	1.94818e-05	2.3161e-05	3.25256e-05	3.73706e-05	2.50878e-05	2.88268e-05	9.97427e-05	3.06532e-05	1.78336e-05	2.58164e-05	2.21293e-05	3.28818e-05	4.6307e-05	2.34082e-05	2.09644e-05	4.44939e-05	2.6286e-05	3.1954e-05	2.58358e-05	3.86787e-05	2.94023e-05	2.42559e-05	3.32038e-05	2.73441e-05	3.72689e-05	1.74249e-05	2.94221e-05	3.88606e-05	3.00761e-05
D_0__Bacteria;D_1__Patescibacteria;D_2__WWE3;D_3__uncultured bacterium;D_4__uncultured bacterium;D_5__uncultured bacterium	1.54681e-05	5.24082e-05	1.40503e-05	2.68269e-05	1.23522e-05	2.93884e-05	3.33156e-05	0.000107411	3.26851e-05	2.31519e-05	4.13445e-05	2.48645e-05	2.19269e-05	2.00682e-05	2.28901e-05	2.23105e-05	2.19058e-05	3.20811e-05	1.87049e-05	1.94818e-05	2.3161e-05	3.25256e-05	3.73706e-05	2.50878e-05	2.88268e-05	1.99485e-05	3.06532e-05	1.78336e-05	2.58164e-05	2.21293e-05	3.28818e-05	4.6307e-05	2.34082e-05	2.09644e-05	4.44939e-05	2.6286e-05	3.1954e-05	2.58358e-05	3.86787e-05	2.94023e-05	2.42559e-05	0.000166019	0.000300785	3.72689e-05	1.74249e-05	2.94221e-05	3.88606e-05	3.00761e-05
D_0__Bacteria;D_1__Patescibacteria;D_2__WWE3;__;__;__	1.54681e-05	5.24082e-05	1.40503e-05	2.68269e-05	1.23522e-05	2.93884e-05	3.33156e-05	0.000107411	3.26851e-05	2.31519e-05	4.13445e-05	2.48645e-05	2.19269e-05	2.00682e-05	2.28901e-05	2.23105e-05	2.19058e-05	3.20811e-05	1.87049e-05	1.94818e-05	2.3161e-05	3.25256e-05	3.73706e-05	2.50878e-05	2.88268e-05	5.98456e-05	0.000183919	1.78336e-05	2.58164e-05	2.21293e-05	3.28818e-05	4.6307e-05	2.34082e-05	2.09644e-05	4.44939e-05	2.6286e-05	3.1954e-05	2.58358e-05	3.86787e-05	2.94023e-05	2.42559e-05	3.32038e-05	2.73441e-05	3.72689e-05	1.74249e-05	2.94221e-05	3.88606e-05	3.00761e-05
D_0__Bacteria;D_1__Patescibacteria;__;__;__;__	1.54681e-05	5.24082e-05	1.40503e-05	2.68269e-05	1.23522e-05	2.93884e-05	3.33156e-05	0.000107411	3.26851e-05	2.31519e-05	4.13445e-05	2.48645e-05	2.19269e-05	2.00682e-05	2.28901e-05	2.23105e-05	2.19058e-05	3.20811e-05	1.87049e-05	1.94818e-05	2.3161e-05	3.25256e-05	3.73706e-05	2.50878e-05	2.88268e-05	1.99485e-05	0.007602	1.78336e-05	2.58164e-05	2.21293e-05	3.28818e-05	4.6307e-05	2.34082e-05	2.09644e-05	4.44939e-05	2.6286e-05	3.1954e-05	2.58358e-05	3.86787e-05	2.94023e-05	2.42559e-05	3.32038e-05	2.73441e-05	3.72689e-05	1.74249e-05	2.94221e-05	3.88606e-05	3.00761e-05
D_0__Bacteria;D_1__Planctomycetes;D_2__BD7-11;D_3__uncultured bacterium;D_4__uncultured bacterium;D_5__uncultured bacterium	1.54681e-05	5.24082e-05	1.40503e-05	2.68269e-05	1.23522e-05	2.93884e-05	3.33156e-05	0.000107411	3.26851e-05	2.31519e-05	4.13445e-05	2.48645e-05	2.19269e-05	2.00682e-05	2.28901e-05	2.23105e-05	2.19058e-05	3.20811e-05	1.87049e-05	1.94818e-05	2.3161e-05	3.25256e-05	3.73706e-05	2.50878e-05	2.88268e-05	0.00223424	3.06532e-05	1.78336e-05	2.58164e-05	2.21293e-05	3.28818e-05	4.6307e-05	2.34082e-05	2.09644e-05	4.44939e-05	2.6286e-05	3.1954e-05	2.58358e-05	3.86787e-05	2.94023e-05	2.42559e-05	3.32038e-05	2.73441e-05	3.72689e-05	1.74249e-05	2.94221e-05	3.88606e-05	3.00761e-05
D_0__Bacteria;D_1__Planctomycetes;D_2__Phycisphaerae;D_3__MSBL9;D_4__SG8-4;D_5__uncultured planctomycete	1.54681e-05	5.24082e-05	1.40503e-05	2.68269e-05	1.23522e-05	2.93884e-05	3.33156e-05	0.000107411	3.26851e-05	2.31519e-05	4.13445e-05	2.48645e-05	2.19269e-05	2.00682e-05	2.28901e-05	2.23105e-05	2.19058e-05	3.20811e-05	1.87049e-05	1.94818e-05	2.3161e-05	3.25256e-05	3.73706e-05	2.50878e-05	2.88268e-05	0.00013964	3.06532e-05	1.78336e-05	2.58164e-05	2.21293e-05	3.28818e-05	4.6307e-05	2.34082e-05	2.09644e-05	4.44939e-05	2.6286e-05	3.1954e-05	2.58358e-05	3.86787e-05	2.94023e-05	2.42559e-05	3.32038e-05	2.73441e-05	3.72689e-05	1.74249e-05	2.94221e-05	3.88606e-05	3.00761e-05
D_0__Bacteria;D_1__Planctomycetes;D_2__Phycisphaerae;D_3__Phycisphaerales;D_4__Phycisphaeraceae;D_5__CL500-3	1.54681e-05	5.24082e-05	1.40503e-05	2.68269e-05	1.23522e-05	2.93884e-05	3.33156e-05	0.000107411	3.26851e-05	2.31519e-05	4.13445e-05	2.48645e-05	2.19269e-05	2.00682e-05	2.28901e-05	2.23105e-05	2.19058e-05	3.20811e-05	1.87049e-05	1.94818e-05	2.3161e-05	3.25256e-05	3.73706e-05	2.50878e-05	2.88268e-05	1.99485e-05	3.06532e-05	1.78336e-05	2.58164e-05	2.21293e-05	3.28818e-05	4.6307e-05	2.34082e-05	2.09644e-05	4.44939e-05	0.000184002	3.1954e-05	2.58358e-05	3.86787e-05	2.94023e-05	2.42559e-05	3.32038e-05	2.73441e-05	3.72689e-05	1.74249e-05	2.94221e-05	3.88606e-05	3.00761e-05
D_0__Bacteria;D_1__Planctomycetes;D_2__Phycisphaerae;D_3__Pla1 lineage;D_4__uncultured bacterium;D_5__uncultured bacterium	1.54681e-05	5.24082e-05	1.40503e-05	2.68269e-05	1.23522e-05	2.93884e-05	3.33156e-05	0.000107411	3.26851e-05	2.31519e-05	4.13445e-05	2.48645e-05	2.19269e-05	2.00682e-05	9.15604e-05	2.23105e-05	2.19058e-05	3.20811e-05	1.87049e-05	1.94818e-05	2.3161e-05	3.25256e-05	0.000298965	2.50878e-05	2.88268e-05	1.99485e-05	3.06532e-05	1.78336e-05	2.58164e-05	2.21293e-05	3.28818e-05	4.6307e-05	2.34082e-05	2.09644e-05	4.44939e-05	2.6286e-05	3.1954e-05	2.58358e-05	3.86787e-05	2.94023e-05	2.42559e-05	3.32038e-05	2.73441e-05	3.72689e-05	1.74249e-05	2.94221e-05	3.88606e-05	3.00761e-05
D_0__Bacteria;D_1__Planctomycetes;D_2__Phycisphaerae;D_3__Tepidisphaerales;D_4__Tepidisphaeraceae;D_5__Tepidisphaera	1.54681e-05	5.24082e-05	1.40503e-05	2.68269e-05	1.23522e-05	2.93884e-05	3.33156e-05	0.000107411	3.26851e-05	2.31519e-05	4.13445e-05	2.48645e-05	2.19269e-05	2.00682e-05	0.000274681	2.23105e-05	2.19058e-05	3.20811e-05	1.87049e-05	1.94818e-05	2.3161e-05	3.25256e-05	3.73706e-05	2.50878e-05	2.88268e-05	1.99485e-05	3.06532e-05	1.78336e-05	2.58164e-05	2.21293e-05	3.28818e-05	4.6307e-05	2.34082e-05	2.09644e-05	4.44939e-05	2.6286e-05	3.1954e-05	2.58358e-05	3.86787e-05	2.94023e-05	2.42559e-05	3.32038e-05	2.73441e-05	3.72689e-05	1.74249e-05	2.94221e-05	3.88606e-05	3.00761e-05
D_0__Bacteria;D_1__Planctomycetes;D_2__Phycisphaerae;D_3__Tepidisphaerales;D_4__WD2101 soil group;D_5__uncultured bacterium	1.54681e-05	5.24082e-05	1.40503e-05	2.68269e-05	1.23522e-05	2.93884e-05	3.33156e-05	0.000107411	3.26851e-05	2.31519e-05	4.13445e-05	2.48645e-05	2.19269e-05	2.00682e-05	2.28901e-05	2.23105e-05	2.19058e-05	3.20811e-05	1.87049e-05	1.94818e-05	2.3161e-05	3.25256e-05	3.73706e-05	2.50878e-05	2.88268e-05	1.99485e-05	3.06532e-05	1.78336e-05	2.58164e-05	2.21293e-05	3.28818e-05	4.6307e-05	2.34082e-05	2.09644e-05	4.44939e-05	2.6286e-05	3.1954e-05	2.58358e-05	3.86787e-05	2.94023e-05	2.42559e-05	9.96115e-05	0.000328129	3.72689e-05	1.74249e-05	0.00338355	3.88606e-05	3.00761e-05
D_0__Bacteria;D_1__Planctomycetes;D_2__Phycisphaerae;D_3__Tepidisphaerales;D_4__WD2101 soil group;D_5__uncultured soil bacterium	1.54681e-05	5.24082e-05	1.40503e-05	2.68269e-05	1.23522e-05	2.93884e-05	3.33156e-05	0.000107411	3.26851e-05	2.31519e-05	4.13445e-05	2.48645e-05	2.19269e-05	2.00682e-05	2.28901e-05	2.23105e-05	2.19058e-05	3.20811e-05	1.87049e-05	1.94818e-05	2.3161e-05	3.25256e-05	3.73706e-05	2.50878e-05	2.88268e-05	1.99485e-05	3.06532e-05	1.78336e-05	2.58164e-05	2.21293e-05	3.28818e-05	4.6307e-05	0.000187266	2.09644e-05	4.44939e-05	2.6286e-05	3.1954e-05	2.58358e-05	3.86787e-05	2.94023e-05	2.42559e-05	3.32038e-05	2.73441e-05	3.72689e-05	1.74249e-05	2.94221e-05	3.88606e-05	3.00761e-05
D_0__Bacteria;D_1__Planctomycetes;D_2__Phycisphaerae;D_3__Tepidisphaerales;D_4__WD2101 soil group;__	6.18726e-05	5.24082e-05	1.40503e-05	2.68269e-05	1.23522e-05	2.93884e-05	3.33156e-05	0.000107411	3.26851e-05	0.00252356	4.13445e-05	0.00517181	2.19269e-05	2.00682e-05	0.000801154	2.23105e-05	0.000175246	3.20811e-05	1.87049e-05	1.94818e-05	6.9483e-05	3.25256e-05	0.000261594	2.50878e-05	2.88268e-05	0.00305213	0.000214573	0.000124835	0.000103266	2.21293e-05	3.28818e-05	4.6307e-05	0.000234082	2.09644e-05	4.44939e-05	2.6286e-05	3.1954e-05	2.58358e-05	3.86787e-05	2.94023e-05	2.42559e-05	3.32038e-05	2.73441e-05	3.72689e-05	1.74249e-05	2.94221e-05	0.000155442	3.00761e-05
D_0__Bacteria;D_1__Planctomycetes;D_2__Pla3 lineage;D_3__uncultured planctomycete;D_4__uncultured planctomycete;D_5__uncultured planctomycete	1.54681e-05	5.24082e-05	1.40503e-05	2.68269e-05	1.23522e-05	2.93884e-05	3.33156e-05	0.000107411	3.26851e-05	2.31519e-05	4.13445e-05	2.48645e-05	2.19269e-05	2.00682e-05	2.28901e-05	2.23105e-05	2.19058e-05	3.20811e-05	1.87049e-05	1.94818e-05	2.3161e-05	3.25256e-05	3.73706e-05	2.50878e-05	2.88268e-05	1.99485e-05	3.06532e-05	5.35007e-05	2.58164e-05	2.21293e-05	3.28818e-05	4.6307e-05	2.34082e-05	2.09644e-05	4.44939e-05	2.6286e-05	3.1954e-05	2.58358e-05	3.86787e-05	2.94023e-05	2.42559e-05	3.32038e-05	0.000246097	3.72689e-05	1.74249e-05	2.94221e-05	3.88606e-05	3.00761e-05
D_0__Bacteria;D_1__Planctomycetes;D_2__Pla4 lineage;D_3__uncultured bacterium;D_4__uncultured bacterium;D_5__uncultured bacterium	1.54681e-05	5.24082e-05	1.40503e-05	2.68269e-05	1.23522e-05	2.93884e-05	3.33156e-05	0.000107411	3.26851e-05	2.31519e-05	4.13445e-05	2.48645e-05	2.19269e-05	2.00682e-05	2.28901e-05	2.23105e-05	2.19058e-05	3.20811e-05	1.87049e-05	1.94818e-05	2.3161e-05	3.25256e-05	3.73706e-05	2.50878e-05	2.88268e-05	1.99485e-05	3.06532e-05	1.78336e-05	2.58164e-05	2.21293e-05	3.28818e-05	4.6307e-05	2.34082e-05	2.09644e-05	4.44939e-05	2.6286e-05	3.1954e-05	2.58358e-05	3.86787e-05	2.94023e-05	2.42559e-05	3.32038e-05	2.73441e-05	3.72689e-05	1.74249e-05	2.94221e-05	0.000116582	3.00761e-05
D_0__Bacteria;D_1__Planctomycetes;D_2__Pla4 lineage;D_3__uncultured planctomycete;D_4__uncultured planctomycete;D_5__uncultured planctomycete	1.54681e-05	5.24082e-05	1.40503e-05	2.68269e-05	1.23522e-05	2.93884e-05	3.33156e-05	0.000107411	3.26851e-05	2.31519e-05	4.13445e-05	2.48645e-05	2.19269e-05	2.00682e-05	2.28901e-05	2.23105e-05	2.19058e-05	3.20811e-05	1.87049e-05	1.94818e-05	2.3161e-05	3.25256e-05	3.73706e-05	2.50878e-05	2.88268e-05	1.99485e-05	3.06532e-05	1.78336e-05	2.58164e-05	2.21293e-05	3.28818e-05	4.6307e-05	2.34082e-05	2.09644e-05	4.44939e-05	2.6286e-05	3.1954e-05	0.001731	3.86787e-05	2.94023e-05	2.42559e-05	3.32038e-05	2.73441e-05	3.72689e-05	1.74249e-05	2.94221e-05	3.88606e-05	3.00761e-05
D_0__Bacteria;D_1__Planctomycetes;D_2__Planctomycetacia;D_3__Gemmatales;D_4__Gemmataceae;D_5__Zavarzinella	1.54681e-05	5.24082e-05	1.40503e-05	2.68269e-05	1.23522e-05	2.93884e-05	3.33156e-05	0.000107411	3.26851e-05	2.31519e-05	4.13445e-05	2.48645e-05	2.19269e-05	2.00682e-05	2.28901e-05	2.23105e-05	2.19058e-05	3.20811e-05	1.87049e-05	1.94818e-05	2.3161e-05	3.25256e-05	0.000224224	2.50878e-05	2.88268e-05	1.99485e-05	3.06532e-05	1.78336e-05	2.58164e-05	2.21293e-05	3.28818e-05	4.6307e-05	2.34082e-05	2.09644e-05	4.44939e-05	2.6286e-05	3.1954e-05	2.58358e-05	3.86787e-05	2.94023e-05	2.42559e-05	3.32038e-05	2.73441e-05	3.72689e-05	1.74249e-05	2.94221e-05	3.88606e-05	3.00761e-05
D_0__Bacteria;D_1__Planctomycetes;D_2__Planctomycetacia;D_3__Pirellulales;D_4__Pirellulaceae;D_5__Pirellula	1.54681e-05	5.24082e-05	1.40503e-05	2.68269e-05	1.23522e-05	2.93884e-05	3.33156e-05	0.000107411	3.26851e-05	2.31519e-05	4.13445e-05	2.48645e-05	2.19269e-05	2.00682e-05	2.28901e-05	2.23105e-05	2.19058e-05	3.20811e-05	1.87049e-05	1.94818e-05	2.3161e-05	3.25256e-05	3.73706e-05	2.50878e-05	2.88268e-05	1.99485e-05	3.06532e-05	1.78336e-05	2.58164e-05	2.21293e-05	3.28818e-05	4.6307e-05	0.000234082	2.09644e-05	4.44939e-05	2.6286e-05	3.1954e-05	2.58358e-05	3.86787e-05	2.94023e-05	2.42559e-05	3.32038e-05	2.73441e-05	3.72689e-05	1.74249e-05	2.94221e-05	3.88606e-05	3.00761e-05
D_0__Bacteria;D_1__Planctomycetes;D_2__Planctomycetacia;D_3__Pirellulales;D_4__Pirellulaceae;D_5__uncultured	1.54681e-05	5.24082e-05	1.40503e-05	2.68269e-05	1.23522e-05	2.93884e-05	3.33156e-05	0.000107411	3.26851e-05	2.31519e-05	4.13445e-05	2.48645e-05	2.19269e-05	2.00682e-05	2.28901e-05	2.23105e-05	2.19058e-05	3.20811e-05	1.87049e-05	1.94818e-05	2.3161e-05	3.25256e-05	3.73706e-05	2.50878e-05	2.88268e-05	1.99485e-05	3.06532e-05	0.000445839	2.58164e-05	2.21293e-05	3.28818e-05	4.6307e-05	2.34082e-05	2.09644e-05	4.44939e-05	2.6286e-05	3.1954e-05	2.58358e-05	3.86787e-05	2.94023e-05	2.42559e-05	3.32038e-05	2.73441e-05	3.72689e-05	1.74249e-05	2.94221e-05	3.88606e-05	3.00761e-05
D_0__Bacteria;D_1__Planctomycetes;D_2__Planctomycetacia;D_3__Planctomycetales;D_4__Rubinisphaeraceae;D_5__SH-PL14	1.54681e-05	5.24082e-05	1.40503e-05	2.68269e-05	1.23522e-05	2.93884e-05	3.33156e-05	0.000107411	3.26851e-05	2.31519e-05	4.13445e-05	2.48645e-05	2.19269e-05	2.00682e-05	2.28901e-05	2.23105e-05	2.19058e-05	3.20811e-05	1.87049e-05	1.94818e-05	2.3161e-05	3.25256e-05	3.73706e-05	2.50878e-05	2.88268e-05	1.99485e-05	3.06532e-05	1.78336e-05	2.58164e-05	2.21293e-05	3.28818e-05	4.6307e-05	2.34082e-05	2.09644e-05	4.44939e-05	2.6286e-05	3.1954e-05	2.58358e-05	3.86787e-05	0.00329305	2.42559e-05	3.32038e-05	2.73441e-05	3.72689e-05	1.74249e-05	2.94221e-05	3.88606e-05	3.00761e-05
D_0__Bacteria;D_1__Planctomycetes;__;__;__;__	1.54681e-05	5.24082e-05	1.40503e-05	2.68269e-05	1.23522e-05	2.93884e-05	3.33156e-05	0.000107411	3.26851e-05	2.31519e-05	4.13445e-05	2.48645e-05	2.19269e-05	2.00682e-05	2.28901e-05	2.23105e-05	2.19058e-05	3.20811e-05	1.87049e-05	1.94818e-05	2.3161e-05	3.25256e-05	3.73706e-05	2.50878e-05	0.00435284	1.99485e-05	3.06532e-05	1.78336e-05	2.58164e-05	2.21293e-05	3.28818e-05	4.6307e-05	2.34082e-05	2.09644e-05	4.44939e-05	2.6286e-05	3.1954e-05	2.58358e-05	3.86787e-05	2.94023e-05	2.42559e-05	3.32038e-05	2.73441e-05	3.72689e-05	1.74249e-05	2.94221e-05	3.88606e-05	3.00761e-05
D_0__Bacteria;D_1__Proteobacteria;D_2__Alphaproteobacteria;D_3__Acetobacterales;D_4__Acetobacteraceae;D_5__Roseomonas	1.54681e-05	5.24082e-05	1.40503e-05	2.68269e-05	1.23522e-05	2.93884e-05	3.33156e-05	0.000107411	3.26851e-05	2.31519e-05	4.13445e-05	2.48645e-05	2.19269e-05	2.00682e-05	2.28901e-05	2.23105e-05	2.19058e-05	3.20811e-05	1.87049e-05	1.94818e-05	2.3161e-05	3.25256e-05	3.73706e-05	2.50878e-05	2.88268e-05	9.97427e-05	3.06532e-05	1.78336e-05	2.58164e-05	2.21293e-05	3.28818e-05	4.6307e-05	2.34082e-05	2.09644e-05	4.44939e-05	2.6286e-05	3.1954e-05	2.58358e-05	3.86787e-05	2.94023e-05	2.42559e-05	3.32038e-05	2.73441e-05	3.72689e-05	1.74249e-05	2.94221e-05	3.88606e-05	3.00761e-05
D_0__Bacteria;D_1__Proteobacteria;D_2__Alphaproteobacteria;D_3__Acetobacterales;D_4__Acetobacteraceae;__	1.54681e-05	5.24082e-05	1.40503e-05	2.68269e-05	1.23522e-05	2.93884e-05	3.33156e-05	0.000107411	3.26851e-05	2.31519e-05	4.13445e-05	2.48645e-05	2.19269e-05	2.00682e-05	2.28901e-05	2.23105e-05	2.19058e-05	3.20811e-05	1.87049e-05	1.94818e-05	2.3161e-05	3.25256e-05	3.73706e-05	2.50878e-05	2.88268e-05	1.99485e-05	3.06532e-05	1.78336e-05	2.58164e-05	2.21293e-05	3.28818e-05	4.6307e-05	0.000187266	2.09644e-05	4.44939e-05	2.6286e-05	3.1954e-05	2.58358e-05	3.86787e-05	2.94023e-05	2.42559e-05	3.32038e-05	2.73441e-05	3.72689e-05	1.74249e-05	2.94221e-05	3.88606e-05	3.00761e-05
D_0__Bacteria;D_1__Proteobacteria;D_2__Alphaproteobacteria;D_3__Azospirillales;D_4__Azospirillaceae;D_5__Skermanella	1.54681e-05	5.24082e-05	1.40503e-05	2.68269e-05	1.23522e-05	2.93884e-05	3.33156e-05	0.000107411	3.26851e-05	2.31519e-05	4.13445e-05	2.48645e-05	2.19269e-05	2.00682e-05	2.28901e-05	2.23105e-05	2.19058e-05	3.20811e-05	1.87049e-05	1.94818e-05	2.3161e-05	3.25256e-05	3.73706e-05	2.50878e-05	2.88268e-05	1.99485e-05	3.06532e-05	1.78336e-05	2.58164e-05	2.21293e-05	3.28818e-05	4.6307e-05	2.34082e-05	2.09644e-05	4.44939e-05	2.6286e-05	3.1954e-05	2.58358e-05	3.86787e-05	0.00117609	2.42559e-05	3.32038e-05	2.73441e-05	3.72689e-05	1.74249e-05	2.94221e-05	3.88606e-05	3.00761e-05
D_0__Bacteria;D_1__Proteobacteria;D_2__Alphaproteobacteria;D_3__Caulobacterales;D_4__Caulobacteraceae;D_5__Brevundimonas	1.54681e-05	5.24082e-05	1.40503e-05	2.68269e-05	1.23522e-05	2.93884e-05	3.33156e-05	0.000107411	3.26851e-05	2.31519e-05	4.13445e-05	0.00318265	2.19269e-05	2.00682e-05	2.28901e-05	2.23105e-05	2.19058e-05	3.20811e-05	1.87049e-05	1.94818e-05	0.0031499	3.25256e-05	0.00665197	2.50878e-05	2.88268e-05	1.99485e-05	3.06532e-05	1.78336e-05	2.58164e-05	0.000177034	3.28818e-05	4.6307e-05	0.00355805	2.09644e-05	4.44939e-05	2.6286e-05	3.1954e-05	2.58358e-05	3.86787e-05	2.94023e-05	2.42559e-05	3.32038e-05	2.73441e-05	3.72689e-05	1.74249e-05	2.94221e-05	0.00213733	3.00761e-05
D_0__Bacteria;D_1__Proteobacteria;D_2__Alphaproteobacteria;D_3__Caulobacterales;D_4__Caulobacteraceae;D_5__Caulobacter	1.54681e-05	5.24082e-05	1.40503e-05	2.68269e-05	1.23522e-05	2.93884e-05	3.33156e-05	0.000107411	3.26851e-05	2.31519e-05	4.13445e-05	2.48645e-05	0.00471429	2.00682e-05	2.28901e-05	0.000803177	0.00648412	3.20811e-05	1.87049e-05	1.94818e-05	2.3161e-05	3.25256e-05	0.00612878	2.50878e-05	2.88268e-05	1.99485e-05	3.06532e-05	1.78336e-05	2.58164e-05	2.21293e-05	3.28818e-05	4.6307e-05	0.00594569	2.09644e-05	4.44939e-05	2.6286e-05	3.1954e-05	2.58358e-05	3.86787e-05	2.94023e-05	2.42559e-05	3.32038e-05	2.73441e-05	3.72689e-05	1.74249e-05	2.94221e-05	3.88606e-05	3.00761e-05
D_0__Bacteria;D_1__Proteobacteria;D_2__Alphaproteobacteria;D_3__Elsterales;D_4__uncultured;D_5__uncultured bacterium	1.54681e-05	5.24082e-05	1.40503e-05	2.68269e-05	1.23522e-05	2.93884e-05	3.33156e-05	0.000107411	3.26851e-05	2.31519e-05	4.13445e-05	2.48645e-05	2.19269e-05	2.00682e-05	0.000228901	2.23105e-05	2.19058e-05	3.20811e-05	1.87049e-05	1.94818e-05	2.3161e-05	3.25256e-05	3.73706e-05	2.50878e-05	2.88268e-05	1.99485e-05	3.06532e-05	1.78336e-05	2.58164e-05	2.21293e-05	3.28818e-05	4.6307e-05	2.34082e-05	2.09644e-05	4.44939e-05	2.6286e-05	3.1954e-05	2.58358e-05	3.86787e-05	2.94023e-05	2.42559e-05	3.32038e-05	2.73441e-05	3.72689e-05	1.74249e-05	2.94221e-05	3.88606e-05	3.00761e-05
D_0__Bacteria;D_1__Proteobacteria;D_2__Alphaproteobacteria;D_3__Elsterales;D_4__uncultured;__	1.54681e-05	5.24082e-05	1.40503e-05	2.68269e-05	1.23522e-05	2.93884e-05	3.33156e-05	0.000107411	3.26851e-05	2.31519e-05	4.13445e-05	2.48645e-05	2.19269e-05	2.00682e-05	2.28901e-05	2.23105e-05	0.000109529	3.20811e-05	1.87049e-05	1.94818e-05	2.3161e-05	3.25256e-05	3.73706e-05	2.50878e-05	2.88268e-05	0.000179537	3.06532e-05	1.78336e-05	2.58164e-05	2.21293e-05	3.28818e-05	4.6307e-05	2.34082e-05	2.09644e-05	4.44939e-05	2.6286e-05	3.1954e-05	2.58358e-05	3.86787e-05	2.94023e-05	2.42559e-05	3.32038e-05	0.000246097	3.72689e-05	1.74249e-05	2.94221e-05	0.000310885	3.00761e-05
D_0__Bacteria;D_1__Proteobacteria;D_2__Alphaproteobacteria;D_3__Paracaedibacterales;D_4__Paracaedibacteraceae;D_5__Candidatus Finniella	1.54681e-05	5.24082e-05	1.40503e-05	2.68269e-05	1.23522e-05	2.93884e-05	3.33156e-05	0.000107411	3.26851e-05	2.31519e-05	4.13445e-05	2.48645e-05	2.19269e-05	2.00682e-05	2.28901e-05	2.23105e-05	2.19058e-05	3.20811e-05	1.87049e-05	1.94818e-05	2.3161e-05	3.25256e-05	3.73706e-05	2.50878e-05	2.88268e-05	1.99485e-05	3.06532e-05	1.78336e-05	2.58164e-05	2.21293e-05	3.28818e-05	4.6307e-05	2.34082e-05	2.09644e-05	4.44939e-05	2.6286e-05	3.1954e-05	0.000310029	3.86787e-05	2.94023e-05	2.42559e-05	3.32038e-05	2.73441e-05	3.72689e-05	1.74249e-05	2.94221e-05	3.88606e-05	3.00761e-05
D_0__Bacteria;D_1__Proteobacteria;D_2__Alphaproteobacteria;D_3__Paracaedibacterales;D_4__Paracaedibacteraceae;D_5__Candidatus Paracaedibacter	1.54681e-05	5.24082e-05	1.40503e-05	2.68269e-05	1.23522e-05	2.93884e-05	3.33156e-05	0.000107411	3.26851e-05	2.31519e-05	4.13445e-05	2.48645e-05	2.19269e-05	2.00682e-05	2.28901e-05	2.23105e-05	2.19058e-05	3.20811e-05	1.87049e-05	1.94818e-05	2.3161e-05	3.25256e-05	3.73706e-05	2.50878e-05	2.88268e-05	1.99485e-05	3.06532e-05	0.00313871	2.58164e-05	2.21293e-05	3.28818e-05	4.6307e-05	2.34082e-05	2.09644e-05	4.44939e-05	2.6286e-05	3.1954e-05	2.58358e-05	3.86787e-05	2.94023e-05	2.42559e-05	3.32038e-05	2.73441e-05	3.72689e-05	1.74249e-05	2.94221e-05	3.88606e-05	3.00761e-05
D_0__Bacteria;D_1__Proteobacteria;D_2__Alphaproteobacteria;D_3__Reyranellales;D_4__Reyranellaceae;D_5__Reyranella	1.54681e-05	5.24082e-05	0.000140503	2.68269e-05	1.23522e-05	2.93884e-05	3.33156e-05	0.000107411	3.26851e-05	2.31519e-05	4.13445e-05	2.48645e-05	2.19269e-05	2.00682e-05	2.28901e-05	2.23105e-05	2.19058e-05	3.20811e-05	1.87049e-05	1.94818e-05	2.3161e-05	3.25256e-05	3.73706e-05	2.50878e-05	2.88268e-05	1.99485e-05	3.06532e-05	1.78336e-05	2.58164e-05	2.21293e-05	3.28818e-05	4.6307e-05	2.34082e-05	2.09644e-05	4.44939e-05	2.6286e-05	3.1954e-05	2.58358e-05	3.86787e-05	2.94023e-05	2.42559e-05	3.32038e-05	2.73441e-05	3.72689e-05	1.74249e-05	2.94221e-05	3.88606e-05	3.00761e-05
D_0__Bacteria;D_1__Proteobacteria;D_2__Alphaproteobacteria;D_3__Rhizobiales;D_4__Beijerinckiaceae;D_5__Methylobacterium	1.54681e-05	5.24082e-05	0.00136288	2.68269e-05	1.23522e-05	2.93884e-05	3.33156e-05	0.000107411	3.26851e-05	2.31519e-05	4.13445e-05	2.48645e-05	2.19269e-05	2.00682e-05	2.28901e-05	0.00515372	2.19058e-05	3.20811e-05	0.000224458	1.94818e-05	2.3161e-05	3.25256e-05	3.73706e-05	0.000175615	2.88268e-05	1.99485e-05	3.06532e-05	1.78336e-05	2.58164e-05	2.21293e-05	3.28818e-05	4.6307e-05	0.000280899	2.09644e-05	4.44939e-05	2.6286e-05	3.1954e-05	2.58358e-05	3.86787e-05	2.94023e-05	2.42559e-05	3.32038e-05	0.000191408	3.72689e-05	1.74249e-05	2.94221e-05	3.88606e-05	3.00761e-05
D_0__Bacteria;D_1__Proteobacteria;D_2__Alphaproteobacteria;D_3__Rhizobiales;D_4__Beijerinckiaceae;D_5__Rhodoblastus	1.54681e-05	5.24082e-05	1.40503e-05	2.68269e-05	1.23522e-05	2.93884e-05	3.33156e-05	0.000107411	3.26851e-05	2.31519e-05	4.13445e-05	2.48645e-05	2.19269e-05	2.00682e-05	2.28901e-05	2.23105e-05	2.19058e-05	3.20811e-05	1.87049e-05	1.94818e-05	0.000185288	3.25256e-05	3.73706e-05	2.50878e-05	2.88268e-05	1.99485e-05	3.06532e-05	1.78336e-05	2.58164e-05	2.21293e-05	3.28818e-05	4.6307e-05	2.34082e-05	2.09644e-05	4.44939e-05	2.6286e-05	3.1954e-05	2.58358e-05	3.86787e-05	2.94023e-05	2.42559e-05	3.32038e-05	2.73441e-05	3.72689e-05	1.74249e-05	2.94221e-05	3.88606e-05	3.00761e-05
D_0__Bacteria;D_1__Proteobacteria;D_2__Alphaproteobacteria;D_3__Rhizobiales;D_4__Beijerinckiaceae;__	1.54681e-05	5.24082e-05	0.000941368	2.68269e-05	1.23522e-05	2.93884e-05	3.33156e-05	0.000107411	3.26851e-05	2.31519e-05	4.13445e-05	2.48645e-05	2.19269e-05	2.00682e-05	2.28901e-05	2.23105e-05	2.19058e-05	3.20811e-05	1.87049e-05	1.94818e-05	2.3161e-05	3.25256e-05	3.73706e-05	2.50878e-05	0.00504468	1.99485e-05	0.00754069	1.78336e-05	2.58164e-05	2.21293e-05	3.28818e-05	4.6307e-05	2.34082e-05	2.09644e-05	4.44939e-05	2.6286e-05	3.1954e-05	2.58358e-05	3.86787e-05	2.94023e-05	2.42559e-05	3.32038e-05	2.73441e-05	0.00283244	1.74249e-05	0.00232435	3.88606e-05	3.00761e-05
D_0__Bacteria;D_1__Proteobacteria;D_2__Alphaproteobacteria;D_3__Rhizobiales;D_4__Devosiaceae;D_5__Devosia	1.54681e-05	5.24082e-05	1.40503e-05	2.68269e-05	1.23522e-05	2.93884e-05	3.33156e-05	0.000107411	3.26851e-05	2.31519e-05	4.13445e-05	2.48645e-05	2.19269e-05	2.00682e-05	2.28901e-05	2.23105e-05	0.000372399	3.20811e-05	1.87049e-05	1.94818e-05	2.3161e-05	3.25256e-05	3.73706e-05	2.50878e-05	2.88268e-05	1.99485e-05	3.06532e-05	1.78336e-05	2.58164e-05	2.21293e-05	3.28818e-05	4.6307e-05	2.34082e-05	2.09644e-05	4.44939e-05	2.6286e-05	3.1954e-05	2.58358e-05	3.86787e-05	2.94023e-05	2.42559e-05	3.32038e-05	2.73441e-05	3.72689e-05	1.74249e-05	2.94221e-05	3.88606e-05	3.00761e-05
D_0__Bacteria;D_1__Proteobacteria;D_2__Alphaproteobacteria;D_3__Rhizobiales;D_4__Hyphomicrobiaceae;D_5__Hyphomicrobium	1.54681e-05	5.24082e-05	1.40503e-05	2.68269e-05	1.23522e-05	2.93884e-05	3.33156e-05	0.000107411	3.26851e-05	2.31519e-05	4.13445e-05	2.48645e-05	2.19269e-05	2.00682e-05	2.28901e-05	2.23105e-05	2.19058e-05	3.20811e-05	1.87049e-05	1.94818e-05	0.00347415	3.25256e-05	3.73706e-05	2.50878e-05	2.88268e-05	1.99485e-05	3.06532e-05	1.78336e-05	2.58164e-05	2.21293e-05	3.28818e-05	4.6307e-05	2.34082e-05	2.09644e-05	4.44939e-05	2.6286e-05	3.1954e-05	2.58358e-05	3.86787e-05	2.94023e-05	2.42559e-05	3.32038e-05	2.73441e-05	3.72689e-05	1.74249e-05	2.94221e-05	3.88606e-05	3.00761e-05
D_0__Bacteria;D_1__Proteobacteria;D_2__Alphaproteobacteria;D_3__Rhizobiales;D_4__Hyphomicrobiaceae;D_5__Pedomicrobium	1.54681e-05	5.24082e-05	1.40503e-05	2.68269e-05	1.23522e-05	2.93884e-05	3.33156e-05	0.000107411	3.26851e-05	0.00136596	4.13445e-05	2.48645e-05	2.19269e-05	2.00682e-05	2.28901e-05	8.92419e-05	2.19058e-05	3.20811e-05	1.87049e-05	1.94818e-05	2.3161e-05	3.25256e-05	3.73706e-05	2.50878e-05	2.88268e-05	1.99485e-05	3.06532e-05	1.78336e-05	2.58164e-05	2.21293e-05	3.28818e-05	4.6307e-05	2.34082e-05	2.09644e-05	4.44939e-05	2.6286e-05	3.1954e-05	2.58358e-05	3.86787e-05	2.94023e-05	2.42559e-05	3.32038e-05	2.73441e-05	3.72689e-05	1.74249e-05	2.94221e-05	3.88606e-05	3.00761e-05
D_0__Bacteria;D_1__Proteobacteria;D_2__Alphaproteobacteria;D_3__Rhizobiales;D_4__Hyphomicrobiaceae;__	1.54681e-05	5.24082e-05	1.40503e-05	2.68269e-05	1.23522e-05	2.93884e-05	3.33156e-05	0.000107411	3.26851e-05	2.31519e-05	4.13445e-05	2.48645e-05	2.19269e-05	2.00682e-05	2.28901e-05	2.23105e-05	2.19058e-05	3.20811e-05	1.87049e-05	1.94818e-05	2.3161e-05	3.25256e-05	3.73706e-05	2.50878e-05	2.88268e-05	1.99485e-05	0.000214573	1.78336e-05	2.58164e-05	2.21293e-05	3.28818e-05	4.6307e-05	2.34082e-05	2.09644e-05	4.44939e-05	2.6286e-05	3.1954e-05	2.58358e-05	3.86787e-05	2.94023e-05	2.42559e-05	3.32038e-05	2.73441e-05	3.72689e-05	1.74249e-05	2.94221e-05	3.88606e-05	3.00761e-05
D_0__Bacteria;D_1__Proteobacteria;D_2__Alphaproteobacteria;D_3__Rhizobiales;D_4__Methyloligellaceae;D_5__uncultured	1.54681e-05	5.24082e-05	1.40503e-05	2.68269e-05	1.23522e-05	2.93884e-05	3.33156e-05	0.000107411	3.26851e-05	2.31519e-05	4.13445e-05	2.48645e-05	0.00473622	2.00682e-05	2.28901e-05	0.00196332	2.19058e-05	3.20811e-05	1.87049e-05	1.94818e-05	2.3161e-05	3.25256e-05	3.73706e-05	2.50878e-05	2.88268e-05	1.99485e-05	3.06532e-05	1.78336e-05	2.58164e-05	2.21293e-05	3.28818e-05	4.6307e-05	2.34082e-05	2.09644e-05	4.44939e-05	2.6286e-05	3.1954e-05	2.58358e-05	3.86787e-05	2.94023e-05	2.42559e-05	0.00547863	2.73441e-05	3.72689e-05	1.74249e-05	0.000176533	3.88606e-05	3.00761e-05
D_0__Bacteria;D_1__Proteobacteria;D_2__Alphaproteobacteria;D_3__Rhizobiales;D_4__Pleomorphomonadaceae;D_5__Ancalomicrobium	1.54681e-05	5.24082e-05	1.40503e-05	2.68269e-05	1.23522e-05	2.93884e-05	3.33156e-05	0.000107411	3.26851e-05	2.31519e-05	4.13445e-05	2.48645e-05	2.19269e-05	2.00682e-05	2.28901e-05	2.23105e-05	2.19058e-05	3.20811e-05	1.87049e-05	1.94818e-05	2.3161e-05	3.25256e-05	3.73706e-05	2.50878e-05	2.88268e-05	1.99485e-05	3.06532e-05	1.78336e-05	2.58164e-05	2.21293e-05	3.28818e-05	4.6307e-05	2.34082e-05	2.09644e-05	4.44939e-05	2.6286e-05	3.1954e-05	2.58358e-05	3.86787e-05	2.94023e-05	2.42559e-05	3.32038e-05	0.00013672	3.72689e-05	1.74249e-05	2.94221e-05	3.88606e-05	3.00761e-05
D_0__Bacteria;D_1__Proteobacteria;D_2__Alphaproteobacteria;D_3__Rhizobiales;D_4__Rhizobiaceae;D_5__Allorhizobium-Neorhizobium-Pararhizobium-Rhizobium	1.54681e-05	5.24082e-05	0.000281005	2.68269e-05	8.64657e-05	2.93884e-05	3.33156e-05	0.000107411	3.26851e-05	2.31519e-05	4.13445e-05	2.48645e-05	2.19269e-05	2.00682e-05	2.28901e-05	2.23105e-05	2.19058e-05	3.20811e-05	0.000149639	1.94818e-05	2.3161e-05	3.25256e-05	3.73706e-05	0.00501756	0.00469876	0.00562549	3.06532e-05	1.78336e-05	2.58164e-05	2.21293e-05	3.28818e-05	4.6307e-05	0.00835674	2.09644e-05	4.44939e-05	0.00228689	3.1954e-05	2.58358e-05	3.86787e-05	2.94023e-05	2.42559e-05	3.32038e-05	2.73441e-05	3.72689e-05	1.74249e-05	2.94221e-05	3.88606e-05	3.00761e-05
D_0__Bacteria;D_1__Proteobacteria;D_2__Alphaproteobacteria;D_3__Rhizobiales;D_4__Rhizobiaceae;D_5__Mesorhizobium	1.54681e-05	5.24082e-05	1.40503e-05	2.68269e-05	1.23522e-05	2.93884e-05	3.33156e-05	0.000107411	3.26851e-05	2.31519e-05	4.13445e-05	2.48645e-05	2.19269e-05	2.00682e-05	2.28901e-05	2.23105e-05	2.19058e-05	3.20811e-05	1.87049e-05	1.94818e-05	2.3161e-05	3.25256e-05	3.73706e-05	0.00253387	2.88268e-05	1.99485e-05	3.06532e-05	1.78336e-05	2.58164e-05	2.21293e-05	3.28818e-05	4.6307e-05	2.34082e-05	2.09644e-05	4.44939e-05	2.6286e-05	3.1954e-05	2.58358e-05	3.86787e-05	2.94023e-05	2.42559e-05	3.32038e-05	2.73441e-05	3.72689e-05	1.74249e-05	2.94221e-05	3.88606e-05	3.00761e-05
D_0__Bacteria;D_1__Proteobacteria;D_2__Alphaproteobacteria;D_3__Rhizobiales;D_4__Rhizobiaceae;D_5__Ochrobactrum	1.54681e-05	5.24082e-05	1.40503e-05	2.68269e-05	1.23522e-05	2.93884e-05	3.33156e-05	0.000107411	0.000163425	2.31519e-05	4.13445e-05	2.48645e-05	2.19269e-05	2.00682e-05	2.28901e-05	0.000334657	2.19058e-05	3.20811e-05	0.00125323	1.94818e-05	2.3161e-05	3.25256e-05	3.73706e-05	0.00607125	2.88268e-05	1.99485e-05	3.06532e-05	1.78336e-05	2.58164e-05	0.000575361	3.28818e-05	4.6307e-05	2.34082e-05	2.09644e-05	4.44939e-05	0.00389033	3.1954e-05	2.58358e-05	3.86787e-05	2.94023e-05	2.42559e-05	3.32038e-05	0.000191408	3.72689e-05	1.74249e-05	2.94221e-05	0.000155442	3.00761e-05
D_0__Bacteria;D_1__Proteobacteria;D_2__Alphaproteobacteria;D_3__Rhizobiales;D_4__Rhizobiales Incertae Sedis;D_5__Bauldia	1.54681e-05	5.24082e-05	1.40503e-05	2.68269e-05	1.23522e-05	2.93884e-05	3.33156e-05	0.000107411	0.00013074	2.31519e-05	4.13445e-05	2.48645e-05	2.19269e-05	2.00682e-05	2.28901e-05	2.23105e-05	2.19058e-05	3.20811e-05	1.87049e-05	1.94818e-05	2.3161e-05	3.25256e-05	3.73706e-05	2.50878e-05	2.88268e-05	1.99485e-05	3.06532e-05	1.78336e-05	2.58164e-05	2.21293e-05	3.28818e-05	4.6307e-05	2.34082e-05	2.09644e-05	4.44939e-05	2.6286e-05	3.1954e-05	2.58358e-05	3.86787e-05	2.94023e-05	2.42559e-05	3.32038e-05	2.73441e-05	3.72689e-05	1.74249e-05	2.94221e-05	3.88606e-05	3.00761e-05
D_0__Bacteria;D_1__Proteobacteria;D_2__Alphaproteobacteria;D_3__Rhizobiales;D_4__Rhizobiales Incertae Sedis;D_5__uncultured	1.54681e-05	5.24082e-05	1.40503e-05	2.68269e-05	1.23522e-05	2.93884e-05	3.33156e-05	0.00075188	3.26851e-05	2.31519e-05	4.13445e-05	2.48645e-05	2.19269e-05	2.00682e-05	0.000160231	2.23105e-05	2.19058e-05	3.20811e-05	1.87049e-05	1.94818e-05	2.3161e-05	3.25256e-05	3.73706e-05	2.50878e-05	2.88268e-05	1.99485e-05	3.06532e-05	1.78336e-05	2.58164e-05	2.21293e-05	3.28818e-05	4.6307e-05	2.34082e-05	2.09644e-05	4.44939e-05	2.6286e-05	3.1954e-05	2.58358e-05	3.86787e-05	2.94023e-05	2.42559e-05	3.32038e-05	2.73441e-05	3.72689e-05	1.74249e-05	2.94221e-05	3.88606e-05	3.00761e-05
D_0__Bacteria;D_1__Proteobacteria;D_2__Alphaproteobacteria;D_3__Rhizobiales;D_4__Xanthobacteraceae;D_5__Bradyrhizobium	1.54681e-05	5.24082e-05	0.00113807	2.68269e-05	1.23522e-05	2.93884e-05	3.33156e-05	0.000107411	3.26851e-05	0.00696872	0.00438252	0.00462479	0.00232426	2.00682e-05	2.28901e-05	2.23105e-05	2.19058e-05	3.20811e-05	1.87049e-05	1.94818e-05	2.3161e-05	3.25256e-05	0.00489555	2.50878e-05	0.00420871	0.00935586	3.06532e-05	0.00629525	2.58164e-05	2.21293e-05	3.28818e-05	4.6307e-05	0.00585206	0.0051782	0.00333704	2.6286e-05	3.1954e-05	0.00214437	0.00243676	0.00341066	2.42559e-05	0.00411728	0.00109376	0.00402504	1.74249e-05	0.00367777	0.0027591	3.00761e-05
D_0__Bacteria;D_1__Proteobacteria;D_2__Alphaproteobacteria;D_3__Rhizobiales;D_4__Xanthobacteraceae;D_5__Pseudolabrys	1.54681e-05	5.24082e-05	1.40503e-05	2.68269e-05	1.23522e-05	2.93884e-05	3.33156e-05	0.000107411	3.26851e-05	2.31519e-05	4.13445e-05	2.48645e-05	2.19269e-05	2.00682e-05	2.28901e-05	2.23105e-05	2.19058e-05	3.20811e-05	1.87049e-05	1.94818e-05	2.3161e-05	3.25256e-05	0.000298965	0.000275966	2.88268e-05	0.000339125	3.06532e-05	1.78336e-05	2.58164e-05	2.21293e-05	3.28818e-05	4.6307e-05	2.34082e-05	2.09644e-05	4.44939e-05	2.6286e-05	3.1954e-05	2.58358e-05	3.86787e-05	2.94023e-05	2.42559e-05	3.32038e-05	2.73441e-05	3.72689e-05	1.74249e-05	2.94221e-05	3.88606e-05	3.00761e-05
D_0__Bacteria;D_1__Proteobacteria;D_2__Alphaproteobacteria;D_3__Rhizobiales;D_4__Xanthobacteraceae;D_5__uncultured	1.54681e-05	5.24082e-05	1.40503e-05	2.68269e-05	1.23522e-05	2.93884e-05	3.33156e-05	0.000107411	3.26851e-05	2.31519e-05	4.13445e-05	2.48645e-05	2.19269e-05	2.00682e-05	2.28901e-05	0.00481906	2.19058e-05	3.20811e-05	1.87049e-05	1.94818e-05	2.3161e-05	3.25256e-05	3.73706e-05	2.50878e-05	2.88268e-05	1.99485e-05	0.000275879	1.78336e-05	2.58164e-05	2.21293e-05	3.28818e-05	4.6307e-05	2.34082e-05	2.09644e-05	4.44939e-05	2.6286e-05	3.1954e-05	2.58358e-05	3.86787e-05	2.94023e-05	2.42559e-05	3.32038e-05	2.73441e-05	3.72689e-05	1.74249e-05	2.94221e-05	3.88606e-05	3.00761e-05
D_0__Bacteria;D_1__Proteobacteria;D_2__Alphaproteobacteria;D_3__Rhizobiales;D_4__Xanthobacteraceae;__	1.54681e-05	5.24082e-05	1.40503e-05	2.68269e-05	1.23522e-05	2.93884e-05	3.33156e-05	0.000107411	3.26851e-05	2.31519e-05	4.13445e-05	2.48645e-05	0.00179801	2.00682e-05	0.000160231	2.23105e-05	2.19058e-05	3.20811e-05	1.87049e-05	1.94818e-05	2.3161e-05	3.25256e-05	3.73706e-05	2.50878e-05	2.88268e-05	1.99485e-05	3.06532e-05	1.78336e-05	2.58164e-05	2.21293e-05	3.28818e-05	4.6307e-05	2.34082e-05	2.09644e-05	4.44939e-05	2.6286e-05	3.1954e-05	2.58358e-05	3.86787e-05	2.94023e-05	2.42559e-05	0.0017266	2.73441e-05	3.72689e-05	1.74249e-05	2.94221e-05	3.88606e-05	3.00761e-05
D_0__Bacteria;D_1__Proteobacteria;D_2__Alphaproteobacteria;D_3__Rhizobiales;D_4__uncultured;D_5__uncultured Hyphomicrobiaceae bacterium	1.54681e-05	5.24082e-05	1.40503e-05	2.68269e-05	1.23522e-05	2.93884e-05	3.33156e-05	0.000107411	3.26851e-05	2.31519e-05	4.13445e-05	2.48645e-05	2.19269e-05	2.00682e-05	2.28901e-05	2.23105e-05	2.19058e-05	3.20811e-05	1.87049e-05	1.94818e-05	2.3161e-05	3.25256e-05	3.73706e-05	2.50878e-05	2.88268e-05	1.99485e-05	3.06532e-05	1.78336e-05	2.58164e-05	2.21293e-05	3.28818e-05	4.6307e-05	2.34082e-05	2.09644e-05	4.44939e-05	2.6286e-05	3.1954e-05	2.58358e-05	3.86787e-05	2.94023e-05	0.00397798	3.32038e-05	2.73441e-05	3.72689e-05	1.74249e-05	2.94221e-05	3.88606e-05	3.00761e-05
D_0__Bacteria;D_1__Proteobacteria;D_2__Alphaproteobacteria;D_3__Rhodobacterales;D_4__Rhodobacteraceae;D_5__Amaricoccus	1.54681e-05	5.24082e-05	1.40503e-05	2.68269e-05	1.23522e-05	2.93884e-05	3.33156e-05	0.000107411	3.26851e-05	2.31519e-05	4.13445e-05	2.48645e-05	2.19269e-05	2.00682e-05	2.28901e-05	2.23105e-05	2.19058e-05	3.20811e-05	1.87049e-05	1.94818e-05	2.3161e-05	3.25256e-05	3.73706e-05	2.50878e-05	2.88268e-05	1.99485e-05	3.06532e-05	1.78336e-05	2.58164e-05	2.21293e-05	3.28818e-05	4.6307e-05	2.34082e-05	2.09644e-05	4.44939e-05	2.6286e-05	0.000255632	2.58358e-05	3.86787e-05	2.94023e-05	2.42559e-05	3.32038e-05	2.73441e-05	3.72689e-05	1.74249e-05	2.94221e-05	3.88606e-05	3.00761e-05
D_0__Bacteria;D_1__Proteobacteria;D_2__Alphaproteobacteria;D_3__Rhodobacterales;D_4__Rhodobacteraceae;D_5__Paracoccus	1.54681e-05	0.00791363	0.00172818	2.68269e-05	1.23522e-05	2.93884e-05	3.33156e-05	0.000107411	0.00794247	0.00196791	0.00421714	0.012482	0.011709	2.00682e-05	0.008332	0.0089465	0.00223439	3.20811e-05	0.000505032	1.94818e-05	0.00757365	3.25256e-05	0.0172278	2.50878e-05	2.88268e-05	0.0154202	0.00248291	0.00636659	2.58164e-05	2.21293e-05	3.28818e-05	4.6307e-05	0.00821629	0.00660377	0.00440489	0.000446863	3.1954e-05	0.00188601	3.86787e-05	0.00502779	0.0048997	0.0247037	0.0174182	0.00711837	1.74249e-05	2.94221e-05	3.88606e-05	3.00761e-05
D_0__Bacteria;D_1__Proteobacteria;D_2__Alphaproteobacteria;D_3__Rhodobacterales;D_4__Rhodobacteraceae;D_5__Roseibacterium	1.54681e-05	5.24082e-05	1.40503e-05	2.68269e-05	1.23522e-05	2.93884e-05	3.33156e-05	0.000107411	3.26851e-05	2.31519e-05	4.13445e-05	2.48645e-05	2.19269e-05	2.00682e-05	2.28901e-05	0.00227567	2.19058e-05	3.20811e-05	1.87049e-05	1.94818e-05	2.3161e-05	3.25256e-05	3.73706e-05	2.50878e-05	2.88268e-05	1.99485e-05	3.06532e-05	1.78336e-05	2.58164e-05	2.21293e-05	3.28818e-05	4.6307e-05	2.34082e-05	2.09644e-05	4.44939e-05	2.6286e-05	3.1954e-05	2.58358e-05	3.86787e-05	2.94023e-05	2.42559e-05	3.32038e-05	2.73441e-05	3.72689e-05	1.74249e-05	2.94221e-05	3.88606e-05	3.00761e-05
D_0__Bacteria;D_1__Proteobacteria;D_2__Alphaproteobacteria;D_3__Rhodobacterales;D_4__Rhodobacteraceae;D_5__Tabrizicola	1.54681e-05	5.24082e-05	1.40503e-05	2.68269e-05	1.23522e-05	2.93884e-05	3.33156e-05	0.000107411	3.26851e-05	2.31519e-05	4.13445e-05	2.48645e-05	2.19269e-05	2.00682e-05	2.28901e-05	2.23105e-05	2.19058e-05	3.20811e-05	1.87049e-05	1.94818e-05	2.3161e-05	3.25256e-05	3.73706e-05	2.50878e-05	2.88268e-05	0.000119691	3.06532e-05	1.78336e-05	2.58164e-05	2.21293e-05	3.28818e-05	4.6307e-05	2.34082e-05	2.09644e-05	4.44939e-05	2.6286e-05	3.1954e-05	2.58358e-05	3.86787e-05	2.94023e-05	2.42559e-05	3.32038e-05	2.73441e-05	3.72689e-05	1.74249e-05	2.94221e-05	3.88606e-05	3.00761e-05
D_0__Bacteria;D_1__Proteobacteria;D_2__Alphaproteobacteria;D_3__Rhodobacterales;D_4__Rhodobacteraceae;__	1.54681e-05	5.24082e-05	1.40503e-05	2.68269e-05	1.23522e-05	2.93884e-05	3.33156e-05	0.000107411	3.26851e-05	2.31519e-05	4.13445e-05	2.48645e-05	2.19269e-05	8.02729e-05	2.28901e-05	2.23105e-05	2.19058e-05	3.20811e-05	1.87049e-05	1.94818e-05	2.3161e-05	3.25256e-05	3.73706e-05	2.50878e-05	2.88268e-05	1.99485e-05	3.06532e-05	1.78336e-05	2.58164e-05	2.21293e-05	3.28818e-05	4.6307e-05	2.34082e-05	2.09644e-05	0.000978865	2.6286e-05	3.1954e-05	2.58358e-05	3.86787e-05	2.94023e-05	2.42559e-05	3.32038e-05	2.73441e-05	3.72689e-05	1.74249e-05	2.94221e-05	3.88606e-05	3.00761e-05
D_0__Bacteria;D_1__Proteobacteria;D_2__Alphaproteobacteria;D_3__Rhodospirillales;D_4__uncultured;D_5__Alphaproteobacteria bacterium canine oral taxon 081	1.54681e-05	5.24082e-05	1.40503e-05	2.68269e-05	1.23522e-05	2.93884e-05	3.33156e-05	0.000107411	0.0013074	2.31519e-05	4.13445e-05	2.48645e-05	2.19269e-05	2.00682e-05	2.28901e-05	2.23105e-05	2.19058e-05	3.20811e-05	1.87049e-05	1.94818e-05	2.3161e-05	3.25256e-05	3.73706e-05	2.50878e-05	2.88268e-05	1.99485e-05	3.06532e-05	1.78336e-05	2.58164e-05	2.21293e-05	3.28818e-05	4.6307e-05	2.34082e-05	2.09644e-05	4.44939e-05	2.6286e-05	3.1954e-05	2.58358e-05	3.86787e-05	2.94023e-05	2.42559e-05	3.32038e-05	2.73441e-05	3.72689e-05	1.74249e-05	2.94221e-05	3.88606e-05	3.00761e-05
D_0__Bacteria;D_1__Proteobacteria;D_2__Alphaproteobacteria;D_3__Rhodospirillales;D_4__uncultured;D_5__uncultured bacterium	1.54681e-05	5.24082e-05	1.40503e-05	2.68269e-05	1.23522e-05	2.93884e-05	3.33156e-05	0.000107411	3.26851e-05	2.31519e-05	4.13445e-05	2.48645e-05	2.19269e-05	2.00682e-05	2.28901e-05	2.23105e-05	0.000153341	3.20811e-05	1.87049e-05	1.94818e-05	2.3161e-05	3.25256e-05	3.73706e-05	2.50878e-05	2.88268e-05	1.99485e-05	3.06532e-05	1.78336e-05	2.58164e-05	2.21293e-05	3.28818e-05	4.6307e-05	2.34082e-05	2.09644e-05	4.44939e-05	2.6286e-05	3.1954e-05	2.58358e-05	3.86787e-05	2.94023e-05	2.42559e-05	3.32038e-05	2.73441e-05	3.72689e-05	1.74249e-05	2.94221e-05	3.88606e-05	3.00761e-05
D_0__Bacteria;D_1__Proteobacteria;D_2__Alphaproteobacteria;D_3__Rhodospirillales;D_4__uncultured;__	1.54681e-05	5.24082e-05	1.40503e-05	2.68269e-05	1.23522e-05	2.93884e-05	3.33156e-05	0.000107411	0.00101324	2.31519e-05	4.13445e-05	2.48645e-05	2.19269e-05	2.00682e-05	2.28901e-05	2.23105e-05	2.19058e-05	3.20811e-05	1.87049e-05	1.94818e-05	2.3161e-05	3.25256e-05	3.73706e-05	2.50878e-05	2.88268e-05	1.99485e-05	3.06532e-05	1.78336e-05	2.58164e-05	2.21293e-05	3.28818e-05	0.00676082	2.34082e-05	2.09644e-05	4.44939e-05	2.6286e-05	3.1954e-05	2.58358e-05	3.86787e-05	2.94023e-05	2.42559e-05	3.32038e-05	2.73441e-05	3.72689e-05	1.74249e-05	2.94221e-05	3.88606e-05	3.00761e-05
D_0__Bacteria;D_1__Proteobacteria;D_2__Alphaproteobacteria;D_3__Rickettsiales;D_4__Mitochondria;D_5__uncultured bacterium	1.54681e-05	0.00104816	1.40503e-05	2.68269e-05	1.23522e-05	2.93884e-05	0.00223214	0.00504834	0.00019611	0.00118075	0.000661512	0.00144214	0.000438539	2.00682e-05	0.00196855	8.92419e-05	0.00157722	3.20811e-05	0.000860424	1.94818e-05	0.000393737	0.00204911	0.00452184	0.000175615	0.00109542	0.00113707	0.00159397	0.00112352	0.000103266	2.21293e-05	3.28818e-05	0.00125029	0.000257491	0.00278826	0.00195773	0.000736009	3.1954e-05	0.000542552	0.000154715	0.00120549	0.000557887	0.000962911	0.000355473	0.00197525	0.000209099	0.000205955	0.00209847	0.00111282
D_0__Bacteria;D_1__Proteobacteria;D_2__Alphaproteobacteria;D_3__Rickettsiales;D_4__Mitochondria;__	1.54681e-05	0.000262041	1.40503e-05	2.68269e-05	4.94089e-05	2.93884e-05	0.00119936	0.00354458	3.26851e-05	0.000416734	0.000206723	0.000198916	2.19269e-05	2.00682e-05	2.28901e-05	2.23105e-05	0.000328587	3.20811e-05	0.000168344	1.94818e-05	2.3161e-05	0.000748089	0.00123323	2.50878e-05	2.88268e-05	5.98456e-05	9.19597e-05	1.78336e-05	0.000154899	0.000110646	3.28818e-05	0.000277842	9.3633e-05	0.000356394	0.000444939	0.000184002	3.1954e-05	2.58358e-05	3.86787e-05	0.000176414	2.42559e-05	0.000597669	2.73441e-05	0.000931723	0.000296224	0.000147111	0.00112696	0.000751902
D_0__Bacteria;D_1__Proteobacteria;D_2__Alphaproteobacteria;D_3__Rickettsiales;D_4__Rickettsiaceae;D_5__Rickettsia	1.54681e-05	5.24082e-05	1.40503e-05	2.68269e-05	1.23522e-05	2.93884e-05	3.33156e-05	0.000107411	3.26851e-05	2.31519e-05	4.13445e-05	2.48645e-05	2.19269e-05	2.00682e-05	2.28901e-05	2.23105e-05	2.19058e-05	3.20811e-05	1.87049e-05	1.94818e-05	2.3161e-05	3.25256e-05	3.73706e-05	2.50878e-05	2.88268e-05	1.99485e-05	3.06532e-05	1.78336e-05	2.58164e-05	2.21293e-05	3.28818e-05	4.6307e-05	2.34082e-05	2.09644e-05	4.44939e-05	2.6286e-05	3.1954e-05	2.58358e-05	3.86787e-05	2.94023e-05	2.42559e-05	3.32038e-05	2.73441e-05	0.00033542	1.74249e-05	2.94221e-05	3.88606e-05	3.00761e-05
D_0__Bacteria;D_1__Proteobacteria;D_2__Alphaproteobacteria;D_3__Rickettsiales;__;__	1.54681e-05	5.24082e-05	1.40503e-05	2.68269e-05	1.23522e-05	2.93884e-05	3.33156e-05	0.000537057	3.26851e-05	2.31519e-05	4.13445e-05	2.48645e-05	2.19269e-05	2.00682e-05	2.28901e-05	2.23105e-05	2.19058e-05	3.20811e-05	1.87049e-05	1.94818e-05	2.3161e-05	3.25256e-05	3.73706e-05	2.50878e-05	2.88268e-05	1.99485e-05	3.06532e-05	1.78336e-05	2.58164e-05	2.21293e-05	3.28818e-05	4.6307e-05	2.34082e-05	2.09644e-05	4.44939e-05	2.6286e-05	3.1954e-05	2.58358e-05	3.86787e-05	2.94023e-05	2.42559e-05	3.32038e-05	2.73441e-05	3.72689e-05	1.74249e-05	2.94221e-05	3.88606e-05	3.00761e-05
D_0__Bacteria;D_1__Proteobacteria;D_2__Alphaproteobacteria;D_3__Sphingomonadales;D_4__Sphingomonadaceae;D_5__Novosphingobium	1.54681e-05	5.24082e-05	1.40503e-05	2.68269e-05	1.23522e-05	2.93884e-05	3.33156e-05	0.000107411	3.26851e-05	2.31519e-05	0.000537479	2.48645e-05	2.19269e-05	2.00682e-05	2.28901e-05	2.23105e-05	2.19058e-05	3.20811e-05	1.87049e-05	1.94818e-05	2.3161e-05	3.25256e-05	3.73706e-05	2.50878e-05	2.88268e-05	1.99485e-05	3.06532e-05	1.78336e-05	2.58164e-05	2.21293e-05	3.28818e-05	4.6307e-05	2.34082e-05	2.09644e-05	4.44939e-05	2.6286e-05	3.1954e-05	2.58358e-05	3.86787e-05	2.94023e-05	2.42559e-05	3.32038e-05	2.73441e-05	3.72689e-05	1.74249e-05	2.94221e-05	3.88606e-05	3.00761e-05
D_0__Bacteria;D_1__Proteobacteria;D_2__Alphaproteobacteria;D_3__Sphingomonadales;D_4__Sphingomonadaceae;D_5__Sphingobium	1.54681e-05	5.24082e-05	1.40503e-05	2.68269e-05	1.23522e-05	2.93884e-05	3.33156e-05	0.000107411	3.26851e-05	0.00317181	4.13445e-05	2.48645e-05	2.19269e-05	2.00682e-05	2.28901e-05	2.23105e-05	2.19058e-05	3.20811e-05	1.87049e-05	1.94818e-05	2.3161e-05	3.25256e-05	3.73706e-05	2.50878e-05	2.88268e-05	1.99485e-05	3.06532e-05	1.78336e-05	2.58164e-05	2.21293e-05	3.28818e-05	4.6307e-05	2.34082e-05	2.09644e-05	4.44939e-05	2.6286e-05	3.1954e-05	2.58358e-05	3.86787e-05	0.000117609	2.42559e-05	3.32038e-05	2.73441e-05	3.72689e-05	1.74249e-05	2.94221e-05	3.88606e-05	3.00761e-05
D_0__Bacteria;D_1__Proteobacteria;D_2__Alphaproteobacteria;D_3__Sphingomonadales;D_4__Sphingomonadaceae;D_5__Sphingomonas	1.54681e-05	0.00246318	0.000843016	2.68269e-05	1.23522e-05	2.93884e-05	0.000632996	0.000107411	0.0115051	0.00229204	0.0113697	0.00435129	0.0100645	2.00682e-05	0.004166	0.00118246	0.00368018	3.20811e-05	0.0259624	1.94818e-05	0.00199185	0.000715564	0.013416	0.107928	0.0012972	0.00227413	0.00104221	0.00119485	2.58164e-05	0.0112195	9.86453e-05	0.000231535	0.00093633	0.00821803	0.00600667	0.103751	3.1954e-05	2.58358e-05	0.00239808	0.00493958	0.00344434	0.00381844	0.000820322	0.00577668	0.00367666	0.00170648	0.0010881	3.00761e-05
D_0__Bacteria;D_1__Proteobacteria;D_2__Alphaproteobacteria;D_3__Sphingomonadales;D_4__Sphingomonadaceae;__	1.54681e-05	5.24082e-05	1.40503e-05	2.68269e-05	1.23522e-05	2.93884e-05	3.33156e-05	0.000107411	0.00392221	2.31519e-05	4.13445e-05	2.48645e-05	2.19269e-05	2.00682e-05	2.28901e-05	2.23105e-05	0.000109529	3.20811e-05	1.87049e-05	1.94818e-05	2.3161e-05	3.25256e-05	3.73706e-05	2.50878e-05	2.88268e-05	1.99485e-05	3.06532e-05	1.78336e-05	2.58164e-05	2.21293e-05	3.28818e-05	4.6307e-05	2.34082e-05	2.09644e-05	4.44939e-05	0.00107773	3.1954e-05	2.58358e-05	0.000193394	2.94023e-05	0.000145536	3.32038e-05	2.73441e-05	3.72689e-05	1.74249e-05	2.94221e-05	3.88606e-05	3.00761e-05
D_0__Bacteria;D_1__Proteobacteria;D_2__Alphaproteobacteria;D_3__Tistrellales;D_4__Geminicoccaceae;D_5__Candidatus Alysiosphaera	1.54681e-05	5.24082e-05	1.40503e-05	2.68269e-05	1.23522e-05	2.93884e-05	3.33156e-05	0.000107411	3.26851e-05	2.31519e-05	4.13445e-05	2.48645e-05	2.19269e-05	2.00682e-05	2.28901e-05	2.23105e-05	2.19058e-05	3.20811e-05	1.87049e-05	1.94818e-05	2.3161e-05	3.25256e-05	3.73706e-05	2.50878e-05	2.88268e-05	1.99485e-05	3.06532e-05	1.78336e-05	2.58164e-05	2.21293e-05	3.28818e-05	4.6307e-05	2.34082e-05	2.09644e-05	4.44939e-05	0.00126173	3.1954e-05	2.58358e-05	3.86787e-05	2.94023e-05	2.42559e-05	3.32038e-05	2.73441e-05	3.72689e-05	1.74249e-05	2.94221e-05	3.88606e-05	3.00761e-05
D_0__Bacteria;D_1__Proteobacteria;D_2__Alphaproteobacteria;D_3__uncultured;D_4__uncultured actinobacterium;D_5__uncultured actinobacterium	1.54681e-05	5.24082e-05	1.40503e-05	2.68269e-05	1.23522e-05	2.93884e-05	3.33156e-05	0.000107411	3.26851e-05	0.00294029	4.13445e-05	2.48645e-05	2.19269e-05	2.00682e-05	2.28901e-05	2.23105e-05	2.19058e-05	3.20811e-05	1.87049e-05	1.94818e-05	2.3161e-05	3.25256e-05	3.73706e-05	2.50878e-05	2.88268e-05	1.99485e-05	3.06532e-05	1.78336e-05	2.58164e-05	2.21293e-05	3.28818e-05	4.6307e-05	2.34082e-05	2.09644e-05	4.44939e-05	2.6286e-05	3.1954e-05	2.58358e-05	3.86787e-05	2.94023e-05	2.42559e-05	3.32038e-05	2.73441e-05	3.72689e-05	1.74249e-05	2.94221e-05	3.88606e-05	3.00761e-05
D_0__Bacteria;D_1__Proteobacteria;D_2__Alphaproteobacteria;__;__;__	1.54681e-05	5.24082e-05	1.40503e-05	2.68269e-05	1.23522e-05	2.93884e-05	3.33156e-05	0.000107411	3.26851e-05	2.31519e-05	4.13445e-05	2.48645e-05	2.19269e-05	2.00682e-05	2.28901e-05	0.000156173	2.19058e-05	3.20811e-05	1.87049e-05	1.94818e-05	2.3161e-05	3.25256e-05	3.73706e-05	2.50878e-05	0.000201787	1.99485e-05	3.06532e-05	1.78336e-05	2.58164e-05	2.21293e-05	3.28818e-05	4.6307e-05	2.34082e-05	2.09644e-05	0.000489433	0.000578293	3.1954e-05	2.58358e-05	3.86787e-05	2.94023e-05	2.42559e-05	3.32038e-05	2.73441e-05	3.72689e-05	1.74249e-05	2.94221e-05	3.88606e-05	0.000240609
D_0__Bacteria;D_1__Proteobacteria;D_2__Deltaproteobacteria;D_3__Bdellovibrionales;D_4__Bacteriovoracaceae;D_5__Peredibacter	1.54681e-05	0.00539804	0.000955418	2.68269e-05	1.23522e-05	2.93884e-05	3.33156e-05	0.000107411	3.26851e-05	0.00372746	0.00487865	2.48645e-05	0.00403456	2.00682e-05	0.00377687	0.00321271	0.00481928	3.20811e-05	1.87049e-05	1.94818e-05	0.00354364	3.25256e-05	3.73706e-05	2.50878e-05	0.00256558	0.00233398	3.06532e-05	1.78336e-05	2.58164e-05	2.21293e-05	3.28818e-05	4.6307e-05	2.34082e-05	2.09644e-05	4.44939e-05	2.6286e-05	3.1954e-05	2.58358e-05	0.00413862	0.010673	2.42559e-05	3.32038e-05	0.00453912	0.00488223	1.74249e-05	2.94221e-05	0.00746124	3.00761e-05
D_0__Bacteria;D_1__Proteobacteria;D_2__Deltaproteobacteria;D_3__Bdellovibrionales;D_4__Bdellovibrionaceae;D_5__Bdellovibrio	1.54681e-05	5.24082e-05	1.40503e-05	2.68269e-05	1.23522e-05	2.93884e-05	3.33156e-05	0.000107411	3.26851e-05	0.0024078	4.13445e-05	2.48645e-05	0.000153489	2.00682e-05	0.000251791	2.23105e-05	2.19058e-05	3.20811e-05	1.87049e-05	1.94818e-05	2.3161e-05	3.25256e-05	3.73706e-05	2.50878e-05	2.88268e-05	1.99485e-05	3.06532e-05	0.000142669	2.58164e-05	2.21293e-05	3.28818e-05	4.6307e-05	2.34082e-05	2.09644e-05	4.44939e-05	2.6286e-05	3.1954e-05	2.58358e-05	3.86787e-05	2.94023e-05	2.42559e-05	3.32038e-05	2.73441e-05	3.72689e-05	1.74249e-05	2.94221e-05	3.88606e-05	3.00761e-05
D_0__Bacteria;D_1__Proteobacteria;D_2__Deltaproteobacteria;D_3__Bdellovibrionales;D_4__Bdellovibrionaceae;D_5__OM27 clade	1.54681e-05	5.24082e-05	1.40503e-05	2.68269e-05	1.23522e-05	2.93884e-05	3.33156e-05	0.000107411	3.26851e-05	2.31519e-05	4.13445e-05	2.48645e-05	2.19269e-05	2.00682e-05	9.15604e-05	2.23105e-05	2.19058e-05	3.20811e-05	1.87049e-05	1.94818e-05	2.3161e-05	3.25256e-05	3.73706e-05	2.50878e-05	2.88268e-05	1.99485e-05	3.06532e-05	1.78336e-05	2.58164e-05	2.21293e-05	3.28818e-05	4.6307e-05	2.34082e-05	2.09644e-05	4.44939e-05	2.6286e-05	3.1954e-05	2.58358e-05	3.86787e-05	2.94023e-05	2.42559e-05	3.32038e-05	2.73441e-05	3.72689e-05	1.74249e-05	2.94221e-05	3.88606e-05	3.00761e-05
D_0__Bacteria;D_1__Proteobacteria;D_2__Deltaproteobacteria;D_3__Deltaproteobacteria Incertae Sedis;D_4__Syntrophorhabdaceae;D_5__Syntrophorhabdus	1.54681e-05	5.24082e-05	1.40503e-05	2.68269e-05	1.23522e-05	2.93884e-05	3.33156e-05	0.000107411	3.26851e-05	2.31519e-05	0.00152975	2.48645e-05	2.19269e-05	2.00682e-05	2.28901e-05	2.23105e-05	2.19058e-05	3.20811e-05	1.87049e-05	1.94818e-05	2.3161e-05	3.25256e-05	3.73706e-05	2.50878e-05	2.88268e-05	1.99485e-05	3.06532e-05	1.78336e-05	2.58164e-05	2.21293e-05	3.28818e-05	4.6307e-05	2.34082e-05	2.09644e-05	4.44939e-05	2.6286e-05	3.1954e-05	2.58358e-05	0.000232072	2.94023e-05	2.42559e-05	3.32038e-05	2.73441e-05	3.72689e-05	1.74249e-05	2.94221e-05	3.88606e-05	3.00761e-05
D_0__Bacteria;D_1__Proteobacteria;D_2__Deltaproteobacteria;D_3__Desulfobacterales;D_4__Desulfobacteraceae;D_5__Sva0081 sediment group	1.54681e-05	5.24082e-05	1.40503e-05	2.68269e-05	1.23522e-05	2.93884e-05	3.33156e-05	0.000107411	3.26851e-05	2.31519e-05	4.13445e-05	2.48645e-05	2.19269e-05	2.00682e-05	2.28901e-05	2.23105e-05	0.000153341	3.20811e-05	1.87049e-05	1.94818e-05	2.3161e-05	3.25256e-05	3.73706e-05	2.50878e-05	2.88268e-05	1.99485e-05	0.000153266	1.78336e-05	2.58164e-05	2.21293e-05	3.28818e-05	4.6307e-05	2.34082e-05	2.09644e-05	4.44939e-05	2.6286e-05	3.1954e-05	2.58358e-05	3.86787e-05	2.94023e-05	2.42559e-05	0.000232427	2.73441e-05	3.72689e-05	1.74249e-05	2.94221e-05	3.88606e-05	3.00761e-05
D_0__Bacteria;D_1__Proteobacteria;D_2__Deltaproteobacteria;D_3__Desulfobacterales;D_4__Desulfobulbaceae;__	1.54681e-05	5.24082e-05	1.40503e-05	2.68269e-05	1.23522e-05	2.93884e-05	3.33156e-05	0.000107411	3.26851e-05	2.31519e-05	4.13445e-05	2.48645e-05	2.19269e-05	2.00682e-05	2.28901e-05	2.23105e-05	2.19058e-05	3.20811e-05	1.87049e-05	1.94818e-05	2.3161e-05	3.25256e-05	3.73706e-05	2.50878e-05	2.88268e-05	1.99485e-05	3.06532e-05	7.13343e-05	2.58164e-05	2.21293e-05	3.28818e-05	4.6307e-05	2.34082e-05	2.09644e-05	4.44939e-05	2.6286e-05	3.1954e-05	2.58358e-05	3.86787e-05	2.94023e-05	2.42559e-05	3.32038e-05	2.73441e-05	3.72689e-05	1.74249e-05	2.94221e-05	3.88606e-05	3.00761e-05
D_0__Bacteria;D_1__Proteobacteria;D_2__Deltaproteobacteria;D_3__Desulfovibrionales;D_4__Desulfovibrionaceae;D_5__Bilophila	1.54681e-05	5.24082e-05	1.40503e-05	2.68269e-05	1.23522e-05	2.93884e-05	3.33156e-05	0.000107411	3.26851e-05	2.31519e-05	4.13445e-05	2.48645e-05	2.19269e-05	2.00682e-05	2.28901e-05	0.00301191	2.19058e-05	3.20811e-05	1.87049e-05	1.94818e-05	2.3161e-05	3.25256e-05	3.73706e-05	2.50878e-05	2.88268e-05	0.000199485	3.06532e-05	1.78336e-05	2.58164e-05	2.21293e-05	3.28818e-05	4.6307e-05	2.34082e-05	2.09644e-05	4.44939e-05	2.6286e-05	3.1954e-05	2.58358e-05	3.86787e-05	2.94023e-05	2.42559e-05	3.32038e-05	2.73441e-05	3.72689e-05	1.74249e-05	2.94221e-05	3.88606e-05	3.00761e-05
D_0__Bacteria;D_1__Proteobacteria;D_2__Deltaproteobacteria;D_3__Desulfovibrionales;D_4__Desulfovibrionaceae;D_5__Desulfovibrio	1.54681e-05	5.24082e-05	1.40503e-05	2.68269e-05	1.23522e-05	2.93884e-05	3.33156e-05	0.000107411	3.26851e-05	2.31519e-05	0.00194319	2.48645e-05	2.19269e-05	2.00682e-05	6.86703e-05	2.23105e-05	2.19058e-05	3.20811e-05	0.00202013	1.94818e-05	2.3161e-05	3.25256e-05	3.73706e-05	0.00341194	2.88268e-05	1.99485e-05	3.06532e-05	1.78336e-05	2.58164e-05	2.21293e-05	3.28818e-05	4.6307e-05	2.34082e-05	2.09644e-05	4.44939e-05	2.6286e-05	3.1954e-05	0.000542552	0.00301694	2.94023e-05	0.00172217	3.32038e-05	2.73441e-05	0.00421139	1.74249e-05	2.94221e-05	0.00202075	3.00761e-05
D_0__Bacteria;D_1__Proteobacteria;D_2__Deltaproteobacteria;D_3__Desulfuromonadales;D_4__Desulfuromonadaceae;D_5__Desulfuromonas	1.54681e-05	5.24082e-05	1.40503e-05	2.68269e-05	1.23522e-05	2.93884e-05	3.33156e-05	0.000107411	3.26851e-05	2.31519e-05	4.13445e-05	2.48645e-05	2.19269e-05	2.00682e-05	0.00464669	2.23105e-05	2.19058e-05	3.20811e-05	1.87049e-05	1.94818e-05	2.3161e-05	3.25256e-05	3.73706e-05	2.50878e-05	2.88268e-05	1.99485e-05	3.06532e-05	1.78336e-05	2.58164e-05	2.21293e-05	3.28818e-05	4.6307e-05	2.34082e-05	2.09644e-05	4.44939e-05	2.6286e-05	3.1954e-05	2.58358e-05	3.86787e-05	2.94023e-05	2.42559e-05	3.32038e-05	2.73441e-05	3.72689e-05	1.74249e-05	2.94221e-05	3.88606e-05	3.00761e-05
D_0__Bacteria;D_1__Proteobacteria;D_2__Deltaproteobacteria;D_3__Desulfuromonadales;D_4__Geobacteraceae;D_5__Geobacter	1.54681e-05	5.24082e-05	1.40503e-05	2.68269e-05	1.23522e-05	2.93884e-05	3.33156e-05	0.000107411	0.00464128	2.31519e-05	4.13445e-05	2.48645e-05	0.00243389	2.00682e-05	2.28901e-05	2.23105e-05	2.19058e-05	3.20811e-05	1.87049e-05	1.94818e-05	0.000138966	3.25256e-05	3.73706e-05	2.50878e-05	0.000115307	9.97427e-05	0.000183919	0.00688376	2.58164e-05	2.21293e-05	3.28818e-05	4.6307e-05	2.34082e-05	2.09644e-05	4.44939e-05	2.6286e-05	3.1954e-05	2.58358e-05	3.86787e-05	2.94023e-05	2.42559e-05	3.32038e-05	2.73441e-05	3.72689e-05	1.74249e-05	2.94221e-05	3.88606e-05	3.00761e-05
D_0__Bacteria;D_1__Proteobacteria;D_2__Deltaproteobacteria;D_3__MBNT15;D_4__uncultured Syntrophaceae bacterium;D_5__uncultured Syntrophaceae bacterium	1.54681e-05	0.00482155	1.40503e-05	2.68269e-05	1.23522e-05	2.93884e-05	3.33156e-05	0.000107411	3.26851e-05	2.31519e-05	4.13445e-05	2.48645e-05	2.19269e-05	2.00682e-05	2.28901e-05	2.23105e-05	2.19058e-05	3.20811e-05	1.87049e-05	1.94818e-05	2.3161e-05	3.25256e-05	3.73706e-05	2.50878e-05	2.88268e-05	1.99485e-05	3.06532e-05	1.78336e-05	2.58164e-05	2.21293e-05	3.28818e-05	4.6307e-05	2.34082e-05	2.09644e-05	4.44939e-05	2.6286e-05	3.1954e-05	2.58358e-05	3.86787e-05	2.94023e-05	2.42559e-05	3.32038e-05	0.00590632	3.72689e-05	1.74249e-05	2.94221e-05	3.88606e-05	3.00761e-05
D_0__Bacteria;D_1__Proteobacteria;D_2__Deltaproteobacteria;D_3__MBNT15;D_4__uncultured bacterium;D_5__uncultured bacterium	1.54681e-05	5.24082e-05	1.40503e-05	2.68269e-05	1.23522e-05	2.93884e-05	3.33156e-05	0.000107411	3.26851e-05	2.31519e-05	4.13445e-05	2.48645e-05	2.19269e-05	2.00682e-05	2.28901e-05	2.23105e-05	2.19058e-05	3.20811e-05	0.00252516	1.94818e-05	2.3161e-05	3.25256e-05	3.73706e-05	2.50878e-05	2.88268e-05	1.99485e-05	3.06532e-05	1.78336e-05	2.58164e-05	2.21293e-05	3.28818e-05	4.6307e-05	2.34082e-05	2.09644e-05	4.44939e-05	2.6286e-05	3.1954e-05	2.58358e-05	3.86787e-05	2.94023e-05	2.42559e-05	3.32038e-05	2.73441e-05	3.72689e-05	1.74249e-05	2.94221e-05	3.88606e-05	3.00761e-05
D_0__Bacteria;D_1__Proteobacteria;D_2__Deltaproteobacteria;D_3__MBNT15;__;__	1.54681e-05	5.24082e-05	1.40503e-05	2.68269e-05	1.23522e-05	2.93884e-05	3.33156e-05	0.000107411	3.26851e-05	0.00129651	0.000165378	0.000323238	2.19269e-05	2.00682e-05	2.28901e-05	2.23105e-05	2.19058e-05	3.20811e-05	1.87049e-05	1.94818e-05	2.3161e-05	3.25256e-05	3.73706e-05	2.50878e-05	2.88268e-05	0.00013964	3.06532e-05	5.35007e-05	2.58164e-05	2.21293e-05	3.28818e-05	4.6307e-05	0.00323034	2.09644e-05	4.44939e-05	2.6286e-05	3.1954e-05	2.58358e-05	3.86787e-05	2.94023e-05	2.42559e-05	3.32038e-05	2.73441e-05	3.72689e-05	1.74249e-05	2.94221e-05	3.88606e-05	3.00761e-05
D_0__Bacteria;D_1__Proteobacteria;D_2__Deltaproteobacteria;D_3__Myxococcales;D_4__Archangiaceae;D_5__Anaeromyxobacter	1.54681e-05	5.24082e-05	1.40503e-05	2.68269e-05	1.23522e-05	2.93884e-05	3.33156e-05	0.000107411	3.26851e-05	2.31519e-05	4.13445e-05	2.48645e-05	2.19269e-05	2.00682e-05	2.28901e-05	2.23105e-05	2.19058e-05	3.20811e-05	1.87049e-05	1.94818e-05	2.3161e-05	3.25256e-05	3.73706e-05	2.50878e-05	0.000345921	1.99485e-05	3.06532e-05	1.78336e-05	2.58164e-05	2.21293e-05	3.28818e-05	4.6307e-05	2.34082e-05	2.09644e-05	4.44939e-05	2.6286e-05	3.1954e-05	2.58358e-05	3.86787e-05	2.94023e-05	2.42559e-05	3.32038e-05	2.73441e-05	3.72689e-05	1.74249e-05	2.94221e-05	3.88606e-05	3.00761e-05
D_0__Bacteria;D_1__Proteobacteria;D_2__Deltaproteobacteria;D_3__Myxococcales;D_4__BIrii41;D_5__uncultured bacterium	1.54681e-05	5.24082e-05	1.40503e-05	2.68269e-05	1.23522e-05	2.93884e-05	3.33156e-05	0.000107411	3.26851e-05	2.31519e-05	4.13445e-05	2.48645e-05	2.19269e-05	2.00682e-05	2.28901e-05	2.23105e-05	2.19058e-05	3.20811e-05	1.87049e-05	1.94818e-05	2.3161e-05	3.25256e-05	3.73706e-05	2.50878e-05	2.88268e-05	1.99485e-05	3.06532e-05	1.78336e-05	2.58164e-05	2.21293e-05	3.28818e-05	4.6307e-05	2.34082e-05	2.09644e-05	4.44939e-05	2.6286e-05	3.1954e-05	2.58358e-05	3.86787e-05	2.94023e-05	2.42559e-05	3.32038e-05	0.000164064	3.72689e-05	1.74249e-05	2.94221e-05	3.88606e-05	3.00761e-05
D_0__Bacteria;D_1__Proteobacteria;D_2__Deltaproteobacteria;D_3__Myxococcales;D_4__BIrii41;D_5__uncultured soil bacterium	1.54681e-05	5.24082e-05	1.40503e-05	2.68269e-05	1.23522e-05	2.93884e-05	3.33156e-05	0.000107411	3.26851e-05	2.31519e-05	4.13445e-05	2.48645e-05	2.19269e-05	2.00682e-05	2.28901e-05	2.23105e-05	2.19058e-05	3.20811e-05	1.87049e-05	1.94818e-05	2.3161e-05	3.25256e-05	3.73706e-05	2.50878e-05	2.88268e-05	1.99485e-05	3.06532e-05	1.78336e-05	2.58164e-05	2.21293e-05	3.28818e-05	4.6307e-05	2.34082e-05	2.09644e-05	4.44939e-05	2.6286e-05	3.1954e-05	2.58358e-05	3.86787e-05	0.000235218	2.42559e-05	3.32038e-05	2.73441e-05	3.72689e-05	1.74249e-05	2.94221e-05	3.88606e-05	3.00761e-05
D_0__Bacteria;D_1__Proteobacteria;D_2__Deltaproteobacteria;D_3__Myxococcales;D_4__Blfdi19;__	1.54681e-05	5.24082e-05	1.40503e-05	2.68269e-05	1.23522e-05	2.93884e-05	3.33156e-05	0.000107411	3.26851e-05	2.31519e-05	4.13445e-05	2.48645e-05	2.19269e-05	2.00682e-05	2.28901e-05	2.23105e-05	2.19058e-05	3.20811e-05	1.87049e-05	1.94818e-05	2.3161e-05	3.25256e-05	0.000224224	2.50878e-05	2.88268e-05	1.99485e-05	3.06532e-05	1.78336e-05	2.58164e-05	2.21293e-05	3.28818e-05	4.6307e-05	2.34082e-05	2.09644e-05	4.44939e-05	2.6286e-05	3.1954e-05	2.58358e-05	3.86787e-05	2.94023e-05	2.42559e-05	3.32038e-05	2.73441e-05	3.72689e-05	1.74249e-05	2.94221e-05	3.88606e-05	3.00761e-05
D_0__Bacteria;D_1__Proteobacteria;D_2__Deltaproteobacteria;D_3__Myxococcales;D_4__Haliangiaceae;D_5__Haliangium	1.54681e-05	0.000209633	1.40503e-05	2.68269e-05	1.23522e-05	2.93884e-05	3.33156e-05	0.000107411	3.26851e-05	0.000115759	4.13445e-05	2.48645e-05	2.19269e-05	2.00682e-05	2.28901e-05	0.000156173	0.00236583	3.20811e-05	1.87049e-05	1.94818e-05	2.3161e-05	3.25256e-05	0.000411077	2.50878e-05	2.88268e-05	1.99485e-05	3.06532e-05	0.000214003	2.58164e-05	2.21293e-05	3.28818e-05	4.6307e-05	2.34082e-05	2.09644e-05	4.44939e-05	2.6286e-05	3.1954e-05	2.58358e-05	3.86787e-05	2.94023e-05	2.42559e-05	3.32038e-05	2.73441e-05	0.00249702	5.22748e-05	2.94221e-05	3.88606e-05	3.00761e-05
D_0__Bacteria;D_1__Proteobacteria;D_2__Deltaproteobacteria;D_3__Myxococcales;D_4__Polyangiaceae;D_5__Pajaroellobacter	1.54681e-05	5.24082e-05	1.40503e-05	2.68269e-05	1.23522e-05	2.93884e-05	3.33156e-05	0.000107411	3.26851e-05	2.31519e-05	4.13445e-05	2.48645e-05	2.19269e-05	2.00682e-05	2.28901e-05	2.23105e-05	2.19058e-05	3.20811e-05	1.87049e-05	1.94818e-05	2.3161e-05	3.25256e-05	3.73706e-05	2.50878e-05	2.88268e-05	1.99485e-05	3.06532e-05	1.78336e-05	2.58164e-05	2.21293e-05	3.28818e-05	4.6307e-05	9.3633e-05	2.09644e-05	4.44939e-05	0.000210288	3.1954e-05	2.58358e-05	3.86787e-05	2.94023e-05	2.42559e-05	3.32038e-05	2.73441e-05	3.72689e-05	1.74249e-05	2.94221e-05	3.88606e-05	3.00761e-05
D_0__Bacteria;D_1__Proteobacteria;D_2__Deltaproteobacteria;D_3__Myxococcales;D_4__Polyangiaceae;D_5__Polyangium	1.54681e-05	5.24082e-05	1.40503e-05	2.68269e-05	1.23522e-05	2.93884e-05	3.33156e-05	0.000107411	3.26851e-05	2.31519e-05	4.13445e-05	2.48645e-05	2.19269e-05	2.00682e-05	2.28901e-05	2.23105e-05	2.19058e-05	3.20811e-05	1.87049e-05	1.94818e-05	2.3161e-05	3.25256e-05	3.73706e-05	2.50878e-05	2.88268e-05	1.99485e-05	3.06532e-05	8.91679e-05	2.58164e-05	2.21293e-05	3.28818e-05	4.6307e-05	2.34082e-05	2.09644e-05	4.44939e-05	2.6286e-05	3.1954e-05	2.58358e-05	3.86787e-05	2.94023e-05	2.42559e-05	3.32038e-05	2.73441e-05	3.72689e-05	1.74249e-05	2.94221e-05	3.88606e-05	3.00761e-05
D_0__Bacteria;D_1__Proteobacteria;D_2__Deltaproteobacteria;D_3__Myxococcales;D_4__Polyangiaceae;__	1.54681e-05	5.24082e-05	1.40503e-05	2.68269e-05	1.23522e-05	2.93884e-05	3.33156e-05	0.000107411	0.00013074	2.31519e-05	4.13445e-05	2.48645e-05	2.19269e-05	2.00682e-05	2.28901e-05	2.23105e-05	2.19058e-05	3.20811e-05	1.87049e-05	1.94818e-05	2.3161e-05	3.25256e-05	3.73706e-05	2.50878e-05	2.88268e-05	1.99485e-05	3.06532e-05	1.78336e-05	2.58164e-05	2.21293e-05	3.28818e-05	4.6307e-05	2.34082e-05	2.09644e-05	4.44939e-05	2.6286e-05	3.1954e-05	2.58358e-05	3.86787e-05	2.94023e-05	2.42559e-05	3.32038e-05	2.73441e-05	3.72689e-05	1.74249e-05	2.94221e-05	3.88606e-05	3.00761e-05
D_0__Bacteria;D_1__Proteobacteria;D_2__Deltaproteobacteria;D_3__Myxococcales;D_4__bacteriap25;__	1.54681e-05	5.24082e-05	1.40503e-05	2.68269e-05	1.23522e-05	2.93884e-05	3.33156e-05	0.000107411	3.26851e-05	2.31519e-05	4.13445e-05	2.48645e-05	2.19269e-05	2.00682e-05	2.28901e-05	2.23105e-05	2.19058e-05	3.20811e-05	1.87049e-05	1.94818e-05	2.3161e-05	3.25256e-05	3.73706e-05	2.50878e-05	2.88268e-05	1.99485e-05	3.06532e-05	1.78336e-05	2.58164e-05	2.21293e-05	3.28818e-05	4.6307e-05	2.34082e-05	2.09644e-05	4.44939e-05	2.6286e-05	3.1954e-05	2.58358e-05	3.86787e-05	2.94023e-05	2.42559e-05	3.32038e-05	0.000246097	3.72689e-05	1.74249e-05	2.94221e-05	3.88606e-05	3.00761e-05
D_0__Bacteria;D_1__Proteobacteria;D_2__Deltaproteobacteria;D_3__Myxococcales;D_4__mle1-27;D_5__uncultured delta proteobacterium	1.54681e-05	5.24082e-05	1.40503e-05	2.68269e-05	1.23522e-05	2.93884e-05	3.33156e-05	0.000107411	3.26851e-05	2.31519e-05	4.13445e-05	2.48645e-05	2.19269e-05	2.00682e-05	2.28901e-05	2.23105e-05	2.19058e-05	3.20811e-05	1.87049e-05	1.94818e-05	2.3161e-05	3.25256e-05	3.73706e-05	2.50878e-05	2.88268e-05	1.99485e-05	3.06532e-05	1.78336e-05	2.58164e-05	2.21293e-05	3.28818e-05	4.6307e-05	2.34082e-05	2.09644e-05	4.44939e-05	2.6286e-05	3.1954e-05	2.58358e-05	3.86787e-05	2.94023e-05	2.42559e-05	0.000199223	2.73441e-05	3.72689e-05	1.74249e-05	2.94221e-05	3.88606e-05	3.00761e-05
D_0__Bacteria;D_1__Proteobacteria;D_2__Deltaproteobacteria;D_3__NB1-j;D_4__uncultured soil bacterium;D_5__uncultured soil bacterium	1.54681e-05	5.24082e-05	1.40503e-05	2.68269e-05	1.23522e-05	2.93884e-05	3.33156e-05	0.000107411	3.26851e-05	2.31519e-05	4.13445e-05	2.48645e-05	2.19269e-05	2.00682e-05	2.28901e-05	2.23105e-05	0.00435926	3.20811e-05	1.87049e-05	1.94818e-05	2.3161e-05	3.25256e-05	3.73706e-05	2.50878e-05	2.88268e-05	1.99485e-05	3.06532e-05	1.78336e-05	2.58164e-05	2.21293e-05	3.28818e-05	4.6307e-05	2.34082e-05	2.09644e-05	4.44939e-05	2.6286e-05	3.1954e-05	2.58358e-05	3.86787e-05	2.94023e-05	2.42559e-05	3.32038e-05	2.73441e-05	3.72689e-05	1.74249e-05	2.94221e-05	3.88606e-05	3.00761e-05
D_0__Bacteria;D_1__Proteobacteria;D_2__Deltaproteobacteria;D_3__Oligoflexales;D_4__0319-6G20;D_5__uncultured bacterium	1.54681e-05	5.24082e-05	1.40503e-05	2.68269e-05	1.23522e-05	2.93884e-05	3.33156e-05	0.000107411	3.26851e-05	2.31519e-05	4.13445e-05	2.48645e-05	2.19269e-05	2.00682e-05	2.28901e-05	2.23105e-05	2.19058e-05	3.20811e-05	1.87049e-05	1.94818e-05	0.00104225	3.25256e-05	3.73706e-05	2.50878e-05	2.88268e-05	1.99485e-05	3.06532e-05	1.78336e-05	2.58164e-05	2.21293e-05	3.28818e-05	4.6307e-05	2.34082e-05	2.09644e-05	4.44939e-05	2.6286e-05	3.1954e-05	2.58358e-05	3.86787e-05	2.94023e-05	2.42559e-05	3.32038e-05	2.73441e-05	3.72689e-05	1.74249e-05	2.94221e-05	3.88606e-05	3.00761e-05
D_0__Bacteria;D_1__Proteobacteria;D_2__Deltaproteobacteria;D_3__RCP2-54;D_4__uncultured Desulfuromonadales bacterium;D_5__uncultured Desulfuromonadales bacterium	1.54681e-05	5.24082e-05	1.40503e-05	2.68269e-05	1.23522e-05	2.93884e-05	3.33156e-05	0.000107411	3.26851e-05	2.31519e-05	0.00388639	2.48645e-05	2.19269e-05	2.00682e-05	2.28901e-05	2.23105e-05	2.19058e-05	3.20811e-05	1.87049e-05	1.94818e-05	2.3161e-05	3.25256e-05	3.73706e-05	2.50878e-05	2.88268e-05	1.99485e-05	3.06532e-05	1.78336e-05	2.58164e-05	2.21293e-05	3.28818e-05	4.6307e-05	2.34082e-05	2.09644e-05	4.44939e-05	2.6286e-05	3.1954e-05	2.58358e-05	3.86787e-05	2.94023e-05	2.42559e-05	0.00136136	2.73441e-05	3.72689e-05	1.74249e-05	2.94221e-05	3.88606e-05	3.00761e-05
D_0__Bacteria;D_1__Proteobacteria;D_2__Deltaproteobacteria;D_3__Sva0485;D_4__uncultured delta proteobacterium;D_5__uncultured delta proteobacterium	1.54681e-05	5.24082e-05	1.40503e-05	2.68269e-05	1.23522e-05	2.93884e-05	3.33156e-05	0.000107411	3.26851e-05	2.31519e-05	0.00330756	2.48645e-05	2.19269e-05	2.00682e-05	2.28901e-05	2.23105e-05	2.19058e-05	3.20811e-05	1.87049e-05	1.94818e-05	2.3161e-05	3.25256e-05	3.73706e-05	2.50878e-05	2.88268e-05	1.99485e-05	3.06532e-05	1.78336e-05	2.58164e-05	2.21293e-05	3.28818e-05	4.6307e-05	2.34082e-05	2.09644e-05	4.44939e-05	2.6286e-05	3.1954e-05	2.58358e-05	3.86787e-05	2.94023e-05	2.42559e-05	3.32038e-05	2.73441e-05	3.72689e-05	1.74249e-05	2.94221e-05	3.88606e-05	3.00761e-05
D_0__Bacteria;D_1__Proteobacteria;D_2__Deltaproteobacteria;D_3__Sva0485;D_4__uncultured organism;D_5__uncultured organism	1.54681e-05	5.24082e-05	1.40503e-05	2.68269e-05	1.23522e-05	2.93884e-05	3.33156e-05	0.000107411	3.26851e-05	2.31519e-05	4.13445e-05	2.48645e-05	2.19269e-05	2.00682e-05	2.28901e-05	2.23105e-05	2.19058e-05	3.20811e-05	1.87049e-05	1.94818e-05	2.3161e-05	3.25256e-05	3.73706e-05	2.50878e-05	2.88268e-05	1.99485e-05	3.06532e-05	1.78336e-05	2.58164e-05	2.21293e-05	3.28818e-05	4.6307e-05	2.34082e-05	2.09644e-05	4.44939e-05	2.6286e-05	3.1954e-05	2.58358e-05	3.86787e-05	2.94023e-05	2.42559e-05	3.32038e-05	2.73441e-05	0.000223614	1.74249e-05	2.94221e-05	3.88606e-05	3.00761e-05
D_0__Bacteria;D_1__Proteobacteria;D_2__Deltaproteobacteria;D_3__Sva0485;__;__	1.54681e-05	5.24082e-05	1.40503e-05	2.68269e-05	1.23522e-05	2.93884e-05	3.33156e-05	0.000107411	3.26851e-05	2.31519e-05	4.13445e-05	2.48645e-05	2.19269e-05	2.00682e-05	0.000915604	2.23105e-05	2.19058e-05	3.20811e-05	1.87049e-05	1.94818e-05	0.000115805	3.25256e-05	3.73706e-05	2.50878e-05	0.000115307	1.99485e-05	3.06532e-05	1.78336e-05	2.58164e-05	2.21293e-05	3.28818e-05	4.6307e-05	2.34082e-05	2.09644e-05	4.44939e-05	2.6286e-05	3.1954e-05	2.58358e-05	3.86787e-05	2.94023e-05	2.42559e-05	3.32038e-05	2.73441e-05	3.72689e-05	1.74249e-05	0.00214782	3.88606e-05	3.00761e-05
D_0__Bacteria;D_1__Proteobacteria;D_2__Deltaproteobacteria;D_3__Syntrophobacterales;D_4__Syntrophaceae;D_5__Desulfobacca	1.54681e-05	5.24082e-05	1.40503e-05	2.68269e-05	1.23522e-05	2.93884e-05	3.33156e-05	0.000107411	3.26851e-05	2.31519e-05	0.00665647	2.48645e-05	2.19269e-05	2.00682e-05	2.28901e-05	2.23105e-05	2.19058e-05	3.20811e-05	1.87049e-05	1.94818e-05	2.3161e-05	3.25256e-05	3.73706e-05	2.50878e-05	2.88268e-05	1.99485e-05	3.06532e-05	1.78336e-05	2.58164e-05	2.21293e-05	3.28818e-05	4.6307e-05	2.34082e-05	2.09644e-05	4.44939e-05	2.6286e-05	3.1954e-05	2.58358e-05	3.86787e-05	2.94023e-05	2.42559e-05	3.32038e-05	2.73441e-05	3.72689e-05	1.74249e-05	2.94221e-05	3.88606e-05	3.00761e-05
D_0__Bacteria;D_1__Proteobacteria;D_2__Deltaproteobacteria;D_3__Syntrophobacterales;D_4__Syntrophaceae;D_5__Desulfomonile	1.54681e-05	5.24082e-05	1.40503e-05	2.68269e-05	1.23522e-05	2.93884e-05	3.33156e-05	0.000107411	3.26851e-05	2.31519e-05	4.13445e-05	2.48645e-05	2.19269e-05	2.00682e-05	2.28901e-05	2.23105e-05	2.19058e-05	3.20811e-05	1.87049e-05	1.94818e-05	2.3161e-05	3.25256e-05	3.73706e-05	2.50878e-05	2.88268e-05	1.99485e-05	3.06532e-05	1.78336e-05	2.58164e-05	2.21293e-05	3.28818e-05	4.6307e-05	2.34082e-05	2.09644e-05	4.44939e-05	2.6286e-05	3.1954e-05	2.58358e-05	3.86787e-05	2.94023e-05	2.42559e-05	0.000265631	2.73441e-05	3.72689e-05	1.74249e-05	2.94221e-05	3.88606e-05	3.00761e-05
D_0__Bacteria;D_1__Proteobacteria;D_2__Deltaproteobacteria;D_3__Syntrophobacterales;D_4__Syntrophaceae;D_5__uncultured	1.54681e-05	5.24082e-05	1.40503e-05	2.68269e-05	1.23522e-05	2.93884e-05	3.33156e-05	0.000107411	3.26851e-05	2.31519e-05	4.13445e-05	2.48645e-05	0.000153489	2.00682e-05	2.28901e-05	2.23105e-05	2.19058e-05	3.20811e-05	1.87049e-05	1.94818e-05	2.3161e-05	3.25256e-05	3.73706e-05	2.50878e-05	2.88268e-05	1.99485e-05	3.06532e-05	1.78336e-05	2.58164e-05	2.21293e-05	3.28818e-05	4.6307e-05	2.34082e-05	2.09644e-05	4.44939e-05	2.6286e-05	3.1954e-05	2.58358e-05	3.86787e-05	2.94023e-05	2.42559e-05	3.32038e-05	2.73441e-05	3.72689e-05	1.74249e-05	2.94221e-05	3.88606e-05	3.00761e-05
D_0__Bacteria;D_1__Proteobacteria;D_2__Deltaproteobacteria;D_3__Syntrophobacterales;D_4__Syntrophobacteraceae;D_5__Desulfovirga	1.54681e-05	5.24082e-05	1.40503e-05	2.68269e-05	1.23522e-05	2.93884e-05	3.33156e-05	0.000107411	3.26851e-05	2.31519e-05	4.13445e-05	0.00201402	2.19269e-05	2.00682e-05	2.28901e-05	2.23105e-05	2.19058e-05	3.20811e-05	1.87049e-05	1.94818e-05	2.3161e-05	3.25256e-05	3.73706e-05	2.50878e-05	2.88268e-05	1.99485e-05	3.06532e-05	1.78336e-05	2.58164e-05	2.21293e-05	3.28818e-05	4.6307e-05	2.34082e-05	2.09644e-05	4.44939e-05	2.6286e-05	3.1954e-05	2.58358e-05	3.86787e-05	2.94023e-05	2.42559e-05	3.32038e-05	2.73441e-05	3.72689e-05	1.74249e-05	2.94221e-05	3.88606e-05	3.00761e-05
D_0__Bacteria;D_1__Proteobacteria;D_2__Deltaproteobacteria;D_3__Syntrophobacterales;D_4__Syntrophobacteraceae;D_5__Syntrophobacter	1.54681e-05	5.24082e-05	1.40503e-05	2.68269e-05	1.23522e-05	2.93884e-05	3.33156e-05	0.000107411	3.26851e-05	2.31519e-05	4.13445e-05	2.48645e-05	2.19269e-05	2.00682e-05	2.28901e-05	2.23105e-05	2.19058e-05	3.20811e-05	1.87049e-05	1.94818e-05	0.000138966	3.25256e-05	3.73706e-05	2.50878e-05	2.88268e-05	1.99485e-05	3.06532e-05	1.78336e-05	2.58164e-05	2.21293e-05	3.28818e-05	4.6307e-05	2.34082e-05	2.09644e-05	4.44939e-05	2.6286e-05	3.1954e-05	2.58358e-05	3.86787e-05	2.94023e-05	2.42559e-05	3.32038e-05	0.000164064	3.72689e-05	1.74249e-05	2.94221e-05	3.88606e-05	3.00761e-05
D_0__Bacteria;D_1__Proteobacteria;D_2__Deltaproteobacteria;D_3__Syntrophobacterales;D_4__Syntrophobacteraceae;D_5__uncultured	1.54681e-05	5.24082e-05	1.40503e-05	2.68269e-05	1.23522e-05	2.93884e-05	3.33156e-05	0.000107411	3.26851e-05	2.31519e-05	0.00169513	2.48645e-05	2.19269e-05	2.00682e-05	2.28901e-05	2.23105e-05	2.19058e-05	3.20811e-05	1.87049e-05	1.94818e-05	2.3161e-05	3.25256e-05	3.73706e-05	2.50878e-05	2.88268e-05	1.99485e-05	3.06532e-05	1.78336e-05	2.58164e-05	2.21293e-05	3.28818e-05	4.6307e-05	2.34082e-05	2.09644e-05	4.44939e-05	2.6286e-05	3.1954e-05	2.58358e-05	3.86787e-05	2.94023e-05	2.42559e-05	3.32038e-05	2.73441e-05	3.72689e-05	1.74249e-05	2.94221e-05	3.88606e-05	3.00761e-05
D_0__Bacteria;D_1__Proteobacteria;D_2__Deltaproteobacteria;D_3__Syntrophobacterales;D_4__Syntrophobacteraceae;__	1.54681e-05	5.24082e-05	1.40503e-05	2.68269e-05	1.23522e-05	2.93884e-05	3.33156e-05	0.000107411	3.26851e-05	2.31519e-05	0.0014884	2.48645e-05	2.19269e-05	2.00682e-05	2.28901e-05	2.23105e-05	2.19058e-05	3.20811e-05	1.87049e-05	1.94818e-05	2.3161e-05	3.25256e-05	3.73706e-05	2.50878e-05	2.88268e-05	1.99485e-05	3.06532e-05	1.78336e-05	2.58164e-05	2.21293e-05	3.28818e-05	4.6307e-05	2.34082e-05	2.09644e-05	4.44939e-05	2.6286e-05	3.1954e-05	2.58358e-05	3.86787e-05	2.94023e-05	2.42559e-05	3.32038e-05	2.73441e-05	3.72689e-05	1.74249e-05	2.94221e-05	3.88606e-05	3.00761e-05
D_0__Bacteria;D_1__Proteobacteria;D_2__Gammaproteobacteria;D_3__Acidiferrobacterales;D_4__Acidiferrobacteraceae;D_5__Sulfurifustis	1.54681e-05	5.24082e-05	1.40503e-05	2.68269e-05	1.23522e-05	2.93884e-05	3.33156e-05	0.000107411	3.26851e-05	2.31519e-05	4.13445e-05	2.48645e-05	2.19269e-05	2.00682e-05	2.28901e-05	2.23105e-05	2.19058e-05	3.20811e-05	1.87049e-05	1.94818e-05	0.00023161	3.25256e-05	3.73706e-05	2.50878e-05	2.88268e-05	1.99485e-05	3.06532e-05	0.000107001	2.58164e-05	2.21293e-05	3.28818e-05	4.6307e-05	2.34082e-05	2.09644e-05	4.44939e-05	2.6286e-05	3.1954e-05	2.58358e-05	3.86787e-05	0.000117609	2.42559e-05	3.32038e-05	2.73441e-05	3.72689e-05	1.74249e-05	2.94221e-05	3.88606e-05	3.00761e-05
D_0__Bacteria;D_1__Proteobacteria;D_2__Gammaproteobacteria;D_3__Aeromonadales;D_4__Succinivibrionaceae;D_5__Succinivibrio	1.54681e-05	5.24082e-05	1.40503e-05	2.68269e-05	1.23522e-05	2.93884e-05	3.33156e-05	0.000107411	3.26851e-05	2.31519e-05	4.13445e-05	2.48645e-05	2.19269e-05	2.00682e-05	2.28901e-05	2.23105e-05	2.19058e-05	3.20811e-05	5.61146e-05	1.94818e-05	2.3161e-05	3.25256e-05	3.73706e-05	2.50878e-05	2.88268e-05	1.99485e-05	3.06532e-05	1.78336e-05	2.58164e-05	2.21293e-05	3.28818e-05	4.6307e-05	2.34082e-05	2.09644e-05	4.44939e-05	2.6286e-05	3.1954e-05	2.58358e-05	3.86787e-05	2.94023e-05	2.42559e-05	3.32038e-05	2.73441e-05	3.72689e-05	1.74249e-05	2.94221e-05	3.88606e-05	3.00761e-05
D_0__Bacteria;D_1__Proteobacteria;D_2__Gammaproteobacteria;D_3__B2M28;__;__	1.54681e-05	5.24082e-05	1.40503e-05	2.68269e-05	1.23522e-05	2.93884e-05	3.33156e-05	0.000107411	3.26851e-05	2.31519e-05	0.00268739	2.48645e-05	2.19269e-05	2.00682e-05	2.28901e-05	2.23105e-05	2.19058e-05	3.20811e-05	1.87049e-05	1.94818e-05	2.3161e-05	3.25256e-05	3.73706e-05	2.50878e-05	2.88268e-05	1.99485e-05	3.06532e-05	1.78336e-05	2.58164e-05	2.21293e-05	3.28818e-05	4.6307e-05	2.34082e-05	2.09644e-05	4.44939e-05	2.6286e-05	3.1954e-05	2.58358e-05	3.86787e-05	2.94023e-05	2.42559e-05	3.32038e-05	2.73441e-05	3.72689e-05	1.74249e-05	2.94221e-05	3.88606e-05	3.00761e-05
D_0__Bacteria;D_1__Proteobacteria;D_2__Gammaproteobacteria;D_3__Betaproteobacteriales;D_4__B1-7BS;__	1.54681e-05	5.24082e-05	1.40503e-05	2.68269e-05	1.23522e-05	2.93884e-05	3.33156e-05	0.000107411	3.26851e-05	0.00143542	4.13445e-05	2.48645e-05	2.19269e-05	2.00682e-05	2.28901e-05	2.23105e-05	2.19058e-05	3.20811e-05	1.87049e-05	1.94818e-05	2.3161e-05	3.25256e-05	3.73706e-05	2.50878e-05	2.88268e-05	1.99485e-05	3.06532e-05	1.78336e-05	2.58164e-05	2.21293e-05	3.28818e-05	4.6307e-05	2.34082e-05	2.09644e-05	4.44939e-05	2.6286e-05	3.1954e-05	2.58358e-05	3.86787e-05	2.94023e-05	2.42559e-05	3.32038e-05	2.73441e-05	3.72689e-05	1.74249e-05	2.94221e-05	3.88606e-05	3.00761e-05
D_0__Bacteria;D_1__Proteobacteria;D_2__Gammaproteobacteria;D_3__Betaproteobacteriales;D_4__Burkholderiaceae;D_5__Achromobacter	1.54681e-05	5.24082e-05	1.40503e-05	2.68269e-05	0.0673567	2.93884e-05	0.0314832	0.000107411	3.26851e-05	2.31519e-05	4.13445e-05	2.48645e-05	2.19269e-05	2.00682e-05	2.28901e-05	2.23105e-05	2.19058e-05	3.20811e-05	0.00187049	1.94818e-05	2.3161e-05	3.25256e-05	3.73706e-05	2.50878e-05	2.88268e-05	1.99485e-05	3.06532e-05	1.78336e-05	0.0395508	2.21293e-05	3.28818e-05	4.6307e-05	2.34082e-05	2.09644e-05	4.44939e-05	2.6286e-05	3.1954e-05	2.58358e-05	3.86787e-05	2.94023e-05	2.42559e-05	3.32038e-05	2.73441e-05	3.72689e-05	1.74249e-05	2.94221e-05	3.88606e-05	3.00761e-05
D_0__Bacteria;D_1__Proteobacteria;D_2__Gammaproteobacteria;D_3__Betaproteobacteriales;D_4__Burkholderiaceae;D_5__Aquabacterium	1.54681e-05	5.24082e-05	1.40503e-05	2.68269e-05	1.23522e-05	2.93884e-05	0.000566365	0.000107411	3.26851e-05	2.31519e-05	4.13445e-05	2.48645e-05	2.19269e-05	2.00682e-05	2.28901e-05	2.23105e-05	2.19058e-05	3.20811e-05	1.87049e-05	1.94818e-05	2.3161e-05	0.00117092	3.73706e-05	2.50878e-05	2.88268e-05	1.99485e-05	3.06532e-05	1.78336e-05	2.58164e-05	2.21293e-05	3.28818e-05	0.000509377	2.34082e-05	2.09644e-05	4.44939e-05	2.6286e-05	3.1954e-05	2.58358e-05	3.86787e-05	2.94023e-05	2.42559e-05	3.32038e-05	2.73441e-05	3.72689e-05	1.74249e-05	2.94221e-05	3.88606e-05	3.00761e-05
D_0__Bacteria;D_1__Proteobacteria;D_2__Gammaproteobacteria;D_3__Betaproteobacteriales;D_4__Burkholderiaceae;D_5__Burkholderia-Caballeronia-Paraburkholderia	1.54681e-05	5.24082e-05	1.40503e-05	2.68269e-05	1.23522e-05	2.93884e-05	0.00219883	0.00590763	3.26851e-05	2.31519e-05	4.13445e-05	0.000149187	0.00179801	2.00682e-05	2.28901e-05	2.23105e-05	2.19058e-05	3.20811e-05	1.87049e-05	1.94818e-05	0.00159811	0.0114165	0.00493292	2.50878e-05	0.00328625	1.99485e-05	3.06532e-05	0.00554624	2.58164e-05	2.21293e-05	0.00055899	0.00347303	0.00625	0.00201258	4.44939e-05	2.6286e-05	3.1954e-05	2.58358e-05	3.86787e-05	2.94023e-05	2.42559e-05	3.32038e-05	2.73441e-05	3.72689e-05	1.74249e-05	2.94221e-05	3.88606e-05	0.000962435
D_0__Bacteria;D_1__Proteobacteria;D_2__Gammaproteobacteria;D_3__Betaproteobacteriales;D_4__Burkholderiaceae;D_5__Comamonas	1.54681e-05	5.24082e-05	1.40503e-05	0.000187788	1.23522e-05	2.93884e-05	3.33156e-05	0.000107411	3.26851e-05	2.31519e-05	4.13445e-05	0.000919986	2.19269e-05	2.00682e-05	2.28901e-05	2.23105e-05	2.19058e-05	3.20811e-05	1.87049e-05	1.94818e-05	2.3161e-05	3.25256e-05	3.73706e-05	2.50878e-05	2.88268e-05	1.99485e-05	3.06532e-05	1.78336e-05	2.58164e-05	2.21293e-05	3.28818e-05	4.6307e-05	2.34082e-05	2.09644e-05	0.036218	2.6286e-05	3.1954e-05	2.58358e-05	3.86787e-05	2.94023e-05	2.42559e-05	3.32038e-05	2.73441e-05	3.72689e-05	1.74249e-05	2.94221e-05	3.88606e-05	3.00761e-05
D_0__Bacteria;D_1__Proteobacteria;D_2__Gammaproteobacteria;D_3__Betaproteobacteriales;D_4__Burkholderiaceae;D_5__Delftia	1.54681e-05	5.24082e-05	0.00160173	2.68269e-05	1.23522e-05	2.93884e-05	3.33156e-05	0.000107411	0.00751757	2.31519e-05	0.00429983	0.00395345	0.00249967	2.00682e-05	0.00256369	0.00883495	2.19058e-05	3.20811e-05	0.0007669	1.94818e-05	0.0018992	3.25256e-05	0.00418551	0.00286001	2.88268e-05	0.00223424	0.000674371	0.00180119	0.000283981	0.00104008	3.28818e-05	4.6307e-05	0.00472846	0.00976939	4.44939e-05	0.00770181	3.1954e-05	2.58358e-05	0.00703953	2.94023e-05	0.000533631	0.00282233	2.73441e-05	0.000596303	0.000278799	0.000882664	0.00248708	3.00761e-05
D_0__Bacteria;D_1__Proteobacteria;D_2__Gammaproteobacteria;D_3__Betaproteobacteriales;D_4__Burkholderiaceae;D_5__Diaphorobacter	1.54681e-05	5.24082e-05	1.40503e-05	2.68269e-05	1.23522e-05	2.93884e-05	3.33156e-05	0.000107411	3.26851e-05	0.000995532	4.13445e-05	2.48645e-05	2.19269e-05	2.00682e-05	2.28901e-05	2.23105e-05	2.19058e-05	3.20811e-05	1.87049e-05	1.94818e-05	2.3161e-05	3.25256e-05	3.73706e-05	2.50878e-05	2.88268e-05	1.99485e-05	3.06532e-05	1.78336e-05	2.58164e-05	2.21293e-05	3.28818e-05	4.6307e-05	2.34082e-05	2.09644e-05	4.44939e-05	2.6286e-05	3.1954e-05	2.58358e-05	3.86787e-05	2.94023e-05	2.42559e-05	3.32038e-05	2.73441e-05	3.72689e-05	1.74249e-05	2.94221e-05	3.88606e-05	3.00761e-05
D_0__Bacteria;D_1__Proteobacteria;D_2__Gammaproteobacteria;D_3__Betaproteobacteriales;D_4__Burkholderiaceae;D_5__Herbaspirillum	1.54681e-05	5.24082e-05	1.40503e-05	2.68269e-05	1.23522e-05	2.93884e-05	0.00196562	0.000107411	3.26851e-05	2.31519e-05	4.13445e-05	2.48645e-05	0.000197342	2.00682e-05	2.28901e-05	2.23105e-05	0.00317634	3.20811e-05	0.000187049	1.94818e-05	2.3161e-05	0.00887949	3.73706e-05	0.00376317	2.88268e-05	1.99485e-05	3.06532e-05	1.78336e-05	2.58164e-05	0.000752395	3.28818e-05	0.00222274	2.34082e-05	2.09644e-05	4.44939e-05	2.6286e-05	3.1954e-05	2.58358e-05	3.86787e-05	2.94023e-05	2.42559e-05	3.32038e-05	0.000328129	3.72689e-05	1.74249e-05	2.94221e-05	3.88606e-05	0.00165419
D_0__Bacteria;D_1__Proteobacteria;D_2__Gammaproteobacteria;D_3__Betaproteobacteriales;D_4__Burkholderiaceae;D_5__Lautropia	1.54681e-05	5.24082e-05	1.40503e-05	2.68269e-05	1.23522e-05	2.93884e-05	3.33156e-05	0.000107411	3.26851e-05	2.31519e-05	4.13445e-05	2.48645e-05	2.19269e-05	2.00682e-05	2.28901e-05	2.23105e-05	2.19058e-05	3.20811e-05	1.87049e-05	1.94818e-05	2.3161e-05	3.25256e-05	3.73706e-05	2.50878e-05	2.88268e-05	1.99485e-05	3.06532e-05	0.00160502	2.58164e-05	2.21293e-05	3.28818e-05	4.6307e-05	2.34082e-05	2.09644e-05	4.44939e-05	2.6286e-05	3.1954e-05	0.000258358	3.86787e-05	2.94023e-05	2.42559e-05	3.32038e-05	2.73441e-05	3.72689e-05	1.74249e-05	2.94221e-05	0.000466327	3.00761e-05
D_0__Bacteria;D_1__Proteobacteria;D_2__Gammaproteobacteria;D_3__Betaproteobacteriales;D_4__Burkholderiaceae;D_5__Leptothrix	1.54681e-05	5.24082e-05	1.40503e-05	2.68269e-05	1.23522e-05	2.93884e-05	3.33156e-05	0.000107411	3.26851e-05	2.31519e-05	4.13445e-05	2.48645e-05	2.19269e-05	2.00682e-05	2.28901e-05	2.23105e-05	2.19058e-05	3.20811e-05	1.87049e-05	1.94818e-05	2.3161e-05	3.25256e-05	3.73706e-05	2.50878e-05	2.88268e-05	1.99485e-05	3.06532e-05	1.78336e-05	2.58164e-05	2.21293e-05	3.28818e-05	4.6307e-05	2.34082e-05	2.09644e-05	4.44939e-05	2.6286e-05	3.1954e-05	2.58358e-05	3.86787e-05	2.94023e-05	2.42559e-05	0.00537902	2.73441e-05	3.72689e-05	1.74249e-05	2.94221e-05	3.88606e-05	3.00761e-05
D_0__Bacteria;D_1__Proteobacteria;D_2__Gammaproteobacteria;D_3__Betaproteobacteriales;D_4__Burkholderiaceae;D_5__Massilia	1.54681e-05	5.24082e-05	0.000899217	2.68269e-05	1.23522e-05	2.93884e-05	3.33156e-05	0.000107411	3.26851e-05	2.31519e-05	4.13445e-05	2.48645e-05	2.19269e-05	2.00682e-05	2.28901e-05	2.23105e-05	2.19058e-05	3.20811e-05	1.87049e-05	1.94818e-05	2.3161e-05	3.25256e-05	3.73706e-05	2.50878e-05	2.88268e-05	1.99485e-05	3.06532e-05	0.00133752	2.58164e-05	2.21293e-05	3.28818e-05	4.6307e-05	2.34082e-05	2.09644e-05	4.44939e-05	2.6286e-05	3.1954e-05	2.58358e-05	3.86787e-05	2.94023e-05	0.00232857	3.32038e-05	2.73441e-05	3.72689e-05	1.74249e-05	2.94221e-05	3.88606e-05	3.00761e-05
D_0__Bacteria;D_1__Proteobacteria;D_2__Gammaproteobacteria;D_3__Betaproteobacteriales;D_4__Burkholderiaceae;D_5__Parasutterella	0.000123745	5.24082e-05	0.000196704	2.68269e-05	1.23522e-05	2.93884e-05	3.33156e-05	0.000107411	0.00176499	0.00564906	0.00169513	0.00417723	0.0030917	2.00682e-05	0.00164809	0.00812101	0.0139759	3.20811e-05	0.00245034	1.94818e-05	0.00210765	3.25256e-05	0.00523188	0.00486703	0.00340156	0.000558559	0.0134261	0.00230053	0.000103266	2.21293e-05	3.28818e-05	0.000277842	0.00306648	0.0106289	0.00565072	2.6286e-05	3.1954e-05	2.58358e-05	3.86787e-05	0.00355767	0.00308051	3.32038e-05	0.00311722	3.72689e-05	1.74249e-05	2.94221e-05	3.88606e-05	3.00761e-05
D_0__Bacteria;D_1__Proteobacteria;D_2__Gammaproteobacteria;D_3__Betaproteobacteriales;D_4__Burkholderiaceae;D_5__Ralstonia	1.54681e-05	5.24082e-05	1.40503e-05	2.68269e-05	1.23522e-05	2.93884e-05	3.33156e-05	0.000107411	3.26851e-05	2.31519e-05	4.13445e-05	2.48645e-05	2.19269e-05	2.00682e-05	2.28901e-05	2.23105e-05	2.19058e-05	3.20811e-05	1.87049e-05	1.94818e-05	2.3161e-05	3.25256e-05	3.73706e-05	0.00195685	2.88268e-05	1.99485e-05	3.06532e-05	1.78336e-05	2.58164e-05	2.21293e-05	3.28818e-05	4.6307e-05	2.34082e-05	2.09644e-05	4.44939e-05	2.6286e-05	3.1954e-05	2.58358e-05	3.86787e-05	2.94023e-05	2.42559e-05	3.32038e-05	2.73441e-05	3.72689e-05	1.74249e-05	2.94221e-05	3.88606e-05	3.00761e-05
D_0__Bacteria;D_1__Proteobacteria;D_2__Gammaproteobacteria;D_3__Betaproteobacteriales;D_4__Burkholderiaceae;D_5__Sutterella	1.54681e-05	5.24082e-05	1.40503e-05	2.68269e-05	1.23522e-05	2.93884e-05	3.33156e-05	0.000107411	0.00225527	2.31519e-05	4.13445e-05	2.48645e-05	2.19269e-05	2.00682e-05	2.28901e-05	2.23105e-05	2.19058e-05	3.20811e-05	1.87049e-05	1.94818e-05	2.3161e-05	3.25256e-05	3.73706e-05	2.50878e-05	2.88268e-05	1.99485e-05	3.06532e-05	1.78336e-05	2.58164e-05	2.21293e-05	3.28818e-05	4.6307e-05	0.00248127	2.09644e-05	4.44939e-05	2.6286e-05	3.1954e-05	2.58358e-05	3.86787e-05	2.94023e-05	2.42559e-05	3.32038e-05	2.73441e-05	3.72689e-05	1.74249e-05	2.94221e-05	3.88606e-05	3.00761e-05
D_0__Bacteria;D_1__Proteobacteria;D_2__Gammaproteobacteria;D_3__Betaproteobacteriales;D_4__Burkholderiaceae;D_5__uncultured	1.54681e-05	5.24082e-05	1.40503e-05	2.68269e-05	1.23522e-05	2.93884e-05	3.33156e-05	0.000107411	3.26851e-05	9.26076e-05	0.00181916	2.48645e-05	2.19269e-05	2.00682e-05	2.28901e-05	2.23105e-05	2.19058e-05	3.20811e-05	1.87049e-05	1.94818e-05	2.3161e-05	3.25256e-05	3.73706e-05	2.50878e-05	2.88268e-05	1.99485e-05	3.06532e-05	1.78336e-05	2.58164e-05	2.21293e-05	3.28818e-05	4.6307e-05	2.34082e-05	2.09644e-05	4.44939e-05	2.6286e-05	3.1954e-05	2.58358e-05	3.86787e-05	0.00026462	2.42559e-05	3.32038e-05	2.73441e-05	3.72689e-05	1.74249e-05	2.94221e-05	3.88606e-05	3.00761e-05
D_0__Bacteria;D_1__Proteobacteria;D_2__Gammaproteobacteria;D_3__Betaproteobacteriales;D_4__Burkholderiaceae;__	1.54681e-05	5.24082e-05	1.40503e-05	2.68269e-05	1.23522e-05	2.93884e-05	3.33156e-05	0.000107411	3.26851e-05	0.00145857	4.13445e-05	2.48645e-05	2.19269e-05	2.00682e-05	0.000137341	2.23105e-05	0.00256298	3.20811e-05	1.87049e-05	1.94818e-05	2.3161e-05	3.25256e-05	3.73706e-05	2.50878e-05	2.88268e-05	0.000199485	0.00536431	1.78336e-05	2.58164e-05	2.21293e-05	3.28818e-05	4.6307e-05	2.34082e-05	2.09644e-05	4.44939e-05	2.6286e-05	3.1954e-05	2.58358e-05	3.86787e-05	2.94023e-05	2.42559e-05	3.32038e-05	2.73441e-05	3.72689e-05	0.000348499	2.94221e-05	3.88606e-05	3.00761e-05
D_0__Bacteria;D_1__Proteobacteria;D_2__Gammaproteobacteria;D_3__Betaproteobacteriales;D_4__Chromobacteriaceae;D_5__Crenobacter	1.54681e-05	5.24082e-05	1.40503e-05	2.68269e-05	1.23522e-05	2.93884e-05	0.000533049	0.00214823	3.26851e-05	2.31519e-05	4.13445e-05	2.48645e-05	2.19269e-05	2.00682e-05	2.28901e-05	2.23105e-05	2.19058e-05	3.20811e-05	1.87049e-05	1.94818e-05	2.3161e-05	0.00100829	3.73706e-05	2.50878e-05	2.88268e-05	1.99485e-05	3.06532e-05	1.78336e-05	2.58164e-05	2.21293e-05	3.28818e-05	4.6307e-05	2.34082e-05	2.09644e-05	4.44939e-05	2.6286e-05	3.1954e-05	2.58358e-05	3.86787e-05	2.94023e-05	2.42559e-05	3.32038e-05	2.73441e-05	3.72689e-05	1.74249e-05	2.94221e-05	3.88606e-05	3.00761e-05
D_0__Bacteria;D_1__Proteobacteria;D_2__Gammaproteobacteria;D_3__Betaproteobacteriales;D_4__Gallionellaceae;D_5__Sideroxydans	1.54681e-05	5.24082e-05	1.40503e-05	2.68269e-05	1.23522e-05	2.93884e-05	3.33156e-05	0.000107411	3.26851e-05	2.31519e-05	4.13445e-05	2.48645e-05	2.19269e-05	2.00682e-05	2.28901e-05	2.23105e-05	2.19058e-05	3.20811e-05	1.87049e-05	1.94818e-05	2.3161e-05	3.25256e-05	3.73706e-05	2.50878e-05	2.88268e-05	1.99485e-05	3.06532e-05	0.000124835	2.58164e-05	2.21293e-05	3.28818e-05	4.6307e-05	2.34082e-05	2.09644e-05	4.44939e-05	2.6286e-05	3.1954e-05	2.58358e-05	3.86787e-05	2.94023e-05	2.42559e-05	3.32038e-05	2.73441e-05	3.72689e-05	1.74249e-05	2.94221e-05	3.88606e-05	3.00761e-05
D_0__Bacteria;D_1__Proteobacteria;D_2__Gammaproteobacteria;D_3__Betaproteobacteriales;D_4__Gallionellaceae;__	9.28089e-05	0.0019391	1.40503e-05	2.68269e-05	1.23522e-05	2.93884e-05	3.33156e-05	0.000107411	3.26851e-05	0.000810316	4.13445e-05	0.000124322	2.19269e-05	2.00682e-05	2.28901e-05	2.23105e-05	2.19058e-05	3.20811e-05	1.87049e-05	1.94818e-05	0.000162127	3.25256e-05	3.73706e-05	2.50878e-05	2.88268e-05	1.99485e-05	3.06532e-05	1.78336e-05	2.58164e-05	2.21293e-05	3.28818e-05	4.6307e-05	2.34082e-05	2.09644e-05	4.44939e-05	2.6286e-05	3.1954e-05	2.58358e-05	3.86787e-05	2.94023e-05	2.42559e-05	3.32038e-05	2.73441e-05	0.000186345	1.74249e-05	2.94221e-05	3.88606e-05	3.00761e-05
D_0__Bacteria;D_1__Proteobacteria;D_2__Gammaproteobacteria;D_3__Betaproteobacteriales;D_4__Hydrogenophilaceae;D_5__Thiobacillus	1.54681e-05	5.24082e-05	1.40503e-05	2.68269e-05	1.23522e-05	2.93884e-05	3.33156e-05	0.000107411	3.26851e-05	0.00270877	0.00297681	0.000323238	2.19269e-05	2.00682e-05	0.000732483	2.23105e-05	2.19058e-05	3.20811e-05	1.87049e-05	1.94818e-05	2.3161e-05	3.25256e-05	3.73706e-05	2.50878e-05	2.88268e-05	1.99485e-05	3.06532e-05	1.78336e-05	0.000103266	2.21293e-05	3.28818e-05	4.6307e-05	2.34082e-05	2.09644e-05	4.44939e-05	2.6286e-05	3.1954e-05	2.58358e-05	3.86787e-05	2.94023e-05	2.42559e-05	3.32038e-05	2.73441e-05	3.72689e-05	1.74249e-05	2.94221e-05	3.88606e-05	3.00761e-05
D_0__Bacteria;D_1__Proteobacteria;D_2__Gammaproteobacteria;D_3__Betaproteobacteriales;D_4__Hydrogenophilaceae;D_5__uncultured	1.54681e-05	5.24082e-05	1.40503e-05	2.68269e-05	1.23522e-05	2.93884e-05	3.33156e-05	0.000107411	3.26851e-05	2.31519e-05	4.13445e-05	2.48645e-05	2.19269e-05	2.00682e-05	2.28901e-05	2.23105e-05	2.19058e-05	3.20811e-05	1.87049e-05	1.94818e-05	2.3161e-05	3.25256e-05	3.73706e-05	2.50878e-05	2.88268e-05	0.000179537	3.06532e-05	1.78336e-05	2.58164e-05	2.21293e-05	3.28818e-05	4.6307e-05	2.34082e-05	2.09644e-05	4.44939e-05	2.6286e-05	3.1954e-05	2.58358e-05	3.86787e-05	2.94023e-05	2.42559e-05	3.32038e-05	2.73441e-05	3.72689e-05	1.74249e-05	2.94221e-05	3.88606e-05	3.00761e-05
D_0__Bacteria;D_1__Proteobacteria;D_2__Gammaproteobacteria;D_3__Betaproteobacteriales;D_4__Leeiaceae;D_5__Leeia	1.54681e-05	5.24082e-05	1.40503e-05	2.68269e-05	1.23522e-05	2.93884e-05	3.33156e-05	0.000107411	3.26851e-05	2.31519e-05	4.13445e-05	2.48645e-05	2.19269e-05	2.00682e-05	2.28901e-05	2.23105e-05	2.19058e-05	3.20811e-05	1.87049e-05	1.94818e-05	2.3161e-05	3.25256e-05	3.73706e-05	2.50878e-05	2.88268e-05	1.99485e-05	3.06532e-05	1.78336e-05	2.58164e-05	2.21293e-05	3.28818e-05	4.6307e-05	2.34082e-05	2.09644e-05	4.44939e-05	2.6286e-05	3.1954e-05	2.58358e-05	3.86787e-05	2.94023e-05	2.42559e-05	3.32038e-05	2.73441e-05	0.000149076	1.74249e-05	2.94221e-05	3.88606e-05	3.00761e-05
D_0__Bacteria;D_1__Proteobacteria;D_2__Gammaproteobacteria;D_3__Betaproteobacteriales;D_4__Leeiaceae;D_5__uncultured	1.54681e-05	5.24082e-05	1.40503e-05	2.68269e-05	1.23522e-05	2.93884e-05	3.33156e-05	0.000107411	3.26851e-05	2.31519e-05	4.13445e-05	0.000198916	2.19269e-05	2.00682e-05	2.28901e-05	2.23105e-05	2.19058e-05	3.20811e-05	1.87049e-05	1.94818e-05	2.3161e-05	3.25256e-05	3.73706e-05	2.50878e-05	2.88268e-05	1.99485e-05	3.06532e-05	1.78336e-05	2.58164e-05	2.21293e-05	3.28818e-05	4.6307e-05	2.34082e-05	2.09644e-05	4.44939e-05	2.6286e-05	3.1954e-05	2.58358e-05	3.86787e-05	2.94023e-05	2.42559e-05	3.32038e-05	2.73441e-05	3.72689e-05	1.74249e-05	2.94221e-05	3.88606e-05	3.00761e-05
D_0__Bacteria;D_1__Proteobacteria;D_2__Gammaproteobacteria;D_3__Betaproteobacteriales;D_4__Neisseriaceae;D_5__Eikenella	1.54681e-05	5.24082e-05	1.40503e-05	0.104223	1.23522e-05	2.93884e-05	3.33156e-05	0.000107411	3.26851e-05	2.31519e-05	4.13445e-05	2.48645e-05	2.19269e-05	2.00682e-05	2.28901e-05	2.23105e-05	2.19058e-05	3.20811e-05	1.87049e-05	1.94818e-05	2.3161e-05	3.25256e-05	3.73706e-05	0.00188159	2.88268e-05	1.99485e-05	3.06532e-05	1.78336e-05	2.58164e-05	2.21293e-05	3.28818e-05	4.6307e-05	2.34082e-05	2.09644e-05	4.44939e-05	2.6286e-05	3.1954e-05	2.58358e-05	3.86787e-05	2.94023e-05	2.42559e-05	3.32038e-05	2.73441e-05	3.72689e-05	1.74249e-05	2.94221e-05	3.88606e-05	3.00761e-05
D_0__Bacteria;D_1__Proteobacteria;D_2__Gammaproteobacteria;D_3__Betaproteobacteriales;D_4__Neisseriaceae;D_5__Kingella	1.54681e-05	5.24082e-05	1.40503e-05	2.68269e-05	1.23522e-05	2.93884e-05	3.33156e-05	0.000107411	3.26851e-05	2.31519e-05	4.13445e-05	2.48645e-05	2.19269e-05	2.00682e-05	2.28901e-05	2.23105e-05	2.19058e-05	3.20811e-05	1.87049e-05	1.94818e-05	2.3161e-05	3.25256e-05	3.73706e-05	2.50878e-05	2.88268e-05	1.99485e-05	3.06532e-05	1.78336e-05	2.58164e-05	2.21293e-05	3.28818e-05	4.6307e-05	0.000257491	2.09644e-05	4.44939e-05	2.6286e-05	3.1954e-05	2.58358e-05	3.86787e-05	2.94023e-05	2.42559e-05	3.32038e-05	2.73441e-05	3.72689e-05	1.74249e-05	2.94221e-05	3.88606e-05	3.00761e-05
D_0__Bacteria;D_1__Proteobacteria;D_2__Gammaproteobacteria;D_3__Betaproteobacteriales;D_4__Neisseriaceae;D_5__Neisseria	1.54681e-05	0.0045071	0.00126452	0.0968183	1.23522e-05	0.205866	3.33156e-05	0.000107411	0.00254944	0.000949228	0.0207963	0.0098712	0.000942858	2.00682e-05	0.000549363	0.00653697	0.000722892	3.20811e-05	0.000785605	0.0431327	0.00345099	3.25256e-05	0.005344	0.0156799	0.00798501	0.000359074	0.00171658	0.000214003	2.58164e-05	2.21293e-05	0.000394581	0.00111137	0.00959738	0.000377358	0.00413793	2.6286e-05	3.1954e-05	0.000904253	0.0163611	0.00358707	2.42559e-05	0.0203872	0.00448443	0.000670841	1.74249e-05	0.000382488	0.00932655	3.00761e-05
D_0__Bacteria;D_1__Proteobacteria;D_2__Gammaproteobacteria;D_3__Betaproteobacteriales;D_4__Neisseriaceae;D_5__Simonsiella	1.54681e-05	5.24082e-05	1.40503e-05	2.68269e-05	1.23522e-05	2.93884e-05	3.33156e-05	0.000107411	3.26851e-05	2.31519e-05	4.13445e-05	2.48645e-05	2.19269e-05	2.00682e-05	2.28901e-05	2.23105e-05	2.19058e-05	3.20811e-05	1.87049e-05	1.94818e-05	2.3161e-05	3.25256e-05	3.73706e-05	2.50878e-05	2.88268e-05	1.99485e-05	3.06532e-05	1.78336e-05	2.58164e-05	2.21293e-05	3.28818e-05	4.6307e-05	2.34082e-05	2.09644e-05	4.44939e-05	2.6286e-05	3.1954e-05	2.58358e-05	0.00135376	2.94023e-05	2.42559e-05	3.32038e-05	2.73441e-05	3.72689e-05	1.74249e-05	2.94221e-05	3.88606e-05	3.00761e-05
D_0__Bacteria;D_1__Proteobacteria;D_2__Gammaproteobacteria;D_3__Betaproteobacteriales;D_4__Neisseriaceae;D_5__uncultured	0.000154681	5.24082e-05	5.62011e-05	2.68269e-05	1.23522e-05	2.93884e-05	3.33156e-05	0.000107411	3.26851e-05	0.0174565	0.000868235	2.48645e-05	2.19269e-05	2.00682e-05	0.000434912	2.23105e-05	0.000109529	3.20811e-05	1.87049e-05	1.94818e-05	2.3161e-05	3.25256e-05	3.73706e-05	0.00208229	0.00210435	0.000179537	3.06532e-05	1.78336e-05	2.58164e-05	2.21293e-05	3.28818e-05	4.6307e-05	2.34082e-05	0.000125786	4.44939e-05	0.000814867	3.1954e-05	2.58358e-05	3.86787e-05	2.94023e-05	2.42559e-05	3.32038e-05	2.73441e-05	3.72689e-05	1.74249e-05	2.94221e-05	3.88606e-05	3.00761e-05
D_0__Bacteria;D_1__Proteobacteria;D_2__Gammaproteobacteria;D_3__Betaproteobacteriales;D_4__Neisseriaceae;__	0.00244397	5.24082e-05	1.40503e-05	0.000992596	1.23522e-05	2.93884e-05	3.33156e-05	0.000107411	3.26851e-05	2.31519e-05	0.000744201	2.48645e-05	2.19269e-05	2.00682e-05	2.28901e-05	0.00524296	2.19058e-05	3.20811e-05	1.87049e-05	1.94818e-05	2.3161e-05	3.25256e-05	3.73706e-05	2.50878e-05	2.88268e-05	1.99485e-05	3.06532e-05	0.000178336	2.58164e-05	2.21293e-05	3.28818e-05	4.6307e-05	2.34082e-05	2.09644e-05	4.44939e-05	2.6286e-05	3.1954e-05	2.58358e-05	3.86787e-05	2.94023e-05	2.42559e-05	3.32038e-05	2.73441e-05	3.72689e-05	1.74249e-05	2.94221e-05	3.88606e-05	3.00761e-05
D_0__Bacteria;D_1__Proteobacteria;D_2__Gammaproteobacteria;D_3__Betaproteobacteriales;D_4__Nitrosomonadaceae;D_5__Ellin6067	1.54681e-05	5.24082e-05	1.40503e-05	2.68269e-05	1.23522e-05	2.93884e-05	3.33156e-05	0.000107411	3.26851e-05	0.00224573	4.13445e-05	2.48645e-05	2.19269e-05	2.00682e-05	2.28901e-05	2.23105e-05	2.19058e-05	3.20811e-05	1.87049e-05	1.94818e-05	2.3161e-05	3.25256e-05	3.73706e-05	2.50878e-05	2.88268e-05	1.99485e-05	3.06532e-05	1.78336e-05	2.58164e-05	2.21293e-05	3.28818e-05	4.6307e-05	2.34082e-05	2.09644e-05	4.44939e-05	2.6286e-05	3.1954e-05	2.58358e-05	0.000270751	2.94023e-05	2.42559e-05	3.32038e-05	2.73441e-05	3.72689e-05	1.74249e-05	2.94221e-05	3.88606e-05	3.00761e-05
D_0__Bacteria;D_1__Proteobacteria;D_2__Gammaproteobacteria;D_3__Betaproteobacteriales;D_4__Nitrosomonadaceae;D_5__MND1	1.54681e-05	5.24082e-05	1.40503e-05	2.68269e-05	1.23522e-05	2.93884e-05	3.33156e-05	0.000107411	3.26851e-05	2.31519e-05	4.13445e-05	2.48645e-05	2.19269e-05	2.00682e-05	2.28901e-05	0.000156173	0.000153341	3.20811e-05	1.87049e-05	1.94818e-05	2.3161e-05	3.25256e-05	3.73706e-05	2.50878e-05	2.88268e-05	1.99485e-05	3.06532e-05	0.000124835	2.58164e-05	2.21293e-05	3.28818e-05	4.6307e-05	0.000163858	0.000167715	0.00324805	2.6286e-05	3.1954e-05	2.58358e-05	3.86787e-05	2.94023e-05	0.00128557	3.32038e-05	2.73441e-05	3.72689e-05	1.74249e-05	2.94221e-05	3.88606e-05	3.00761e-05
D_0__Bacteria;D_1__Proteobacteria;D_2__Gammaproteobacteria;D_3__Betaproteobacteriales;D_4__Rhodocyclaceae;D_5__Methyloversatilis	1.54681e-05	0.00424506	0.00212159	2.68269e-05	1.23522e-05	2.93884e-05	3.33156e-05	0.000107411	0.0015362	0.00208367	0.00384504	2.48645e-05	0.000964785	2.00682e-05	2.28901e-05	0.00263264	0.00295728	3.20811e-05	1.87049e-05	1.94818e-05	0.0072494	3.25256e-05	0.00672671	2.50878e-05	0.00328625	0.00422909	0.00545627	0.00866712	2.58164e-05	2.21293e-05	3.28818e-05	4.6307e-05	2.34082e-05	2.09644e-05	0.0120578	2.6286e-05	3.1954e-05	0.00152431	0.00398391	2.94023e-05	0.00798021	0.0115217	0.00631648	3.72689e-05	1.74249e-05	0.00364835	3.88606e-05	3.00761e-05
D_0__Bacteria;D_1__Proteobacteria;D_2__Gammaproteobacteria;D_3__Betaproteobacteriales;D_4__Rhodocyclaceae;D_5__Thauera	1.54681e-05	5.24082e-05	1.40503e-05	2.68269e-05	1.23522e-05	2.93884e-05	3.33156e-05	0.000107411	3.26851e-05	2.31519e-05	4.13445e-05	2.48645e-05	2.19269e-05	2.00682e-05	2.28901e-05	2.23105e-05	2.19058e-05	3.20811e-05	1.87049e-05	1.94818e-05	2.3161e-05	3.25256e-05	3.73706e-05	2.50878e-05	2.88268e-05	1.99485e-05	3.06532e-05	1.78336e-05	2.58164e-05	0.000641749	3.28818e-05	4.6307e-05	2.34082e-05	2.09644e-05	4.44939e-05	2.6286e-05	3.1954e-05	2.58358e-05	3.86787e-05	2.94023e-05	2.42559e-05	3.32038e-05	2.73441e-05	3.72689e-05	1.74249e-05	2.94221e-05	3.88606e-05	3.00761e-05
D_0__Bacteria;D_1__Proteobacteria;D_2__Gammaproteobacteria;D_3__Betaproteobacteriales;D_4__Rhodocyclaceae;D_5__Zoogloea	1.54681e-05	5.24082e-05	1.40503e-05	2.68269e-05	1.23522e-05	2.93884e-05	3.33156e-05	0.000107411	3.26851e-05	2.31519e-05	4.13445e-05	2.48645e-05	2.19269e-05	2.00682e-05	2.28901e-05	2.23105e-05	2.19058e-05	3.20811e-05	1.87049e-05	1.94818e-05	2.3161e-05	0.000227679	3.73706e-05	2.50878e-05	2.88268e-05	1.99485e-05	3.06532e-05	1.78336e-05	2.58164e-05	2.21293e-05	3.28818e-05	4.6307e-05	2.34082e-05	2.09644e-05	4.44939e-05	2.6286e-05	3.1954e-05	2.58358e-05	3.86787e-05	2.94023e-05	2.42559e-05	3.32038e-05	2.73441e-05	3.72689e-05	1.74249e-05	2.94221e-05	3.88606e-05	3.00761e-05
D_0__Bacteria;D_1__Proteobacteria;D_2__Gammaproteobacteria;D_3__Betaproteobacteriales;D_4__Rhodocyclaceae;__	1.54681e-05	5.24082e-05	1.40503e-05	2.68269e-05	1.23522e-05	2.93884e-05	3.33156e-05	0.000107411	0.00238601	2.31519e-05	4.13445e-05	2.48645e-05	2.19269e-05	2.00682e-05	2.28901e-05	2.23105e-05	2.19058e-05	3.20811e-05	1.87049e-05	1.94818e-05	2.3161e-05	3.25256e-05	3.73706e-05	2.50878e-05	2.88268e-05	1.99485e-05	3.06532e-05	1.78336e-05	2.58164e-05	2.21293e-05	3.28818e-05	4.6307e-05	2.34082e-05	2.09644e-05	4.44939e-05	2.6286e-05	3.1954e-05	2.58358e-05	3.86787e-05	2.94023e-05	2.42559e-05	3.32038e-05	2.73441e-05	3.72689e-05	1.74249e-05	2.94221e-05	3.88606e-05	3.00761e-05
D_0__Bacteria;D_1__Proteobacteria;D_2__Gammaproteobacteria;D_3__Betaproteobacteriales;D_4__SC-I-84;__	1.54681e-05	5.24082e-05	1.40503e-05	2.68269e-05	1.23522e-05	2.93884e-05	3.33156e-05	0.000107411	3.26851e-05	2.31519e-05	4.13445e-05	2.48645e-05	2.19269e-05	2.00682e-05	2.28901e-05	2.23105e-05	2.19058e-05	3.20811e-05	1.87049e-05	1.94818e-05	0.00393737	3.25256e-05	3.73706e-05	2.50878e-05	0.0029115	1.99485e-05	3.06532e-05	1.78336e-05	2.58164e-05	2.21293e-05	3.28818e-05	4.6307e-05	2.34082e-05	2.09644e-05	0.00307008	2.6286e-05	3.1954e-05	2.58358e-05	3.86787e-05	2.94023e-05	0.00123705	3.32038e-05	2.73441e-05	3.72689e-05	1.74249e-05	0.000147111	3.88606e-05	3.00761e-05
D_0__Bacteria;D_1__Proteobacteria;D_2__Gammaproteobacteria;D_3__Betaproteobacteriales;D_4__Sulfuricellaceae;D_5__uncultured bacterium	1.54681e-05	5.24082e-05	1.40503e-05	2.68269e-05	1.23522e-05	2.93884e-05	3.33156e-05	0.000107411	3.26851e-05	2.31519e-05	4.13445e-05	2.48645e-05	2.19269e-05	2.00682e-05	2.28901e-05	2.23105e-05	2.19058e-05	3.20811e-05	1.87049e-05	1.94818e-05	2.3161e-05	3.25256e-05	3.73706e-05	2.50878e-05	2.88268e-05	1.99485e-05	3.06532e-05	1.78336e-05	2.58164e-05	2.21293e-05	3.28818e-05	4.6307e-05	2.34082e-05	2.09644e-05	4.44939e-05	2.6286e-05	3.1954e-05	2.58358e-05	3.86787e-05	2.94023e-05	2.42559e-05	3.32038e-05	0.00470318	3.72689e-05	1.74249e-05	2.94221e-05	3.88606e-05	3.00761e-05
D_0__Bacteria;D_1__Proteobacteria;D_2__Gammaproteobacteria;D_3__Betaproteobacteriales;D_4__Sulfuricellaceae;__	1.54681e-05	5.24082e-05	1.40503e-05	2.68269e-05	1.23522e-05	2.93884e-05	3.33156e-05	0.000107411	3.26851e-05	2.31519e-05	0.00487865	2.48645e-05	2.19269e-05	2.00682e-05	2.28901e-05	2.23105e-05	2.19058e-05	3.20811e-05	1.87049e-05	1.94818e-05	2.3161e-05	3.25256e-05	3.73706e-05	2.50878e-05	2.88268e-05	1.99485e-05	3.06532e-05	0.000142669	2.58164e-05	2.21293e-05	3.28818e-05	4.6307e-05	2.34082e-05	2.09644e-05	4.44939e-05	2.6286e-05	3.1954e-05	2.58358e-05	3.86787e-05	2.94023e-05	2.42559e-05	3.32038e-05	2.73441e-05	3.72689e-05	1.74249e-05	2.94221e-05	3.88606e-05	3.00761e-05
D_0__Bacteria;D_1__Proteobacteria;D_2__Gammaproteobacteria;D_3__Betaproteobacteriales;D_4__TRA3-20;__	1.54681e-05	5.24082e-05	1.40503e-05	2.68269e-05	1.23522e-05	2.93884e-05	3.33156e-05	0.000107411	0.00333388	2.31519e-05	4.13445e-05	2.48645e-05	2.19269e-05	2.00682e-05	2.28901e-05	2.23105e-05	2.19058e-05	3.20811e-05	1.87049e-05	1.94818e-05	2.3161e-05	3.25256e-05	3.73706e-05	2.50878e-05	2.88268e-05	1.99485e-05	3.06532e-05	1.78336e-05	2.58164e-05	2.21293e-05	3.28818e-05	4.6307e-05	2.34082e-05	2.09644e-05	4.44939e-05	2.6286e-05	3.1954e-05	2.58358e-05	3.86787e-05	2.94023e-05	2.42559e-05	3.32038e-05	2.73441e-05	3.72689e-05	1.74249e-05	2.94221e-05	3.88606e-05	3.00761e-05
D_0__Bacteria;D_1__Proteobacteria;D_2__Gammaproteobacteria;D_3__Betaproteobacteriales;__;__	1.54681e-05	5.24082e-05	1.40503e-05	2.68269e-05	1.23522e-05	2.93884e-05	3.33156e-05	0.000107411	3.26851e-05	0.00131966	0.000206723	2.48645e-05	2.19269e-05	2.00682e-05	2.28901e-05	2.23105e-05	2.19058e-05	3.20811e-05	1.87049e-05	1.94818e-05	0.00372892	3.25256e-05	3.73706e-05	2.50878e-05	0.00337273	9.97427e-05	3.06532e-05	1.78336e-05	2.58164e-05	2.21293e-05	0.000394581	4.6307e-05	0.000257491	2.09644e-05	4.44939e-05	2.6286e-05	3.1954e-05	2.58358e-05	3.86787e-05	2.94023e-05	2.42559e-05	3.32038e-05	2.73441e-05	3.72689e-05	1.74249e-05	2.94221e-05	3.88606e-05	3.00761e-05
D_0__Bacteria;D_1__Proteobacteria;D_2__Gammaproteobacteria;D_3__CCD24;__;__	1.54681e-05	5.24082e-05	1.40503e-05	2.68269e-05	1.23522e-05	2.93884e-05	3.33156e-05	0.000107411	3.26851e-05	2.31519e-05	4.13445e-05	2.48645e-05	2.19269e-05	2.00682e-05	2.28901e-05	2.23105e-05	2.19058e-05	3.20811e-05	1.87049e-05	1.94818e-05	2.3161e-05	3.25256e-05	3.73706e-05	2.50878e-05	2.88268e-05	1.99485e-05	3.06532e-05	0.000142669	2.58164e-05	2.21293e-05	3.28818e-05	4.6307e-05	2.34082e-05	2.09644e-05	4.44939e-05	2.6286e-05	3.1954e-05	2.58358e-05	3.86787e-05	2.94023e-05	2.42559e-05	3.32038e-05	2.73441e-05	3.72689e-05	1.74249e-05	2.94221e-05	3.88606e-05	3.00761e-05
D_0__Bacteria;D_1__Proteobacteria;D_2__Gammaproteobacteria;D_3__Cardiobacteriales;D_4__Cardiobacteriaceae;D_5__Cardiobacterium	1.54681e-05	5.24082e-05	1.40503e-05	2.68269e-05	1.23522e-05	2.93884e-05	3.33156e-05	0.000107411	3.26851e-05	2.31519e-05	4.13445e-05	2.48645e-05	2.19269e-05	2.00682e-05	2.28901e-05	2.23105e-05	0.000153341	3.20811e-05	0.00130934	1.94818e-05	2.3161e-05	3.25256e-05	3.73706e-05	2.50878e-05	2.88268e-05	1.99485e-05	0.000398492	1.78336e-05	2.58164e-05	2.21293e-05	3.28818e-05	4.6307e-05	2.34082e-05	2.09644e-05	0.000845384	0.000289146	3.1954e-05	2.58358e-05	3.86787e-05	0.000117609	2.42559e-05	0.00159378	2.73441e-05	3.72689e-05	1.74249e-05	2.94221e-05	3.88606e-05	3.00761e-05
[truncated: 70 more rows]
